# Supplementary material for: Mango (Mangifera indica L.) germplasm diversity based on single nucleotide polymorphisms derived from the transcriptome
Source: BMC Plant Biol. 2015 Nov 14;15:277. doi: 10.1186/s12870-015-0663-6 (PMC4647706; doi:10.1186/s12870-015-0663-6)
Supplement: Additional file 1: Table S1. — Mango transcriptome annotation. (XLSX 16205 kb) [file 12870_2015_663_MOESM1_ESM.xlsx]

## Sheet: Tanle S1
Pool ID	Leaf ID	Peel ID	ORF length	ORF start position	ORF end position	Sequence description	Sequence length	NR hit description	TAIR hit description	UNIPORT hit description	Union	NR hit accession	TAIR hit accession	UNIPORT hit accession	E_Value	Similarity	Score	Alignment Length	Positives	Biological processes GO accesssion	Biological processes GO description	Molecular function GO accesssion	Molecular function GO description	Biological processes GO accesssion	Cellular component GO description	Biological processes GO-Slim accesssion	Biological processes GO-Slim description	Molecular function GO-Slim accesssion	Molecular function GO-Slim description	Biological processes GO-Slim accesssion	Cellular component GO-Slim description	KEGG metabolic pathway	KEGG Enzymes
Contig1	gi|559234933|gb|GAPC01000140.1|	gi|617858070|gb|GBCV01025704.1|	126	231	105	thioredoxin h	889	"gi|255538782|ref|XP_002510456.1|Thioredoxin H-type, putative [Ricinus communis] >gi|223551157|gb|EEF52643.1| Thioredoxin H-type, putative [Ricinus communis]"	thioredoxin H-type 1	Thioredoxin H-type	"gi|255538782|ref|XP_002510456.1|Thioredoxin H-type, putative [Ricinus communis] >gi|223551157|gb|EEF52643.1| Thioredoxin H-type, putative [Ricinus communis]"thioredoxin H-type 1Thioredoxin H-type	XP_002510456	AT3G51030.1	Q43636	6.67E-42	88	176.022	106	94	GO:0045454	cell redox homeostasis	GO:0016671	"oxidoreductase activity, acting on a sulfur group of donors, disulfide as acceptor"	GO:0048046	apoplast	GO:0019725	cellular homeostasis	GO:0030234	enzyme regulator activity	GO:0005829	cytosol	NA	NA
Contig10			230	348	118	serine threonine-protein kinase ctr1-like	1735	gi|297811301|ref|XP_002873534.1|kinase family protein [Arabidopsis lyrata subsp. lyrata] >gi|297319371|gb|EFH49793.1| kinase family protein [Arabidopsis lyrata subsp. lyrata]	Protein kinase superfamily protein	Serine/threonine-protein kinase EDR1	gi|297811301|ref|XP_002873534.1|kinase family protein [Arabidopsis lyrata subsp. lyrata] >gi|297319371|gb|EFH49793.1| kinase family protein [Arabidopsis lyrata subsp. lyrata]Protein kinase superfamily proteinSerine/threonine-protein kinase EDR1	XP_002873534	AT5G11850.1	Q9FPR3	1.05E-118	92	432.565	243	225	GO:0046777	protein autophosphorylation	GO:0005524	ATP binding	GO:0005886	plasma membrane	GO:0009719	response to endogenous stimulus	GO:0016301	kinase activity	GO:0005886	plasma membrane	NA	NA
Contig100		gi|617856805|gb|GBCV01026969.1|	153	199	46	kda class i heat shock protein	676	gi|284433776|gb|ADB85094.1|heat-shock protein [Jatropha curcas]	HSP20-like chaperones superfamily protein	18.2 kDa class I heat shock protein	gi|284433776|gb|ADB85094.1|heat-shock protein [Jatropha curcas]HSP20-like chaperones superfamily protein18.2 kDa class I heat shock protein	ADB85094	AT2G29500.1	P27880	3.95E-55	79	219.164	158	125	GO:0006979	response to oxidative stress	NA	NA	GO:0005737	cytoplasm	GO:0009628	response to abiotic stimulus	NA	NA	GO:0005737	cytoplasm	NA	NA
Contig1000	gi|559208629|gb|GAPC01021066.1|	gi|617869232|gb|GBCV01014542.1|	302	17	319	cyclin-dependent kinase	1245	"gi|255539342|ref|XP_002510736.1|CDK, putative [Ricinus communis] >gi|223551437|gb|EEF52923.1| CDK, putative [Ricinus communis]"	cyclin-dependent kinase B2\x3b2	Cell division control protein 2 homolog D	"gi|255539342|ref|XP_002510736.1|CDK, putative [Ricinus communis] >gi|223551437|gb|EEF52923.1| CDK, putative [Ricinus communis]"cyclin-dependent kinase B2\x3b2Cell division control protein 2 homolog D	XP_002510736	AT1G20930.1	Q38775	1.52E-163	98	580.867	302	296	GO:0051301	cell division	GO:0008353	RNA polymerase II carboxy-terminal domain kinase activity	GO:0000307	cyclin-dependent protein kinase holoenzyme complex	GO:0016043	cellular component organization	GO:0016301	kinase activity	GO:0005622	intracellular	NA	NA
Contig1001	gi|559233676|gb|GAPC01001140.1|	gi|617871786|gb|GBCV01011988.1|	299	458	159	-epimerase 4-reductase	1486	gi|225426743|ref|XP_002282339.1|PREDICTED: probable rhamnose biosynthetic enzyme 1 [Vitis vinifera]	nucleotide-rhamnose synthase/epimerase-reductase	Probable rhamnose biosynthetic enzyme 1	gi|225426743|ref|XP_002282339.1|PREDICTED: probable rhamnose biosynthetic enzyme 1 [Vitis vinifera]nucleotide-rhamnose synthase/epimerase-reductaseProbable rhamnose biosynthetic enzyme 1	XP_002282339	AT1G63000.1	Q9SYM5	3.33E-155	95	553.518	298	286	GO:0045226	extracellular polysaccharide biosynthetic process	GO:0050662	coenzyme binding	GO:0048046	apoplast	GO:0009987	cellular process	GO:0005488	binding	GO:0005886	plasma membrane	Polyketide sugar unit biosynthesis;Polyketide sugar unit biosynthesis;Streptomycin biosynthesis;Streptomycin biosynthesis	"reductase;3,5-epimerase;reductase;3,5-epimerase"
Contig1002			451	9	460	importin subunit alpha-1-like	1921	gi|224123916|ref|XP_002330241.1|predicted protein [Populus trichocarpa] >gi|222871697|gb|EEF08828.1| predicted protein [Populus trichocarpa]	importin alpha isoform 1	Importin subunit alpha-1	gi|224123916|ref|XP_002330241.1|predicted protein [Populus trichocarpa] >gi|222871697|gb|EEF08828.1| predicted protein [Populus trichocarpa]importin alpha isoform 1Importin subunit alpha-1	XP_002330241	AT3G06720.2	Q96321	0	90	773.081	460	414	GO:0006606	protein import into nucleus	GO:0008565	protein transporter activity	GO:0005829	cytosol	GO:0009987	cellular process	GO:0005215	transporter activity	GO:0005829	cytosol	NA	NA
Contig1003	gi|559232662|gb|GAPC01001994.1|	gi|617874183|gb|GBCV01009591.1|	566	687	121	asparagine synthetase	2132	gi|224081148|ref|XP_002306310.1|predicted protein [Populus trichocarpa] >gi|222855759|gb|EEE93306.1| predicted protein [Populus trichocarpa]	asparagine synthetase 3	Asparagine synthetase [glutamine-hydrolyzing] 3	gi|224081148|ref|XP_002306310.1|predicted protein [Populus trichocarpa] >gi|222855759|gb|EEE93306.1| predicted protein [Populus trichocarpa]asparagine synthetase 3Asparagine synthetase [glutamine-hydrolyzing] 3	XP_002306310	AT5G10240.1	Q9LFU1	0	92	1039.25	566	524	GO:0097164	ammonium ion metabolic process	GO:0005524	ATP binding	GO:0009506	plasmodesma	GO:0009628	response to abiotic stimulus	GO:0003824	catalytic activity	GO:0005886	plasma membrane	"Cyanoamino acid metabolism;Alanine, aspartate and glutamate metabolism;Alanine, aspartate and glutamate metabolism"	ligase;synthase (glutamine-hydrolysing);ligase
Contig1004			369	434	65	protein kinase domain-containing protein	1648	gi|359478064|ref|XP_002272354.2|PREDICTED: PTI1-like tyrosine-protein kinase 3 [Vitis vinifera]	Protein kinase superfamily protein	PTI1-like tyrosine-protein kinase 3	gi|359478064|ref|XP_002272354.2|PREDICTED: PTI1-like tyrosine-protein kinase 3 [Vitis vinifera]Protein kinase superfamily proteinPTI1-like tyrosine-protein kinase 3	XP_002272354	AT2G43230.1	B9DFG5	2.37E-173	91	613.994	361	330	GO:0010200	response to chitin	GO:0019901	protein kinase binding	GO:0009506	plasmodesma	GO:0008150	biological_process	GO:0016301	kinase activity	GO:0005886	plasma membrane	NA	NA
Contig1005	gi|559233942|gb|GAPC01000928.1|	gi|617857816|gb|GBCV01025958.1|	60	22	82	NA	NA	NA	NA	NA	NA	NA	NA	NA	NA	NA	NA	NA	NA	NA	NA	NA	NA	NA	NA	NA	NA	NA	NA	NA	NA	NA	NA
Contig1006			398	411	13	protein	1351	gi|255548970|ref|XP_002515541.1|conserved hypothetical protein [Ricinus communis] >gi|223545485|gb|EEF46990.1| conserved hypothetical protein [Ricinus communis]	Plant protein of unknown function (DUF247)	UPF0481 protein At3g47200	gi|255548970|ref|XP_002515541.1|conserved hypothetical protein [Ricinus communis] >gi|223545485|gb|EEF46990.1| conserved hypothetical protein [Ricinus communis]Plant protein of unknown function (DUF247)UPF0481 protein At3g47200	XP_002515541	AT2G28580.1	Q9SD53	1.70E-54	51	218.779	394	202	NA	NA	NA	NA	NA	NA	NA	NA	NA	NA	NA	NA	NA	NA
Contig1007		gi|617860258|gb|GBCV01023516.1|	578	627	49	trigger factor-like	2041	gi|224133304|ref|XP_002321534.1|predicted protein [Populus trichocarpa] >gi|222868530|gb|EEF05661.1| predicted protein [Populus trichocarpa]	trigger factor type chaperone family protein	Trigger factor-like protein TIG	gi|224133304|ref|XP_002321534.1|predicted protein [Populus trichocarpa] >gi|222868530|gb|EEF05661.1| predicted protein [Populus trichocarpa]trigger factor type chaperone family proteinTrigger factor-like protein TIG	XP_002321534	AT5G55220.1	Q8S9L5	0	86	776.163	533	463	GO:0034660	ncRNA metabolic process	GO:0003755	peptidyl-prolyl cis-trans isomerase activity	GO:0009941	chloroplast envelope	GO:0019748	secondary metabolic process	GO:0003824	catalytic activity	GO:0009536	plastid	NA	NA
Contig1008	gi|559224393|gb|GAPC01008091.1|		220	221	1	tir-nbs-lrr resistance protein	947	gi|224130518|ref|XP_002328629.1|tir-nbs-lrr resistance protein [Populus trichocarpa] >gi|222838611|gb|EEE76976.1| tir-nbs-lrr resistance protein [Populus trichocarpa]	Disease resistance protein (TIR-NBS class)	TMV resistance protein N	gi|224130518|ref|XP_002328629.1|tir-nbs-lrr resistance protein [Populus trichocarpa] >gi|222838611|gb|EEE76976.1| tir-nbs-lrr resistance protein [Populus trichocarpa]Disease resistance protein (TIR-NBS class)TMV resistance protein N	XP_002328629	AT1G72890.1	Q40392	1.59E-52	72	211.46	194	140	GO:0050896	response to stimulus	GO:0032559	adenyl ribonucleotide binding	GO:0005622	intracellular	GO:0009987	cellular process	GO:0000166	nucleotide binding	GO:0005622	intracellular	NA	NA
Contig1009	gi|559233892|gb|GAPC01000967.1|	gi|617873273|gb|GBCV01010501.1|	168	264	96	cytochrome c oxidase subunit vb	908	gi|352091163|gb|AEQ61828.1|cytochrome c oxidase subunit Vb [Dimocarpus longan]	Rubredoxin-like superfamily protein	"Cytochrome c oxidase subunit 5b-1, mitochondrial "	gi|352091163|gb|AEQ61828.1|cytochrome c oxidase subunit Vb [Dimocarpus longan]Rubredoxin-like superfamily protein"Cytochrome c oxidase subunit 5b-1, mitochondrial "	AEQ61828	AT3G15640.2	Q9LW15	9.21E-55	82	218.779	145	120	GO:0015992	proton transport	GO:0050897	cobalt ion binding	GO:0045277	respiratory chain complex IV	GO:0009987	cellular process	GO:0005488	binding	GO:0016020	membrane	Oxidative phosphorylation	oxidase
Contig101	gi|559202352|gb|GAPC01026234.1|	gi|617864303|gb|GBCV01019471.1|	184	323	139	cucumber peeling	1039	gi|319433439|gb|ADV57637.1|copper binding protein 2 [Gossypium hirsutum]	Cupredoxin superfamily protein	Early nodulin-like protein 2	gi|319433439|gb|ADV57637.1|copper binding protein 2 [Gossypium hirsutum]Cupredoxin superfamily proteinEarly nodulin-like protein 2	ADV57637	AT3G27200.1	Q9T076	4.89E-45	77	186.808	144	112	GO:0006118	electron transport	GO:0009055	electron carrier activity	NA	NA	NA	NA	GO:0005488	binding	NA	NA	NA	NA
Contig1010		gi|617879185|gb|GBCV01004589.1|	533	626	93	bifunctional 3-dehydroquinate dehydratase shikimate chloroplastic-like	1961	"gi|359477446|ref|XP_002277395.2|PREDICTED: bifunctional 3-dehydroquinate dehydratase/shikimate dehydrogenase, chloroplastic-like [Vitis vinifera]"	"dehydroquinate dehydratase, putative / shikimate dehydrogenase, putative"	"Bifunctional 3-dehydroquinate dehydratase/shikimate dehydrogenase, chloroplastic "	"gi|359477446|ref|XP_002277395.2|PREDICTED: bifunctional 3-dehydroquinate dehydratase/shikimate dehydrogenase, chloroplastic-like [Vitis vinifera]""dehydroquinate dehydratase, putative / shikimate dehydrogenase, putative""Bifunctional 3-dehydroquinate dehydratase/shikimate dehydrogenase, chloroplastic "	XP_002277395	AT3G06350.1	Q9SQT8	0	86	804.283	519	449	GO:0055114	oxidation-reduction process	GO:0050661	NADP binding	GO:0009570	chloroplast stroma	GO:0009987	cellular process	GO:0003824	catalytic activity	GO:0009536	plastid	"Phenylalanine, tyrosine and tryptophan biosynthesis;Phenylalanine, tyrosine and tryptophan biosynthesis;Phenylalanine, tyrosine and tryptophan biosynthesis"	dehydratase;dehydrogenase;dehydrogenase
Contig1011	gi|559217854|gb|GAPC01013616.1|	gi|617844682|gb|GBCV01039092.1|	709	12	721	1-deoxy-d-xylulose 5-phosphate synthase	2426	gi|94421690|gb|ABF18929.1|putative 1-deoxy-D-xylulose 5-phosphate synthase [Hevea brasiliensis]	Deoxyxylulose-5-phosphate synthase	"Probable 1-deoxy-D-xylulose-5-phosphate synthase 2, chloroplastic "	gi|94421690|gb|ABF18929.1|putative 1-deoxy-D-xylulose 5-phosphate synthase [Hevea brasiliensis]Deoxyxylulose-5-phosphate synthase"Probable 1-deoxy-D-xylulose-5-phosphate synthase 2, chloroplastic "	ABF18929	AT4G15560.1	Q6YU51	0	92	1226.85	711	658	GO:0016114	terpenoid biosynthetic process	GO:0030976	thiamine pyrophosphate binding	GO:0009536	plastid	GO:0019748	secondary metabolic process	GO:0016740	transferase activity	GO:0009536	plastid	Terpenoid backbone biosynthesis;Thiamine metabolism	synthase;synthase
Contig1012		gi|617878042|gb|GBCV01005732.1|	498	611	113	smr (small related) domain-containing protein	2046	"gi|255569351|ref|XP_002525643.1|ATP binding protein, putative [Ricinus communis] >gi|223535079|gb|EEF36761.1| ATP binding protein, putative [Ricinus communis]"	smr (Small MutS Related) domain-containing protein	NA	"gi|255569351|ref|XP_002525643.1|ATP binding protein, putative [Ricinus communis] >gi|223535079|gb|EEF36761.1| ATP binding protein, putative [Ricinus communis]"smr (Small MutS Related) domain-containing proteinNA	XP_002525643	AT5G58720.1	NA	1.53E-95	61	355.91	480	293	NA	NA	NA	NA	NA	NA	NA	NA	NA	NA	NA	NA	NA	NA
Contig1013		gi|617879530|gb|GBCV01004244.1|	776	846	70	uncharacterized protein	2618	gi|255541042|ref|XP_002511585.1|conserved hypothetical protein [Ricinus communis] >gi|223548765|gb|EEF50254.1| conserved hypothetical protein [Ricinus communis]	Protein of unknown function (DUF630 and DUF632)	NA	gi|255541042|ref|XP_002511585.1|conserved hypothetical protein [Ricinus communis] >gi|223548765|gb|EEF50254.1| conserved hypothetical protein [Ricinus communis]Protein of unknown function (DUF630 and DUF632)NA	XP_002511585	AT3G60320.1	NA	0	75	980.319	809	608	GO:0046777	protein autophosphorylation	GO:0003677	DNA binding	GO:0005886	plasma membrane	GO:0016043	cellular component organization	GO:0003677	DNA binding	GO:0005886	plasma membrane	NA	NA
Contig1014			535	29	564	signal peptide peptidase-like 2b-like	2083	gi|356568398|ref|XP_003552398.1|PREDICTED: signal peptide peptidase-like 2B-like [Glycine max]	SIGNAL PEPTIDE PEPTIDASE-LIKE 4	Signal peptide peptidase-like 4	gi|356568398|ref|XP_003552398.1|PREDICTED: signal peptide peptidase-like 2B-like [Glycine max]SIGNAL PEPTIDE PEPTIDASE-LIKE 4Signal peptide peptidase-like 4	XP_003552398	AT1G01650.1	Q0WMJ8	0	90	882.093	509	462	GO:0006508	proteolysis	GO:0004190	aspartic-type endopeptidase activity	GO:0016021	integral to membrane	GO:0019538	protein metabolic process	GO:0016787	hydrolase activity	GO:0016020	membrane	NA	NA
Contig1015	gi|559232563|gb|GAPC01002073.1|	gi|617868109|gb|GBCV01015665.1|	449	597	148	3-dehydroquinate synthase	2261	gi|76782192|gb|ABA54866.1|putative 3-dehydroquinate synthase [Fagus sylvatica]	"3-dehydroquinate synthase, putative"	"3-dehydroquinate synthase, chloroplastic "	gi|76782192|gb|ABA54866.1|putative 3-dehydroquinate synthase [Fagus sylvatica]"3-dehydroquinate synthase, putative""3-dehydroquinate synthase, chloroplastic "	ABA54866	AT5G66120.2	U3KRF2	0	82	661.759	456	375	GO:0055114	oxidation-reduction process	GO:0030266	quinate 3-dehydrogenase (NAD+) activity	GO:0009570	chloroplast stroma	GO:0009987	cellular process	GO:0003824	catalytic activity	GO:0009536	plastid	"Phenylalanine, tyrosine and tryptophan biosynthesis;Phenylalanine, tyrosine and tryptophan biosynthesis;Phenylalanine, tyrosine and tryptophan biosynthesis"	dehydrogenase;dehydrogenase;synthase
Contig1016	gi|559216073|gb|GAPC01015060.1|	gi|617871692|gb|GBCV01012082.1|	331	14	345	thioredoxin family protein	1490	gi|225440874|ref|XP_002282520.1|PREDICTED: uncharacterized protein LOC100261348 [Vitis vinifera] >gi|297740119|emb|CBI30301.3| unnamed protein product [Vitis vinifera]	Thioredoxin family protein	NA	gi|225440874|ref|XP_002282520.1|PREDICTED: uncharacterized protein LOC100261348 [Vitis vinifera] >gi|297740119|emb|CBI30301.3| unnamed protein product [Vitis vinifera]Thioredoxin family proteinNA	XP_002282520	AT5G03880.1	NA	1.15E-147	86	528.48	333	289	GO:0045454	cell redox homeostasis	GO:0015035	protein disulfide oxidoreductase activity	GO:0009941	chloroplast envelope	GO:0019725	cellular homeostasis	GO:0003824	catalytic activity	GO:0016020	membrane	NA	NA
Contig1017			113	19	132	gibberellin induced protein	667	gi|12003266|gb|AAG43509.1|AF210049_1gibberellin-induced protein 1 [Petunia x hybrida] >gi|16516819|emb|CAD10103.1| putative gibberellin induced protein 2 [Petunia x hybrida]	Gibberellin-regulated family protein	Protein GAST1	gi|12003266|gb|AAG43509.1|AF210049_1gibberellin-induced protein 1 [Petunia x hybrida] >gi|16516819|emb|CAD10103.1| putative gibberellin induced protein 2 [Petunia x hybrida]Gibberellin-regulated family proteinProtein GAST1	AAG43509	AT2G30810.1	P27057	3.53E-40	78	169.474	114	89	NA	NA	NA	NA	NA	NA	NA	NA	NA	NA	NA	NA	NA	NA
Contig1018	gi|559234429|gb|GAPC01000546.1|	gi|617868145|gb|GBCV01015629.1|	337	402	65	er lumen protein retaining receptor	1927	"gi|255576737|ref|XP_002529256.1|ER lumen protein retaining receptor, putative [Ricinus communis] >gi|223531292|gb|EEF33134.1| ER lumen protein retaining receptor, putative [Ricinus communis]"	ER lumen protein retaining receptor family protein	Putative ER lumen protein retaining receptor C28H8.4	"gi|255576737|ref|XP_002529256.1|ER lumen protein retaining receptor, putative [Ricinus communis] >gi|223531292|gb|EEF33134.1| ER lumen protein retaining receptor, putative [Ricinus communis]"ER lumen protein retaining receptor family proteinPutative ER lumen protein retaining receptor C28H8.4	XP_002529256	AT4G38790.1	Q09473	7.43E-145	97	519.62	272	266	GO:0015031	protein transport	GO:0046923	ER retention sequence binding	GO:0016021	integral to membrane	GO:0009987	cellular process	GO:0005488	binding	GO:0016020	membrane	NA	NA
Contig1019	gi|559234069|gb|GAPC01000829.1|	gi|617856380|gb|GBCV01027394.1|	223	288	65	uncharacterized protein	914	gi|224063289|ref|XP_002301079.1|predicted protein [Populus trichocarpa] >gi|118485376|gb|ABK94545.1| unknown [Populus trichocarpa] >gi|222842805|gb|EEE80352.1| predicted protein [Populus trichocarpa]	"INVOLVED IN\x3a 10-formyltetrahydrofolate biosynthetic process, folic acid and derivative biosynthetic process\x3b EXPRESSED IN\x3a 24 plant structures\x3b EXPRESSED DURING\x3a 15 growth stages\x3b CONTAINS InterPro DOMAIN/s\x3a Serine hydrolase (InterPr	UPF0483 protein AGAP003155	gi|224063289|ref|XP_002301079.1|predicted protein [Populus trichocarpa] >gi|118485376|gb|ABK94545.1| unknown [Populus trichocarpa] >gi|222842805|gb|EEE80352.1| predicted protein [Populus trichocarpa]"INVOLVED IN\x3a 10-formyltetrahydrofolate biosynthetic process, folic acid and derivative biosynthetic process\x3b EXPRESSED IN\x3a 24 plant structures\x3b EXPRESSED DURING\x3a 15 growth stages\x3b C…	XP_002301079	AT4G24380.1	Q7QBJ0	4.56E-102	91	375.941	214	195	GO:0055114	oxidation-reduction process	GO:0016787	hydrolase activity	GO:0009507	chloroplast	GO:0009987	cellular process	GO:0016787	hydrolase activity	GO:0009536	plastid	Vitamin B6 metabolism	5'-phosphate synthase
Contig102	gi|559235039|gb|GAPC01000056.1|	gi|617856652|gb|GBCV01027122.1|	223	329	106	thaumatin-like protein	1303	gi|224108780|ref|XP_002333345.1|predicted protein [Populus trichocarpa] >gi|222836270|gb|EEE74691.1| predicted protein [Populus trichocarpa]	osmotin 34	Thaumatin-like protein	gi|224108780|ref|XP_002333345.1|predicted protein [Populus trichocarpa] >gi|222836270|gb|EEE74691.1| predicted protein [Populus trichocarpa]osmotin 34Thaumatin-like protein	XP_002333345	AT4G11650.1	P81370	2.38E-106	88	390.963	221	195	GO:0051704	multi-organism process	NA	NA	NA	NA	GO:0009607	response to biotic stimulus	NA	NA	NA	NA	NA	NA
Contig1020			257	40	297	14-3-3 protein	1337	gi|224121522|ref|XP_002330721.1|predicted protein [Populus trichocarpa] >gi|8515890|gb|AAF76227.1|AF272573_1 14-3-3 protein [Populus tremula x Populus alba] >gi|222872497|gb|EEF09628.1| predicted protein [Populus trichocarpa]	general regulatory factor 12	14-3-3 protein 9	gi|224121522|ref|XP_002330721.1|predicted protein [Populus trichocarpa] >gi|8515890|gb|AAF76227.1|AF272573_1 14-3-3 protein [Populus tremula x Populus alba] >gi|222872497|gb|EEF09628.1| predicted protein [Populus trichocarpa]general regulatory factor 1214-3-3 protein 9	XP_002330721	AT1G26480.1	P93214	1.44E-114	91	418.313	257	234	NA	NA	GO:0019904	protein domain specific binding	NA	NA	NA	NA	GO:0005515	protein binding	NA	NA	NA	NA
Contig1021	gi|559223450|gb|GAPC01008854.1|	gi|617857812|gb|GBCV01025962.1|	361	483	122	protein	1637	gi|224082194|ref|XP_002306598.1|predicted protein [Populus trichocarpa] >gi|222856047|gb|EEE93594.1| predicted protein [Populus trichocarpa]	bZIP transcription factor family protein	Transcription factor TGA7	gi|224082194|ref|XP_002306598.1|predicted protein [Populus trichocarpa] >gi|222856047|gb|EEE93594.1| predicted protein [Populus trichocarpa]bZIP transcription factor family proteinTranscription factor TGA7	XP_002306598	AT1G77920.1	Q93ZE2	1.35E-136	80	491.886	354	285	GO:0042742	defense response to bacterium	GO:0046983	protein dimerization activity	GO:0005667	transcription factor complex	GO:0009607	response to biotic stimulus	GO:0005515	protein binding	GO:0005654	nucleoplasm	NA	NA
Contig1022			93	200	293	NA	NA	NA	NA	NA	NA	NA	NA	NA	NA	NA	NA	NA	NA	NA	NA	NA	NA	NA	NA	NA	NA	NA	NA	NA	NA	NA	NA
Contig1023			531	64	595	coatomer subunit delta	1973	gi|297737988|emb|CBI27189.3|unnamed protein product [Vitis vinifera]	clathrin adaptor complexes medium subunit family protein	Coatomer subunit delta	gi|297737988|emb|CBI27189.3|unnamed protein product [Vitis vinifera]clathrin adaptor complexes medium subunit family proteinCoatomer subunit delta	CBI27189	AT5G05010.2	Q93Y22	0	89	891.338	534	479	GO:0016192	vesicle-mediated transport	NA	NA	GO:0030131	clathrin adaptor complex	GO:0009987	cellular process	NA	NA	GO:0016020	membrane	NA	NA
Contig1024		gi|617871019|gb|GBCV01012755.1|	248	33	281	apetala1-like protein	1238	gi|240130272|gb|ACS45103.1|APETALA1-like protein [Mangifera indica]	K-box region and MADS-box transcription factor family protein	Floral homeotic protein APETALA 1	gi|240130272|gb|ACS45103.1|APETALA1-like protein [Mangifera indica]K-box region and MADS-box transcription factor family proteinFloral homeotic protein APETALA 1	ACS45103	AT1G69120.1	Q41276	1.43E-129	95	468.003	248	237	GO:0006355	"regulation of transcription, DNA-dependent"	GO:0046983	protein dimerization activity	GO:0005667	transcription factor complex	NA	NA	GO:0005515	protein binding	GO:0005654	nucleoplasm	NA	NA
Contig1025	gi|559212101|gb|GAPC01018261.1|	gi|617857522|gb|GBCV01026252.1|	435	497	62	4-methyl-5(b-hydroxyethyl)-thiazole monophosphate biosynthesis	1499	gi|224114830|ref|XP_002316868.1|predicted protein [Populus trichocarpa] >gi|222859933|gb|EEE97480.1| predicted protein [Populus trichocarpa]	Class I glutamine amidotransferase-like superfamily protein	Protein DJ-1 homolog B	gi|224114830|ref|XP_002316868.1|predicted protein [Populus trichocarpa] >gi|222859933|gb|EEE97480.1| predicted protein [Populus trichocarpa]Class I glutamine amidotransferase-like superfamily proteinProtein DJ-1 homolog B	XP_002316868	AT1G53280.1	Q9MAH3	2.39E-177	91	627.091	389	354	GO:0046686	response to cadmium ion	GO:0003824	catalytic activity	GO:0009570	chloroplast stroma	GO:0009987	cellular process	GO:0003824	catalytic activity	GO:0016020	membrane	NA	NA
Contig1026	gi|559223073|gb|GAPC01009223.1|	gi|617870147|gb|GBCV01013627.1|	348	470	122	protein	1437	gi|224086657|ref|XP_002307923.1|predicted protein [Populus trichocarpa] >gi|222853899|gb|EEE91446.1| predicted protein [Populus trichocarpa]	Endoplasmic reticulum vesicle transporter protein	Endoplasmic reticulum-Golgi intermediate compartment protein 3	gi|224086657|ref|XP_002307923.1|predicted protein [Populus trichocarpa] >gi|222853899|gb|EEE91446.1| predicted protein [Populus trichocarpa]Endoplasmic reticulum vesicle transporter proteinEndoplasmic reticulum-Golgi intermediate compartment protein 3	XP_002307923	AT3G22290.1	Q4R8X1	3.17E-163	87	580.096	352	309	NA	NA	NA	NA	GO:0005783	endoplasmic reticulum	NA	NA	NA	NA	GO:0005783	endoplasmic reticulum	NA	NA
Contig1027	gi|559214140|gb|GAPC01016614.1|		102	170	272	transcriptional regulator family protein	850	gi|359483767|ref|XP_003633014.1|PREDICTED: uncharacterized protein LOC100854923 [Vitis vinifera] >gi|297740519|emb|CBI30701.3| unnamed protein product [Vitis vinifera]	transcriptional regulator family protein	NA	gi|359483767|ref|XP_003633014.1|PREDICTED: uncharacterized protein LOC100854923 [Vitis vinifera] >gi|297740519|emb|CBI30701.3| unnamed protein product [Vitis vinifera]transcriptional regulator family proteinNA	XP_003633014	AT1G29220.1	NA	2.11E-26	82	124.405	90	74	NA	NA	NA	NA	NA	NA	NA	NA	NA	NA	NA	NA	NA	NA
Contig1028	gi|559230809|gb|GAPC01003472.1|	gi|617856708|gb|GBCV01027066.1|	498	571	73	glycerol-3-phosphate acyltransferase	1836	gi|253509575|gb|ACT32032.1|putative glycerol-3-phosphate acyltransferase [Vernicia fordii] >gi|308743345|gb|ADO40098.1| glycerol-3-phosphate acyltransferase 8 [Vernicia fordii]	glycerol-3-phosphate acyltransferase 8	Probable glycerol-3-phosphate acyltransferase 8	gi|253509575|gb|ACT32032.1|putative glycerol-3-phosphate acyltransferase [Vernicia fordii] >gi|308743345|gb|ADO40098.1| glycerol-3-phosphate acyltransferase 8 [Vernicia fordii]glycerol-3-phosphate acyltransferase 8Probable glycerol-3-phosphate acyltransferase 8	ACT32032	AT4G00400.1	Q5XF03	0	88	820.846	492	436	GO:0071555	cell wall organization	GO:0016791	phosphatase activity	GO:0009507	chloroplast	GO:0040007	growth	GO:0016787	hydrolase activity	GO:0009536	plastid	Glycerophospholipid metabolism;Glycerophospholipid metabolism;Glycerolipid metabolism;Glycerolipid metabolism	O-acyltransferase;1-O-acyltransferase;O-acyltransferase;1-O-acyltransferase
Contig1029	gi|559231233|gb|GAPC01003140.1|	gi|617868082|gb|GBCV01015692.1|	425	540	115	protein	2087	gi|225426534|ref|XP_002278777.1|PREDICTED: uncharacterized protein LOC100247984 isoform 1 [Vitis vinifera]	Polyketide cyclase/dehydrase and lipid transport superfamily protein	"StAR-related lipid transfer protein 7, mitochondrial "	gi|225426534|ref|XP_002278777.1|PREDICTED: uncharacterized protein LOC100247984 isoform 1 [Vitis vinifera]Polyketide cyclase/dehydrase and lipid transport superfamily protein"StAR-related lipid transfer protein 7, mitochondrial "	XP_002278777	AT1G64720.1	Q8R1R3	4.76E-177	79	626.706	442	350	NA	NA	NA	NA	GO:0005773	vacuole	NA	NA	NA	NA	GO:0005773	vacuole	NA	NA
Contig103	gi|559229680|gb|GAPC01004352.1|	gi|617876331|gb|GBCV01007443.1|	277	330	53	proteasome alpha subunit	1737	gi|225431090|ref|XP_002264052.1|PREDICTED: proteasome subunit alpha type-7 [Vitis vinifera] >gi|297734987|emb|CBI17349.3| unnamed protein product [Vitis vinifera]	20S proteasome alpha subunit PAD1	Proteasome subunit alpha type-7	gi|225431090|ref|XP_002264052.1|PREDICTED: proteasome subunit alpha type-7 [Vitis vinifera] >gi|297734987|emb|CBI17349.3| unnamed protein product [Vitis vinifera]20S proteasome alpha subunit PAD1Proteasome subunit alpha type-7	XP_002264052	AT3G51260.1	O24030	7.81E-114	99	416.387	219	217	GO:0006511	ubiquitin-dependent protein catabolic process	GO:0004298	threonine-type endopeptidase activity	GO:0022626	cytosolic ribosome	GO:0019538	protein metabolic process	GO:0016787	hydrolase activity	GO:0009536	plastid	NA	NA
Contig1030	gi|559230215|gb|GAPC01003941.1|	gi|617857578|gb|GBCV01026196.1|	553	71	624	protein	2078	gi|224103219|ref|XP_002312970.1|predicted protein [Populus trichocarpa] >gi|222849378|gb|EEE86925.1| predicted protein [Populus trichocarpa]	Major facilitator superfamily protein	Probable transporter mch1	gi|224103219|ref|XP_002312970.1|predicted protein [Populus trichocarpa] >gi|222849378|gb|EEE86925.1| predicted protein [Populus trichocarpa]Major facilitator superfamily proteinProbable transporter mch1	XP_002312970	AT2G16660.1	Q5AXV1	0	78	761.525	552	435	GO:0080167	response to karrikin	NA	NA	GO:0016020	membrane	GO:0019748	secondary metabolic process	NA	NA	GO:0016020	membrane	NA	NA
Contig1031	gi|559232402|gb|GAPC01002201.1|	gi|617865820|gb|GBCV01017954.1|	166	250	84	60s ribosomal protein l12	818	"gi|255578850|ref|XP_002530279.1|60S ribosomal protein L12, putative [Ricinus communis] >gi|223530177|gb|EEF32086.1| 60S ribosomal protein L12, putative [Ricinus communis]"	Ribosomal protein L11 family protein	60S ribosomal protein L12	"gi|255578850|ref|XP_002530279.1|60S ribosomal protein L12, putative [Ricinus communis] >gi|223530177|gb|EEF32086.1| 60S ribosomal protein L12, putative [Ricinus communis]"Ribosomal protein L11 family protein60S ribosomal protein L12	XP_002530279	AT5G60670.1	O50003	5.46E-85	99	318.931	166	165	GO:0042254	ribosome biogenesis	GO:0019843	rRNA binding	GO:0022625	cytosolic large ribosomal subunit	GO:0009987	cellular process	GO:0005488	binding	GO:0016020	membrane	NA	NA
Contig1032		gi|617860098|gb|GBCV01023676.1|	471	538	1009	protein kinase	3269	gi|359476253|ref|XP_002280119.2|PREDICTED: serine/threonine-protein kinase CBK1 [Vitis vinifera]	"AGC (cAMP-dependent, cGMP-dependent and protein kinase C) kinase family protein"	Serine/threonine-protein kinase CBK1	gi|359476253|ref|XP_002280119.2|PREDICTED: serine/threonine-protein kinase CBK1 [Vitis vinifera]"AGC (cAMP-dependent, cGMP-dependent and protein kinase C) kinase family protein"Serine/threonine-protein kinase CBK1	XP_002280119	AT4G33080.1	Q6TGC6	0	89	802.742	470	421	GO:0009069	serine family amino acid metabolic process	GO:0005524	ATP binding	GO:0005634	nucleus	GO:0007165	signal transduction	GO:0016301	kinase activity	GO:0005634	nucleus	Phosphatidylinositol signaling system	kinase C
Contig1033	gi|559225381|gb|GAPC01007265.1|	gi|617871872|gb|GBCV01011902.1|	285	455	170	u-box domain-containing protein 10-like	2418	gi|224099467|ref|XP_002311496.1|predicted protein [Populus trichocarpa] >gi|222851316|gb|EEE88863.1| predicted protein [Populus trichocarpa]	ARM repeat superfamily protein	U-box domain-containing protein 10	gi|224099467|ref|XP_002311496.1|predicted protein [Populus trichocarpa] >gi|222851316|gb|EEE88863.1| predicted protein [Populus trichocarpa]ARM repeat superfamily proteinU-box domain-containing protein 10	XP_002311496	AT1G71020.1	Q9C9A6	0	86	357.836	237	205	GO:0016567	protein ubiquitination	GO:0019894	kinesin binding	GO:0005871	kinesin complex	GO:0008150	biological_process	GO:0005515	protein binding	GO:0005856	cytoskeleton	NA	NA
Contig1034	gi|559233594|gb|GAPC01001203.1|	gi|617864344|gb|GBCV01019430.1|	413	42	455	phosphate phosphoenolpyruvate translocator precursor	1763	"gi|255540643|ref|XP_002511386.1|Triose phosphate/phosphate translocator, non-green plastid, chloroplast precursor, putative [Ricinus communis] >gi|223550501|gb|EEF51988.1| Triose phosphate/phosphate translocator, non-green plastid, chloroplast precursor,	Glucose-6-phosphate/phosphate translocator-related	"Triose phosphate/phosphate translocator, non-green plastid, chloroplastic "	"gi|255540643|ref|XP_002511386.1|Triose phosphate/phosphate translocator, non-green plastid, chloroplast precursor, putative [Ricinus communis] >gi|223550501|gb|EEF51988.1| Triose phosphate/phosphate translocator, non-green plastid, chloroplast precursor,Glucose-6-phosphate/phosphate translocator-related"Triose phosphate/phosphate translocator, non-green plastid, chloroplastic "	XP_002511386	AT5G33320.1	P52178	8.95E-142	83	509.22	346	288	GO:0015714	phosphoenolpyruvate transport	GO:0015121	phosphoenolpyruvate:phosphate antiporter activity	GO:0031969	chloroplast membrane	GO:0006810	transport	GO:0005215	transporter activity	GO:0016020	membrane	NA	NA
Contig1035	gi|559233194|gb|GAPC01001542.1|	gi|617865030|gb|GBCV01018744.1|	439	499	60	protein	2421	"gi|255568076|ref|XP_002525014.1|lung seven transmembrane receptor, putative [Ricinus communis] >gi|223535676|gb|EEF37341.1| lung seven transmembrane receptor, putative [Ricinus communis]"	Lung seven transmembrane receptor family protein	Protein GPR107	"gi|255568076|ref|XP_002525014.1|lung seven transmembrane receptor, putative [Ricinus communis] >gi|223535676|gb|EEF37341.1| lung seven transmembrane receptor, putative [Ricinus communis]"Lung seven transmembrane receptor family proteinProtein GPR107	XP_002525014	AT5G18520.1	Q8BUV8	4.21E-180	84	637.106	401	338	GO:0010015	root morphogenesis	NA	NA	GO:0016021	integral to membrane	GO:0009653	anatomical structure morphogenesis	NA	NA	GO:0016020	membrane	NA	NA
Contig1036	gi|559229053|gb|GAPC01004855.1|	gi|617862790|gb|GBCV01020984.1|	569	10	579	root phototropism protein 2	1933	gi|224126993|ref|XP_002319980.1|predicted protein [Populus trichocarpa] >gi|222858356|gb|EEE95903.1| predicted protein [Populus trichocarpa]	Phototropic-responsive NPH3 family protein	Root phototropism protein 2	gi|224126993|ref|XP_002319980.1|predicted protein [Populus trichocarpa] >gi|222858356|gb|EEE95903.1| predicted protein [Populus trichocarpa]Phototropic-responsive NPH3 family proteinRoot phototropism protein 2	XP_002319980	AT2G30520.1	Q682S0	0	85	830.476	572	487	GO:0048439	flower morphogenesis	GO:0004871	signal transducer activity	GO:0005886	plasma membrane	GO:0016043	cellular component organization	GO:0004871	signal transducer activity	GO:0005886	plasma membrane	NA	NA
Contig1037	gi|559231665|gb|GAPC01002783.1|	gi|617871509|gb|GBCV01012265.1|	136	261	125	er-derived vesicles protein erv14	1190	gi|224071609|ref|XP_002303539.1|predicted protein [Populus trichocarpa] >gi|222840971|gb|EEE78518.1| predicted protein [Populus trichocarpa]	Cornichon family protein	Protein cornichon homolog 4	gi|224071609|ref|XP_002303539.1|predicted protein [Populus trichocarpa] >gi|222840971|gb|EEE78518.1| predicted protein [Populus trichocarpa]Cornichon family proteinProtein cornichon homolog 4	XP_002303539	AT1G12390.1	Q84W04	2.67E-53	84	214.542	137	116	GO:0035556	intracellular signal transduction	GO:0005515	protein binding	GO:0016020	membrane	NA	NA	GO:0005515	protein binding	GO:0016020	membrane	NA	NA
Contig1038	gi|559234715|gb|GAPC01000315.1|		171	62	233	multiple stress-responsive zinc-finger protein	1235	gi|119367488|gb|ABL67658.1|putative multiple stress-responsive zinc-finger protein [Citrus hybrid cultivar]	A20/AN1-like zinc finger family protein	Zinc finger A20 and AN1 domain-containing stress-associated protein 8	gi|119367488|gb|ABL67658.1|putative multiple stress-responsive zinc-finger protein [Citrus hybrid cultivar]A20/AN1-like zinc finger family proteinZinc finger A20 and AN1 domain-containing stress-associated protein 8	ABL67658	AT1G51200.4	A3BDI8	3.22E-73	85	280.796	171	146	NA	NA	GO:0008270	zinc ion binding	NA	NA	NA	NA	GO:0005488	binding	NA	NA	NA	NA
Contig1039	gi|559230156|gb|GAPC01003986.1|	gi|617869380|gb|GBCV01014394.1|	813	25	838	protein toc75	2845	gi|224057882|ref|XP_002299371.1|predicted protein [Populus trichocarpa] >gi|222846629|gb|EEE84176.1| predicted protein [Populus trichocarpa]	translocon at the outer envelope membrane of chloroplasts 75-III	"Protein TOC75-3, chloroplastic "	gi|224057882|ref|XP_002299371.1|predicted protein [Populus trichocarpa] >gi|222846629|gb|EEE84176.1| predicted protein [Populus trichocarpa]translocon at the outer envelope membrane of chloroplasts 75-III"Protein TOC75-3, chloroplastic "	XP_002299371	AT3G46740.1	Q9STE8	0	90	1286.55	750	678	GO:0048598	embryonic morphogenesis	GO:0015450	P-P-bond-hydrolysis-driven protein transmembrane transporter activity	GO:0031359	integral to chloroplast outer membrane	GO:0016043	cellular component organization	GO:0005515	protein binding	GO:0016020	membrane	NA	NA
Contig104			355	525	170	glutamine synthetase	1814	gi|12802875|gb|AAK08103.1|AF338444_1glutamine synthetase [Avicennia marina]	glutamine synthase clone R1	Glutamine synthetase nodule isozyme	gi|12802875|gb|AAK08103.1|AF338444_1glutamine synthetase [Avicennia marina]glutamine synthase clone R1Glutamine synthetase nodule isozyme	AAK08103	AT5G37600.1	P32289	0	97	693.73	355	347	GO:0009399	nitrogen fixation	GO:0005524	ATP binding	GO:0005737	cytoplasm	GO:0009987	cellular process	GO:0003824	catalytic activity	GO:0005737	cytoplasm	"Arginine and proline metabolism;Nitrogen metabolism;Alanine, aspartate and glutamate metabolism;Glyoxylate and dicarboxylate metabolism"	ligase;ligase;ligase;ligase
Contig1040	gi|559226494|gb|GAPC01006378.1|	gi|617857145|gb|GBCV01026629.1|	174	31	205	protein	1161	"gi|255555285|ref|XP_002518679.1|expressed protein, putative [Ricinus communis] >gi|223542060|gb|EEF43604.1| expressed protein, putative [Ricinus communis]"	unknown protein\x3b CONTAINS InterPro DOMAIN/s\x3a Protein of unknown function DUF1168 (InterPro\x3aIPR009548)\x3b Has 1930 Blast hits to 1364 proteins in 219 species\x3a Archae - 0\x3b Bacteria - 44\x3b Metazoa - 762\x3b Fungi - 280\x3b Plants - 96\x3b V	NA	"gi|255555285|ref|XP_002518679.1|expressed protein, putative [Ricinus communis] >gi|223542060|gb|EEF43604.1| expressed protein, putative [Ricinus communis]"unknown protein\x3b CONTAINS InterPro DOMAIN/s\x3a Protein of unknown function DUF1168 (InterPro\x3aIPR009548)\x3b Has 1930 Blast hits to 1364 proteins in 219 species\x3a Archae - 0\x3b Bacteria - 44\x3b Metazoa - 762\x3b Fungi - 280\x3b Plant…	XP_002518679	AT2G15270.1	NA	5.03E-33	57	147.132	161	92	NA	NA	NA	NA	NA	NA	NA	NA	NA	NA	NA	NA	NA	NA
Contig1041			420	29	449	elongation factor 1-gamma	1657	gi|225465198|ref|XP_002264400.1|PREDICTED: elongation factor 1-gamma-like [Vitis vinifera]	"Translation elongation factor EF1B, gamma chain"	Elongation factor 1-gamma	gi|225465198|ref|XP_002264400.1|PREDICTED: elongation factor 1-gamma-like [Vitis vinifera]"Translation elongation factor EF1B, gamma chain"Elongation factor 1-gamma	XP_002264400	AT1G57720.2	Q9FUM1	1.66E-174	79	617.846	423	337	GO:0046686	response to cadmium ion	GO:0005507	copper ion binding	GO:0005886	plasma membrane	GO:0008150	biological_process	GO:0008135	"translation factor activity, nucleic acid binding"	GO:0005886	plasma membrane	NA	NA
Contig1042	gi|559228092|gb|GAPC01005606.1|	gi|617872300|gb|GBCV01011474.1|	207	33	240	ras-related protein rab7	1041	gi|225442589|ref|XP_002284408.1|PREDICTED: ras-related protein Rab7 [Vitis vinifera] >gi|297743251|emb|CBI36118.3| unnamed protein product [Vitis vinifera]	RAB GTPase homolog G3D	Ras-related protein Rab7	gi|225442589|ref|XP_002284408.1|PREDICTED: ras-related protein Rab7 [Vitis vinifera] >gi|297743251|emb|CBI36118.3| unnamed protein product [Vitis vinifera]RAB GTPase homolog G3DRas-related protein Rab7	XP_002284408	AT1G52280.1	O24461	1.82E-108	95	397.512	208	199	GO:0015031	protein transport	GO:0016787	hydrolase activity	GO:0005886	plasma membrane	GO:0007165	signal transduction	GO:0016787	hydrolase activity	GO:0016020	membrane	NA	NA
Contig1043	gi|559234015|gb|GAPC01000871.1|	gi|617856064|gb|GBCV01027710.1|	519	597	78	beta-glucosidase g4	1815	gi|356539146|ref|XP_003538061.1|PREDICTED: beta-glucosidase 42-like [Glycine max]	beta glucosidase 42	Beta-glucosidase 42	gi|356539146|ref|XP_003538061.1|PREDICTED: beta-glucosidase 42-like [Glycine max]beta glucosidase 42Beta-glucosidase 42	XP_003538061	AT5G36890.2	Q9FIW4	0	90	832.402	490	442	GO:0071732	cellular response to nitric oxide	GO:0043169	cation binding	GO:0009507	chloroplast	GO:0009987	cellular process	GO:0016787	hydrolase activity	GO:0009536	plastid	Starch and sucrose metabolism;Cyanoamino acid metabolism;Phenylpropanoid biosynthesis	gentiobiase;gentiobiase;gentiobiase
Contig1044		gi|617869017|gb|GBCV01014757.1|	140	240	100	proteasome maturation factor ump1 family protein	821	gi|225451958|ref|XP_002283197.1|PREDICTED: cyclin-B1-2 [Vitis vinifera] >gi|298204380|emb|CBI16860.3| unnamed protein product [Vitis vinifera]	Proteasome maturation factor UMP1	Cyclin-B1-2	gi|225451958|ref|XP_002283197.1|PREDICTED: cyclin-B1-2 [Vitis vinifera] >gi|298204380|emb|CBI16860.3| unnamed protein product [Vitis vinifera]Proteasome maturation factor UMP1Cyclin-B1-2	XP_002283197	AT1G67250.1	Q0DWQ7	2.49E-61	90	240.35	141	127	GO:0030154	cell differentiation	NA	NA	GO:0009941	chloroplast envelope	GO:0030154	cell differentiation	NA	NA	GO:0016020	membrane	NA	NA
Contig1045	gi|559234000|gb|GAPC01000883.1|	gi|617869084|gb|GBCV01014690.1|	393	17	410	progesterone 5-beta-reductase	1447	gi|255538116|ref|XP_002510123.1|conserved hypothetical protein [Ricinus communis] >gi|223550824|gb|EEF52310.1| conserved hypothetical protein [Ricinus communis]	NAD(P)-binding Rossmann-fold superfamily protein	"3-oxo-Delta(4,5)-steroid 5-beta-reductase "	gi|255538116|ref|XP_002510123.1|conserved hypothetical protein [Ricinus communis] >gi|223550824|gb|EEF52310.1| conserved hypothetical protein [Ricinus communis]NAD(P)-binding Rossmann-fold superfamily protein"3-oxo-Delta(4,5)-steroid 5-beta-reductase "	XP_002510123	AT4G24220.2	Q9STX2	5.80E-165	82	585.874	376	311	GO:0055114	oxidation-reduction process	GO:0047787	delta4-3-oxosteroid 5beta-reductase activity	GO:0005829	cytosol	GO:0009987	cellular process	GO:0003824	catalytic activity	GO:0005829	cytosol	Steroid degradation;Primary bile acid biosynthesis;Steroid hormone biosynthesis;Steroid hormone biosynthesis	dehydrogenase;5beta-reductase;5beta-reductase;dehydrogenase
Contig1046			379	2	381	alpha-amylase	1451	gi|224063525|ref|XP_002301187.1|predicted protein [Populus trichocarpa] >gi|222842913|gb|EEE80460.1| predicted protein [Populus trichocarpa]	alpha-amylase-like	Alpha-amylase	gi|224063525|ref|XP_002301187.1|predicted protein [Populus trichocarpa] >gi|222842913|gb|EEE80460.1| predicted protein [Populus trichocarpa]alpha-amylase-likeAlpha-amylase	XP_002301187	AT4G25000.1	P17859	0	93	598.201	314	293	GO:0032940	secretion by cell	GO:0033910	"glucan 1,4-alpha-maltotetraohydrolase activity"	GO:0048046	apoplast	GO:0009987	cellular process	GO:0016787	hydrolase activity	GO:0005737	cytoplasm	Starch and sucrose metabolism	glycogenase
Contig1047	gi|559215702|gb|GAPC01015361.1|	gi|617862537|gb|GBCV01021237.1|	380	504	124	uncharacterized protein	1643	gi|224138100|ref|XP_002326518.1|predicted protein [Populus trichocarpa] >gi|222833840|gb|EEE72317.1| predicted protein [Populus trichocarpa]	unknown protein\x3b FUNCTIONS IN\x3a molecular_function unknown\x3b INVOLVED IN\x3a biological_process unknown\x3b LOCATED IN\x3a chloroplast\x3b EXPRESSED IN\x3a 21 plant structures\x3b EXPRESSED DURING\x3a 13 growth stages\x3b BEST Arabidopsis thaliana	NA	gi|224138100|ref|XP_002326518.1|predicted protein [Populus trichocarpa] >gi|222833840|gb|EEE72317.1| predicted protein [Populus trichocarpa]unknown protein\x3b FUNCTIONS IN\x3a molecular_function unknown\x3b INVOLVED IN\x3a biological_process unknown\x3b LOCATED IN\x3a chloroplast\x3b EXPRESSED IN\x3a 21 plant structures\x3b EXPRESSED DURING\x3a 13 growth stages\x3b BEST Arabidopsis thalianaNA	XP_002326518	AT2G35260.1	NA	2.74E-121	70	441.039	393	277	GO:0046777	protein autophosphorylation	NA	NA	GO:0016020	membrane	GO:0019748	secondary metabolic process	NA	NA	GO:0016020	membrane	NA	NA
Contig1048	gi|559213499|gb|GAPC01017116.1|	gi|617874121|gb|GBCV01009653.1|				growth factor	826	gi|356521386|ref|XP_003529337.1|PREDICTED: uncharacterized protein C6G9.01c-like isoform 2 [Glycine max]	"unknown protein\x3b CONTAINS InterPro DOMAIN/s\x3a Protein of unknown function DUF1764, eukaryotic (InterPro\x3aIPR013885)\x3b Has 1807 Blast hits to 1807 proteins in 277 species\x3a Archae - 0\x3b Bacteria - 0\x3b Metazoa - 736\x3b Fungi - 347\x3b Plant	Uncharacterized protein C6G9.01c	gi|356521386|ref|XP_003529337.1|PREDICTED: uncharacterized protein C6G9.01c-like isoform 2 [Glycine max]"unknown protein\x3b CONTAINS InterPro DOMAIN/s\x3a Protein of unknown function DUF1764, eukaryotic (InterPro\x3aIPR013885)\x3b Has 1807 Blast hits to 1807 proteins in 277 species\x3a Archae - 0\x3b Bacteria - 0\x3b Metazoa - 736\x3b Fungi - 347\x3b PlantUncharacterized protein C6G9.01c	XP_003529337	AT5G11760.1	Q92346	4.94E-25	58	119.783	136	80	NA	NA	NA	NA	NA	NA	NA	NA	NA	NA	NA	NA	NA	NA
Contig1049			382	468	86	alcohol dehydrogenase 1	1496	gi|283826825|gb|ADB43614.1|alcohol dehydrogenase 2 [Mangifera indica] >gi|283826831|gb|ADB43617.1| alcohol dehydrogenase 2 [Mangifera indica]	alcohol dehydrogenase 1	Alcohol dehydrogenase class-P	gi|283826825|gb|ADB43614.1|alcohol dehydrogenase 2 [Mangifera indica] >gi|283826831|gb|ADB43617.1| alcohol dehydrogenase 2 [Mangifera indica]alcohol dehydrogenase 1Alcohol dehydrogenase class-P	ADB43614	AT1G77120.1	P06525	0	95	731.095	382	363	GO:0055114	oxidation-reduction process	GO:0051903	S-(hydroxymethyl)glutathione dehydrogenase activity	GO:0005886	plasma membrane	GO:0009628	response to abiotic stimulus	GO:0005488	binding	GO:0005886	plasma membrane	"Drug metabolism - cytochrome P450;Metabolism of xenobiotics by cytochrome P450;Naphthalene degradation;Chloroalkane and chloroalkene degradation;Methane metabolism;Glycolysis / Gluconeogenesis;Fatty acid degradation;Glycine, serine and threonine metaboli	dehydrogenase;dehydrogenase;dehydrogenase;dehydrogenase;dehydrogenase;dehydrogenase;dehydrogenase;dehydrogenase;dehydrogenase;dehydrogenase
Contig105		gi|617857691|gb|GBCV01026083.1|	255	332	77	elongation factor 1-alpha	1539	gi|356512028|ref|XP_003524723.1|PREDICTED: elongation factor 1-alpha-like [Glycine max]	GTP binding Elongation factor Tu family protein	Elongation factor 1-alpha	gi|356512028|ref|XP_003524723.1|PREDICTED: elongation factor 1-alpha-like [Glycine max]GTP binding Elongation factor Tu family proteinElongation factor 1-alpha	XP_003524723	AT1G07930.2	P0CT32	7.19E-76	76	290.041	208	159	GO:0044238	primary metabolic process	GO:0000166	nucleotide binding	GO:0005737	cytoplasm	GO:0009987	cellular process	GO:0000166	nucleotide binding	GO:0005737	cytoplasm	NA	NA
Contig1050	gi|559232071|gb|GAPC01002461.1|	gi|617863711|gb|GBCV01020063.1|	214	38	252	ras-related protein raba2a	1045	gi|255570960|ref|XP_002526431.1|protein with unknown function [Ricinus communis] >gi|223534211|gb|EEF35926.1| protein with unknown function [Ricinus communis]	RAB GTPase 11C	Ras-related protein RABA2a	gi|255570960|ref|XP_002526431.1|protein with unknown function [Ricinus communis] >gi|223534211|gb|EEF35926.1| protein with unknown function [Ricinus communis]RAB GTPase 11CRas-related protein RABA2a	XP_002526431	AT1G09630.1	O04486	3.03E-111	97	406.757	215	210	GO:0019932	second-messenger-mediated signaling	GO:0016787	hydrolase activity	GO:0009504	cell plate	GO:0009987	cellular process	GO:0016787	hydrolase activity	GO:0005886	plasma membrane	NA	NA
Contig1051	gi|559227677|gb|GAPC01005781.1|	gi|617867236|gb|GBCV01016538.1|	218	343	125	ammecr1 protein	2290	gi|356511911|ref|XP_003524665.1|PREDICTED: nuA4 complex subunit EAF3 homolog [Glycine max]	MRG family protein	Uncharacterized protein At2g38710	gi|356511911|ref|XP_003524665.1|PREDICTED: nuA4 complex subunit EAF3 homolog [Glycine max]MRG family proteinUncharacterized protein At2g38710	XP_003524665	AT4G37280.1	Q9ZVJ2	2.11E-118	84	355.525	249	211	GO:0009651	response to salt stress	NA	NA	GO:0009536	plastid	GO:0009628	response to abiotic stimulus	NA	NA	GO:0009536	plastid	NA	NA
Contig1052	gi|559232736|gb|GAPC01001939.1|		379	548	169	shaggy-related protein kinase eta-like	1858	"gi|255562450|ref|XP_002522231.1|Glycogen synthase kinase-3 beta, putative [Ricinus communis] >gi|223538484|gb|EEF40089.1| Glycogen synthase kinase-3 beta, putative [Ricinus communis]"	Protein kinase superfamily protein	Shaggy-related protein kinase eta	"gi|255562450|ref|XP_002522231.1|Glycogen synthase kinase-3 beta, putative [Ricinus communis] >gi|223538484|gb|EEF40089.1| Glycogen synthase kinase-3 beta, putative [Ricinus communis]"Protein kinase superfamily proteinShaggy-related protein kinase eta	XP_002522231	AT4G18710.1	Q39011	0	98	751.51	380	373	GO:0048767	root hair elongation	GO:0050321	tau-protein kinase activity	GO:0005886	plasma membrane	GO:0030154	cell differentiation	GO:0016301	kinase activity	GO:0005886	plasma membrane	NA	NA
Contig1053	gi|559219368|gb|GAPC01012415.1|	gi|617857963|gb|GBCV01025811.1|	87	57	144	uncharacterized protein loc100305688	626	gi|356520964|ref|XP_003529129.1|PREDICTED: uncharacterized protein LOC100305688 [Glycine max] >gi|255626317|gb|ACU13503.1| unknown [Glycine max]	NA	NA	gi|356520964|ref|XP_003529129.1|PREDICTED: uncharacterized protein LOC100305688 [Glycine max] >gi|255626317|gb|ACU13503.1| unknown [Glycine max]NANA	XP_003529129	NA	NA	3.14E-13	55	79.7221	77	43	NA	NA	NA	NA	NA	NA	NA	NA	NA	NA	NA	NA	NA	NA
Contig1054	gi|559231841|gb|GAPC01002643.1|	gi|617865529|gb|GBCV01018245.1|	418	25	443	eri1 exoribonuclease	1786	gi|224057242|ref|XP_002299190.1|predicted protein [Populus trichocarpa] >gi|222846448|gb|EEE83995.1| predicted protein [Populus trichocarpa]	"Polynucleotidyl transferase, ribonuclease H-like superfamily protein"	ERI1 exoribonuclease 2	gi|224057242|ref|XP_002299190.1|predicted protein [Populus trichocarpa] >gi|222846448|gb|EEE83995.1| predicted protein [Populus trichocarpa]"Polynucleotidyl transferase, ribonuclease H-like superfamily protein"ERI1 exoribonuclease 2	XP_002299190	AT3G15140.1	A8K979	0	84	671.774	416	352	NA	NA	GO:0008270	zinc ion binding	GO:0005622	intracellular	NA	NA	GO:0005488	binding	GO:0005622	intracellular	NA	NA
Contig1055	gi|559234841|gb|GAPC01000219.1|		164	20	184	protein	977	gi|297844954|ref|XP_002890358.1|vacuolar-H+pumping ATPase 16 kDa proteolipid subunit 2 [Arabidopsis lyrata subsp. lyrata] >gi|297336200|gb|EFH66617.1| vacuolar-H+pumping ATPase 16 kDa proteolipid subunit 2 [Arabidopsis lyrata subsp. lyrata]	"ATPase, F0/V0 complex, subunit C protein"	V-type proton ATPase 16 kDa proteolipid subunit	gi|297844954|ref|XP_002890358.1|vacuolar-H+pumping ATPase 16 kDa proteolipid subunit 2 [Arabidopsis lyrata subsp. lyrata] >gi|297336200|gb|EFH66617.1| vacuolar-H+pumping ATPase 16 kDa proteolipid subunit 2 [Arabidopsis lyrata subsp. lyrata]"ATPase, F0/V0 complex, subunit C protein"V-type proton ATPase 16 kDa proteolipid subunit	XP_002890358	AT1G19910.1	Q96473	1.61E-55	74	221.476	165	123	GO:0015992	proton transport	GO:0016887	ATPase activity	GO:0009507	chloroplast	GO:0006810	transport	GO:0016787	hydrolase activity	GO:0016020	membrane	Purine metabolism	adenylpyrophosphatase
Contig1056	gi|559228910|gb|GAPC01004965.1|	gi|617870371|gb|GBCV01013403.1|	191	28	219	uncharacterized protein at1g27050-like	964	gi|255558244|ref|XP_002520149.1|hypothetical protein RCOM_0698730 [Ricinus communis] >gi|223540641|gb|EEF42204.1| hypothetical protein RCOM_0698730 [Ricinus communis]	homeobox protein 54	Uncharacterized protein At1g27050	gi|255558244|ref|XP_002520149.1|hypothetical protein RCOM_0698730 [Ricinus communis] >gi|223540641|gb|EEF42204.1| hypothetical protein RCOM_0698730 [Ricinus communis]homeobox protein 54Uncharacterized protein At1g27050	XP_002520149	AT1G27050.1	P0CJ66	1.64E-52	67	211.46	195	131	NA	NA	GO:0003677	DNA binding	NA	NA	NA	NA	GO:0003677	DNA binding	NA	NA	NA	NA
Contig1057	gi|559228735|gb|GAPC01005105.1|	gi|617865600|gb|GBCV01018174.1|	288	386	98	prohibitin-like protein	1229	"gi|255553601|ref|XP_002517841.1|prohibitin, putative [Ricinus communis] >gi|223542823|gb|EEF44359.1| prohibitin, putative [Ricinus communis]"	prohibitin 1	"Prohibitin-1, mitochondrial "	"gi|255553601|ref|XP_002517841.1|prohibitin, putative [Ricinus communis] >gi|223542823|gb|EEF44359.1| prohibitin, putative [Ricinus communis]"prohibitin 1"Prohibitin-1, mitochondrial "	XP_002517841	AT4G28510.1	O49460	3.24E-134	92	483.411	285	263	GO:0006950	response to stress	NA	NA	GO:0009507	chloroplast	GO:0006950	response to stress	NA	NA	GO:0016020	membrane	NA	NA
Contig1058	gi|559208691|gb|GAPC01021019.1|	gi|617876800|gb|GBCV01006974.1|	202	28	230	u4 tri-snrnp component	849	"gi|255542866|ref|XP_002512496.1|zinc finger protein, putative [Ricinus communis] >gi|223548457|gb|EEF49948.1| zinc finger protein, putative [Ricinus communis]"	C2H2 and C2HC zinc fingers superfamily protein	Zinc finger matrin-type protein 2	"gi|255542866|ref|XP_002512496.1|zinc finger protein, putative [Ricinus communis] >gi|223548457|gb|EEF49948.1| zinc finger protein, putative [Ricinus communis]"C2H2 and C2HC zinc fingers superfamily proteinZinc finger matrin-type protein 2	XP_002512496	AT3G05760.1	Q9CPW7	9.37E-67	71	258.455	201	144	NA	NA	GO:0008270	zinc ion binding	GO:0005634	nucleus	NA	NA	GO:0005488	binding	GO:0005634	nucleus	NA	NA
Contig1059	gi|559231827|gb|GAPC01002654.1|	gi|617868734|gb|GBCV01015040.1|	220	58	278	vesicle-associated membrane protein 7c	1110	"gi|255548872|ref|XP_002515492.1|Vesicle-associated membrane protein, putative [Ricinus communis] >gi|223545436|gb|EEF46941.1| Vesicle-associated membrane protein, putative [Ricinus communis]"	vesicle-associated membrane protein 711	Vesicle-associated membrane protein 711	"gi|255548872|ref|XP_002515492.1|Vesicle-associated membrane protein, putative [Ricinus communis] >gi|223545436|gb|EEF46941.1| Vesicle-associated membrane protein, putative [Ricinus communis]"vesicle-associated membrane protein 711Vesicle-associated membrane protein 711	XP_002515492	AT4G32150.1	O49377	6.92E-101	88	372.474	220	194	GO:0048193	Golgi vesicle transport	NA	NA	GO:0016021	integral to membrane	GO:0019748	secondary metabolic process	NA	NA	GO:0016020	membrane	NA	NA
Contig106	gi|559234940|gb|GAPC01000133.1|	gi|617856987|gb|GBCV01026787.1|	226	310	84	peptidase m	1115	gi|255555255|ref|XP_002518664.1|conserved hypothetical protein [Ricinus communis] >gi|223542045|gb|EEF43589.1| conserved hypothetical protein [Ricinus communis]	Plant basic secretory protein (BSP) family protein	Basic secretory protease (Fragments)	gi|255555255|ref|XP_002518664.1|conserved hypothetical protein [Ricinus communis] >gi|223542045|gb|EEF43589.1| conserved hypothetical protein [Ricinus communis]Plant basic secretory protein (BSP) family proteinBasic secretory protease (Fragments)	XP_002518664	AT2G15220.1	C0HJG8	2.32E-96	87	357.451	216	188	NA	NA	NA	NA	NA	NA	NA	NA	NA	NA	NA	NA	NA	NA
Contig1060			60	157	97	NA	NA	NA	NA	NA	NA	NA	NA	NA	NA	NA	NA	NA	NA	NA	NA	NA	NA	NA	NA	NA	NA	NA	NA	NA	NA	NA	NA
Contig1061			226	286	60	tho complex subunit 4	1224	gi|225453197|ref|XP_002276497.1|PREDICTED: THO complex subunit 4 [Vitis vinifera] >gi|296087136|emb|CBI33510.3| unnamed protein product [Vitis vinifera]	ALWAYS EARLY 4	THO complex subunit 4D	gi|225453197|ref|XP_002276497.1|PREDICTED: THO complex subunit 4 [Vitis vinifera] >gi|296087136|emb|CBI33510.3| unnamed protein product [Vitis vinifera]ALWAYS EARLY 4THO complex subunit 4D	XP_002276497	AT5G37720.2	Q6NQ72	4.68E-79	75	293.893	238	179	NA	NA	GO:0003676	nucleic acid binding	GO:0005730	nucleolus	NA	NA	GO:0003676	nucleic acid binding	GO:0005730	nucleolus	NA	NA
Contig1062	gi|559204425|gb|GAPC01024550.1|	gi|617867308|gb|GBCV01016466.1|	446	68	514	tpx2 (targeting protein for xklp2) protein family	2048	gi|224092478|ref|XP_002309627.1|predicted protein [Populus trichocarpa] >gi|222855603|gb|EEE93150.1| predicted protein [Populus trichocarpa]	TPX2 (targeting protein for Xklp2) protein family	Protein WAVE-DAMPENED 2	gi|224092478|ref|XP_002309627.1|predicted protein [Populus trichocarpa] >gi|222855603|gb|EEE93150.1| predicted protein [Populus trichocarpa]TPX2 (targeting protein for Xklp2) protein familyProtein WAVE-DAMPENED 2	XP_002309627	AT4G32330.2	Q84ZT9	1.25E-97	61	362.844	450	278	GO:0009987	cellular process	NA	NA	NA	NA	GO:0009987	cellular process	NA	NA	NA	NA	NA	NA
Contig1063	gi|559229879|gb|GAPC01004198.1|	gi|617869239|gb|GBCV01014535.1|	856	938	82	protein seuss-like 2	3210	gi|224122440|ref|XP_002318837.1|predicted protein [Populus trichocarpa] >gi|222859510|gb|EEE97057.1| predicted protein [Populus trichocarpa]	SEUSS-like 2	Transcriptional corepressor SEUSS	gi|224122440|ref|XP_002318837.1|predicted protein [Populus trichocarpa] >gi|222859510|gb|EEE97057.1| predicted protein [Populus trichocarpa]SEUSS-like 2Transcriptional corepressor SEUSS	XP_002318837	AT5G62090.2	Q8W234	0	67	890.952	818	549	GO:0048481	ovule development	NA	NA	NA	NA	GO:0009908	flower development	NA	NA	NA	NA	NA	NA
Contig1064		gi|617857035|gb|GBCV01026739.1|	160	187	347	50s ribosomal protein l29	1273	"gi|255584185|ref|XP_002532831.1|50S ribosomal protein L29, chloroplast precursor, putative [Ricinus communis] >gi|223527398|gb|EEF29538.1| 50S ribosomal protein L29, chloroplast precursor, putative [Ricinus communis]"	Ribosomal L29 family protein	"50S ribosomal protein L29, chloroplastic "	"gi|255584185|ref|XP_002532831.1|50S ribosomal protein L29, chloroplast precursor, putative [Ricinus communis] >gi|223527398|gb|EEF29538.1| 50S ribosomal protein L29, chloroplast precursor, putative [Ricinus communis]"Ribosomal L29 family protein"50S ribosomal protein L29, chloroplastic "	XP_002532831	AT5G65220.1	Q9FJP3	4.25E-52	85	210.69	155	132	GO:0045893	"positive regulation of transcription, DNA-dependent"	GO:0003735	structural constituent of ribosome	GO:0009941	chloroplast envelope	GO:0016043	cellular component organization	GO:0005198	structural molecule activity	GO:0009536	plastid	NA	NA
Contig1065	gi|559232556|gb|GAPC01002078.1|	gi|617867817|gb|GBCV01015957.1|	363	451	88	12-oxophytodienoate reductase 3	1455	gi|63029722|gb|AAY27752.1|12-oxophytodienoate reductase [Hevea brasiliensis]	oxophytodienoate-reductase 3	12-oxophytodienoate reductase 3	gi|63029722|gb|AAY27752.1|12-oxophytodienoate reductase [Hevea brasiliensis]oxophytodienoate-reductase 312-oxophytodienoate reductase 3	AAY27752	AT2G06050.3	Q9FEW9	2.51E-178	88	533.487	326	287	GO:0055114	oxidation-reduction process	GO:0016629	12-oxophytodienoate reductase activity	GO:0005829	cytosol	GO:0009987	cellular process	GO:0003824	catalytic activity	GO:0005829	cytosol	alpha-Linolenic acid metabolism	reductase
Contig1066		gi|617867850|gb|GBCV01015924.1|	188	52	240	protein	1038	gi|351724291|ref|NP_001235261.1|uncharacterized protein LOC100306708 [Glycine max] >gi|255629337|gb|ACU15013.1| unknown [Glycine max]	Translation initiation factor SUI1 family protein	Translation machinery-associated protein 22	gi|351724291|ref|NP_001235261.1|uncharacterized protein LOC100306708 [Glycine max] >gi|255629337|gb|ACU15013.1| unknown [Glycine max]Translation initiation factor SUI1 family proteinTranslation machinery-associated protein 22	NP_001235261	AT5G11900.1	Q2H5Z7	1.15E-54	66	218.779	192	128	GO:0006446	regulation of translational initiation	GO:0003743	translation initiation factor activity	GO:0005840	ribosome	GO:0006412	translation	GO:0008135	"translation factor activity, nucleic acid binding"	GO:0005840	ribosome	NA	NA
Contig1067			137	13	150	dihydroflavonol 4-reductase	637	gi|381392351|gb|AFG28176.1|putative dihydroflavonol 4-reductase [Vitis bellula]	dihydroflavonol 4-reductase	Dihydroflavonol-4-reductase	gi|381392351|gb|AFG28176.1|putative dihydroflavonol 4-reductase [Vitis bellula]dihydroflavonol 4-reductaseDihydroflavonol-4-reductase	AFG28176	AT5G42800.1	P51110	2.62E-63	92	246.128	149	138	GO:0055114	oxidation-reduction process	GO:0050662	coenzyme binding	NA	NA	GO:0019748	secondary metabolic process	GO:0005488	binding	NA	NA	Flavonoid biosynthesis	4-reductase
Contig1068	gi|559233601|gb|GAPC01001198.1|	gi|617871917|gb|GBCV01011857.1|	103	45	148	upf0414 transmembrane protein c20orf30 homolog	646	gi|225445996|ref|XP_002267083.1|PREDICTED: UPF0414 transmembrane protein C20orf30 homolog [Vitis vinifera] >gi|147825386|emb|CAN75495.1| hypothetical protein VITISV_030526 [Vitis vinifera] >gi|297735425|emb|CBI17865.3| unnamed protein product [Vitis vinif	Eukaryotic protein of unknown function (DUF872)	Transmembrane protein 230	gi|225445996|ref|XP_002267083.1|PREDICTED: UPF0414 transmembrane protein C20orf30 homolog [Vitis vinifera] >gi|147825386|emb|CAN75495.1| hypothetical protein VITISV_030526 [Vitis vinifera] >gi|297735425|emb|CBI17865.3| unnamed protein product [Vitis vinifEukaryotic protein of unknown function (DUF872)Transmembrane protein 230	XP_002267083	AT4G29850.1	Q5BJP5	3.96E-46	94	189.119	103	97	GO:0006661	phosphatidylinositol biosynthetic process	NA	NA	NA	NA	GO:0009987	cellular process	NA	NA	NA	NA	NA	NA
Contig1069	gi|559229258|gb|GAPC01004693.1|	gi|617878898|gb|GBCV01004876.1|	310	407	97	26s proteasome regulatory particle non-atpase subunit	1380	gi|225440638|ref|XP_002278975.1|PREDICTED: probable 26S proteasome non-ATPase regulatory subunit 7 [Vitis vinifera] >gi|297740235|emb|CBI30417.3| unnamed protein product [Vitis vinifera]	Mov34/MPN/PAD-1 family protein	26S proteasome non-ATPase regulatory subunit 7 homolog B	gi|225440638|ref|XP_002278975.1|PREDICTED: probable 26S proteasome non-ATPase regulatory subunit 7 [Vitis vinifera] >gi|297740235|emb|CBI30417.3| unnamed protein product [Vitis vinifera]Mov34/MPN/PAD-1 family protein26S proteasome non-ATPase regulatory subunit 7 homolog B	XP_002278975	AT3G11270.1	Q9C774	4.96E-158	98	562.762	293	288	GO:0080129	proteasome core complex assembly	NA	NA	GO:0008541	"proteasome regulatory particle, lid subcomplex"	GO:0019748	secondary metabolic process	NA	NA	GO:0005829	cytosol	NA	NA
Contig107		gi|617857374|gb|GBCV01026400.1|	173	325	152	plastocyanin chloroplast	1108	"gi|255539076|ref|XP_002510603.1|Plastocyanin A, chloroplast precursor, putative [Ricinus communis] >gi|223551304|gb|EEF52790.1| Plastocyanin A, chloroplast precursor, putative [Ricinus communis]"	Cupredoxin superfamily protein	"Plastocyanin, chloroplastic "	"gi|255539076|ref|XP_002510603.1|Plastocyanin A, chloroplast precursor, putative [Ricinus communis] >gi|223551304|gb|EEF52790.1| Plastocyanin A, chloroplast precursor, putative [Ricinus communis]"Cupredoxin superfamily protein"Plastocyanin, chloroplastic "	XP_002510603	AT1G20340.1	P17340	1.04E-48	69	199.134	173	120	GO:0071555	cell wall organization	GO:0009055	electron carrier activity	GO:0009570	chloroplast stroma	GO:0030154	cell differentiation	GO:0005488	binding	GO:0016020	membrane	NA	NA
Contig1070			395	461	66	e3 ubiquitin-protein ligase rhf2a	1513	gi|225436087|ref|XP_002277399.1|PREDICTED: E3 ubiquitin-protein ligase RHF2A [Vitis vinifera] >gi|296084011|emb|CBI24399.3| unnamed protein product [Vitis vinifera]	RING-H2 group F2A	E3 ubiquitin-protein ligase RHF2A	gi|225436087|ref|XP_002277399.1|PREDICTED: E3 ubiquitin-protein ligase RHF2A [Vitis vinifera] >gi|296084011|emb|CBI24399.3| unnamed protein product [Vitis vinifera]RING-H2 group F2AE3 ubiquitin-protein ligase RHF2A	XP_002277399	AT5G22000.3	Q9ZT42	6.23E-141	75	506.138	399	302	GO:0055046	microgametogenesis	GO:0008270	zinc ion binding	GO:0005886	plasma membrane	GO:0019538	protein metabolic process	GO:0005488	binding	GO:0005886	plasma membrane	NA	NA
Contig1071	gi|559221149|gb|GAPC01010953.1|	gi|617869734|gb|GBCV01014040.1|	180	121	301	protein	1046	gi|255552155|ref|XP_002517122.1|conserved hypothetical protein [Ricinus communis] >gi|223543757|gb|EEF45285.1| conserved hypothetical protein [Ricinus communis]	unknown protein\x3b FUNCTIONS IN\x3a molecular_function unknown\x3b INVOLVED IN\x3a biological_process unknown\x3b LOCATED IN\x3a plasma membrane\x3b EXPRESSED IN\x3a 25 plant structures\x3b EXPRESSED DURING\x3a 15 growth stages\x3b BEST Arabidopsis thali	NA	gi|255552155|ref|XP_002517122.1|conserved hypothetical protein [Ricinus communis] >gi|223543757|gb|EEF45285.1| conserved hypothetical protein [Ricinus communis]unknown protein\x3b FUNCTIONS IN\x3a molecular_function unknown\x3b INVOLVED IN\x3a biological_process unknown\x3b LOCATED IN\x3a plasma membrane\x3b EXPRESSED IN\x3a 25 plant structures\x3b EXPRESSED DURING\x3a 15 growth stages\x3b BEST A…	XP_002517122	AT3G22530.1	NA	2.00E-46	75	191.43	145	110	NA	NA	GO:0005515	protein binding	GO:0005774	vacuolar membrane	NA	NA	GO:0005515	protein binding	GO:0016020	membrane	NA	NA
Contig1072	gi|559214582|gb|GAPC01016261.1|	gi|617869901|gb|GBCV01013873.1|	244	38	282	uncharacterized protein	1087	gi|224118862|ref|XP_002317925.1|predicted protein [Populus trichocarpa] >gi|118481523|gb|ABK92704.1| unknown [Populus trichocarpa] >gi|222858598|gb|EEE96145.1| predicted protein [Populus trichocarpa]	"FUNCTIONS IN\x3a molecular_function unknown\x3b INVOLVED IN\x3a regulation of transcription\x3b LOCATED IN\x3a integral to membrane, nucleus\x3b EXPRESSED IN\x3a 20 plant structures\x3b EXPRESSED DURING\x3a 11 growth stages\x3b CONTAINS InterPro DOMAIN/s	Elongin-A	gi|224118862|ref|XP_002317925.1|predicted protein [Populus trichocarpa] >gi|118481523|gb|ABK92704.1| unknown [Populus trichocarpa] >gi|222858598|gb|EEE96145.1| predicted protein [Populus trichocarpa]"FUNCTIONS IN\x3a molecular_function unknown\x3b INVOLVED IN\x3a regulation of transcription\x3b LOCATED IN\x3a integral to membrane, nucleus\x3b EXPRESSED IN\x3a 20 plant structures\x3b EXPRESSED DUR…	XP_002317925	AT2G42780.2	O59671	1.27E-75	76	288.5	239	182	GO:0006355	"regulation of transcription, DNA-dependent"	NA	NA	GO:0016021	integral to membrane	NA	NA	NA	NA	GO:0016020	membrane	NA	NA
Contig1073	gi|559226410|gb|GAPC01006443.1|	gi|617869501|gb|GBCV01014273.1|	622	729	107	probable methyltransferase pmt8-like	2763	"gi|255585558|ref|XP_002533469.1|S-adenosylmethionine-dependent methyltransferase, putative [Ricinus communis] >gi|223526684|gb|EEF28921.1| S-adenosylmethionine-dependent methyltransferase, putative [Ricinus communis]"	S-adenosyl-L-methionine-dependent methyltransferases superfamily protein	Probable methyltransferase PMT3	"gi|255585558|ref|XP_002533469.1|S-adenosylmethionine-dependent methyltransferase, putative [Ricinus communis] >gi|223526684|gb|EEF28921.1| S-adenosylmethionine-dependent methyltransferase, putative [Ricinus communis]"S-adenosyl-L-methionine-dependent methyltransferases superfamily proteinProbable methyltransferase PMT3	XP_002533469	AT4G14360.2	Q93YV7	0	88	1086.25	632	562	GO:0048767	root hair elongation	GO:0008270	zinc ion binding	GO:0009506	plasmodesma	GO:0030154	cell differentiation	GO:0016740	transferase activity	GO:0016020	membrane	NA	NA
Contig1074	gi|559233368|gb|GAPC01001382.1|	gi|617869276|gb|GBCV01014498.1|	301	42	343	chorismate synthase	1731	gi|224109756|ref|XP_002315301.1|chorismate synthase [Populus trichocarpa] >gi|118487444|gb|ABK95550.1| unknown [Populus trichocarpa] >gi|222864341|gb|EEF01472.1| chorismate synthase [Populus trichocarpa]	"chorismate synthase, putative / 5-enolpyruvylshikimate-3-phosphate phospholyase, putative"	"Chorismate synthase, chloroplastic "	gi|224109756|ref|XP_002315301.1|chorismate synthase [Populus trichocarpa] >gi|118487444|gb|ABK95550.1| unknown [Populus trichocarpa] >gi|222864341|gb|EEF01472.1| chorismate synthase [Populus trichocarpa]"chorismate synthase, putative / 5-enolpyruvylshikimate-3-phosphate phospholyase, putative""Chorismate synthase, chloroplastic "	XP_002315301	AT1G48850.3	P57720	4.68E-127	84	460.299	301	255	GO:0033587	shikimate biosynthetic process	GO:0004107	chorismate synthase activity	GO:0009570	chloroplast stroma	GO:0019748	secondary metabolic process	GO:0003824	catalytic activity	GO:0009536	plastid	"Phenylalanine, tyrosine and tryptophan biosynthesis"	synthase
Contig1075	gi|559231687|gb|GAPC01002766.1|	gi|617871952|gb|GBCV01011822.1|	282	433	151	biotin lipoyl attachment domain-containing protein	1454	gi|255639127|gb|ACU19863.1|unknown [Glycine max]	biotin/lipoyl attachment domain-containing protein	NA	gi|255639127|gb|ACU19863.1|unknown [Glycine max]biotin/lipoyl attachment domain-containing proteinNA	ACU19863	AT3G56130.1	NA	6.61E-92	72	343.199	291	212	NA	NA	NA	NA	GO:0009507	chloroplast	NA	NA	NA	NA	GO:0009536	plastid	NA	NA
Contig1076			264	357	93	thaumatin-like protein	1158	"gi|255584165|ref|XP_002532822.1|Protein P21, putative [Ricinus communis] >gi|223527423|gb|EEF29561.1| Protein P21, putative [Ricinus communis]"	Pathogenesis-related thaumatin superfamily protein	Thaumatin-like protein	"gi|255584165|ref|XP_002532822.1|Protein P21, putative [Ricinus communis] >gi|223527423|gb|EEF29561.1| Protein P21, putative [Ricinus communis]"Pathogenesis-related thaumatin superfamily proteinThaumatin-like protein	XP_002532822	AT1G18250.1	P50699	9.20E-128	90	461.84	249	226	GO:0051707	response to other organism	NA	NA	GO:0016023	cytoplasmic membrane-bounded vesicle	GO:0040007	growth	NA	NA	GO:0016020	membrane	NA	NA
Contig1077			269	3	272	desiccation-related protein pcc13-62-like	2120	gi|224061357|ref|XP_002300440.1|predicted protein [Populus trichocarpa] >gi|222847698|gb|EEE85245.1| predicted protein [Populus trichocarpa]	"unknown protein\x3b FUNCTIONS IN\x3a molecular_function unknown\x3b INVOLVED IN\x3a biological_process unknown\x3b LOCATED IN\x3a endomembrane system\x3b EXPRESSED IN\x3a 13 plant structures\x3b EXPRESSED DURING\x3a LP.04 four leaves visible, 4 anthesis,	Desiccation-related protein PCC13-62	gi|224061357|ref|XP_002300440.1|predicted protein [Populus trichocarpa] >gi|222847698|gb|EEE85245.1| predicted protein [Populus trichocarpa]"unknown protein\x3b FUNCTIONS IN\x3a molecular_function unknown\x3b INVOLVED IN\x3a biological_process unknown\x3b LOCATED IN\x3a endomembrane system\x3b EXPRESSED IN\x3a 13 plant structures\x3b EXPRESSED DURING\x3a LP.04 four leaves visible, 4 anthesis,Desi…	XP_002300440	AT3G62730.1	P22242	6.76E-70	68	270.781	251	173	NA	NA	GO:0003676	nucleic acid binding	GO:0016023	cytoplasmic membrane-bounded vesicle	NA	NA	GO:0003676	nucleic acid binding	GO:0005737	cytoplasm	NA	NA
Contig1078	gi|559231469|gb|GAPC01002945.1|	gi|617868283|gb|GBCV01015491.1|	1102	26	1128	e3 ubiquitin-protein ligase march6	3597	gi|359475354|ref|XP_002282447.2|PREDICTED: E3 ubiquitin-protein ligase MARCH6 [Vitis vinifera]	RING/U-box superfamily protein	Probable E3 ubiquitin ligase SUD1	gi|359475354|ref|XP_002282447.2|PREDICTED: E3 ubiquitin-protein ligase MARCH6 [Vitis vinifera]RING/U-box superfamily proteinProbable E3 ubiquitin ligase SUD1	XP_002282447	AT4G34100.1	F4JKK0	0	85	1701.8	1078	925	GO:0010345	suberin biosynthetic process	GO:0016874	ligase activity	GO:0016020	membrane	GO:0019748	secondary metabolic process	GO:0005488	binding	GO:0016020	membrane	NA	NA
Contig1079			369	114	483	geranylgeranyl pyrophosphate synthase	1953	gi|157965847|gb|ABW06960.1|geranylgeranyl diphosphate synthase [Corylus avellana]	geranylgeranyl pyrophosphate synthase 1	"Geranylgeranyl pyrophosphate synthase, chloroplastic "	gi|157965847|gb|ABW06960.1|geranylgeranyl diphosphate synthase [Corylus avellana]geranylgeranyl pyrophosphate synthase 1"Geranylgeranyl pyrophosphate synthase, chloroplastic "	ABW06960	AT4G36810.1	Q94ID7	2.86E-144	81	517.694	374	306	GO:0055114	oxidation-reduction process	GO:0046872	metal ion binding	GO:0016020	membrane	GO:0019748	secondary metabolic process	GO:0016740	transferase activity	GO:0016020	membrane	Terpenoid backbone biosynthesis;Terpenoid backbone biosynthesis;Terpenoid backbone biosynthesis	diphosphate synthase;diphosphate synthase;geranyl-diphosphate synthase
Contig108	gi|559234825|gb|GAPC01000232.1|	gi|617868913|gb|GBCV01014861.1|	414	437	23	cbl-interacting serine threonine-protein	1413	"gi|255553335|ref|XP_002517709.1|CBL-interacting serine/threonine-protein kinase, putative [Ricinus communis] >gi|223543107|gb|EEF44641.1| CBL-interacting serine/threonine-protein kinase, putative [Ricinus communis]"	SOS3-interacting protein 4	CBL-interacting serine/threonine-protein kinase 11	"gi|255553335|ref|XP_002517709.1|CBL-interacting serine/threonine-protein kinase, putative [Ricinus communis] >gi|223543107|gb|EEF44641.1| CBL-interacting serine/threonine-protein kinase, putative [Ricinus communis]"SOS3-interacting protein 4CBL-interacting serine/threonine-protein kinase 11	XP_002517709	AT2G30360.1	O22932	3.30E-157	76	560.066	414	317	GO:0019722	calcium-mediated signaling	GO:0005515	protein binding	GO:0005886	plasma membrane	GO:0009987	cellular process	GO:0016301	kinase activity	GO:0005886	plasma membrane	NA	NA
Contig1080	gi|559234711|gb|GAPC01000318.1|	gi|617867979|gb|GBCV01015795.1|	465	63	528	octicosapeptide phox bem1p domain-containing protein	1730	"gi|255554563|ref|XP_002518320.1|ATP binding protein, putative [Ricinus communis] >gi|223542540|gb|EEF44080.1| ATP binding protein, putative [Ricinus communis]"	Octicosapeptide/Phox/Bem1p family protein	NA	"gi|255554563|ref|XP_002518320.1|ATP binding protein, putative [Ricinus communis] >gi|223542540|gb|EEF44080.1| ATP binding protein, putative [Ricinus communis]"Octicosapeptide/Phox/Bem1p family proteinNA	XP_002518320	AT5G64430.1	NA	1.68E-100	55	372.089	512	286	NA	NA	NA	NA	GO:0043231	intracellular membrane-bounded organelle	NA	NA	NA	NA	GO:0005622	intracellular	NA	NA
Contig1081			323	484	161	ketoacyl-acp reductase	1652	"gi|356567256|ref|XP_003551837.1|PREDICTED: 3-oxoacyl-[acyl-carrier-protein] reductase, chloroplastic-like [Glycine max]"	NAD(P)-binding Rossmann-fold superfamily protein	"3-oxoacyl-[acyl-carrier-protein] reductase, chloroplastic "	"gi|356567256|ref|XP_003551837.1|PREDICTED: 3-oxoacyl-[acyl-carrier-protein] reductase, chloroplastic-like [Glycine max]"NAD(P)-binding Rossmann-fold superfamily protein"3-oxoacyl-[acyl-carrier-protein] reductase, chloroplastic "	XP_003551837	AT1G24360.1	P28643	1.20E-124	82	452.21	323	265	GO:0055114	oxidation-reduction process	GO:0051287	NAD binding	GO:0009941	chloroplast envelope	GO:0009987	cellular process	GO:0016740	transferase activity	GO:0009536	plastid	Biosynthesis of unsaturated fatty acids;Biotin metabolism;Fatty acid biosynthesis	reductase;reductase;reductase
Contig1082			98	100	198	dna-directed rna polymerase ii kda polypeptide	597	"gi|225425585|ref|XP_002263065.1|PREDICTED: DNA-directed RNA polymerases I, II, and III subunit RPABC5 [Vitis vinifera] >gi|297739069|emb|CBI28558.3| unnamed protein product [Vitis vinifera]"	RNA polymerases N / 8 kDa subunit	DNA-directed RNA polymerase subunit 10-like protein	"gi|225425585|ref|XP_002263065.1|PREDICTED: DNA-directed RNA polymerases I, II, and III subunit RPABC5 [Vitis vinifera] >gi|297739069|emb|CBI28558.3| unnamed protein product [Vitis vinifera]"RNA polymerases N / 8 kDa subunitDNA-directed RNA polymerase subunit 10-like protein	XP_002263065	AT1G61700.1	Q9SYA6	9.94E-35	100	150.984	71	71	NA	NA	NA	NA	NA	NA	NA	NA	NA	NA	NA	NA	Purine metabolism;Pyrimidine metabolism	RNA polymerase;RNA polymerase
Contig1083	gi|559233822|gb|GAPC01001021.1|		187	39	226	nuclear fusion defective 2 protein ribonuclease iii	860	gi|351723443|ref|NP_001236767.1|uncharacterized protein LOC100527745 precursor [Glycine max] >gi|255633098|gb|ACU16904.1| unknown [Glycine max]	Ribonuclease III family protein	Ribonuclease 3	gi|351723443|ref|NP_001236767.1|uncharacterized protein LOC100527745 precursor [Glycine max] >gi|255633098|gb|ACU16904.1| unknown [Glycine max]Ribonuclease III family proteinRibonuclease 3	NP_001236767	AT1G24450.1	A8Z6F6	4.30E-59	89	233.032	155	138	GO:0051607	defense response to virus	GO:0030527	structural constituent of chromatin	GO:0009507	chloroplast	GO:0040029	"regulation of gene expression, epigenetic"	GO:0005198	structural molecule activity	GO:0009536	plastid	NA	NA
Contig1084		gi|617860506|gb|GBCV01023268.1|	879	86	965	callose synthase	3557	"gi|255574422|ref|XP_002528124.1|transferase, transferring glycosyl groups, putative [Ricinus communis] >gi|223532463|gb|EEF34254.1| transferase, transferring glycosyl groups, putative [Ricinus communis]"	glucan synthase-like 12	Callose synthase 3	"gi|255574422|ref|XP_002528124.1|transferase, transferring glycosyl groups, putative [Ricinus communis] >gi|223532463|gb|EEF34254.1| transferase, transferring glycosyl groups, putative [Ricinus communis]"glucan synthase-like 12Callose synthase 3	XP_002528124	AT5G13000.1	Q9LXT9	0	90	1506.89	890	807	GO:0052543	callose deposition in cell wall	GO:0003843	"1,3-beta-D-glucan synthase activity"	GO:0009506	plasmodesma	GO:0040029	"regulation of gene expression, epigenetic"	GO:0016740	transferase activity	GO:0005886	plasma membrane	Starch and sucrose metabolism	synthase
Contig1085	gi|559232712|gb|GAPC01001957.1|	gi|617866239|gb|GBCV01017535.1|	228	22	250	ethylene-responsive transcription factor 4	850	gi|341604895|gb|AEK82608.1|ethylene-responsive element binding protein 1 [Hevea brasiliensis]	erf domain protein 9	Ethylene-responsive transcription factor 4	gi|341604895|gb|AEK82608.1|ethylene-responsive element binding protein 1 [Hevea brasiliensis]erf domain protein 9Ethylene-responsive transcription factor 4	AEK82608	AT5G44210.1	Q9LW49	2.84E-39	50	167.162	256	130	NA	NA	NA	NA	NA	NA	NA	NA	NA	NA	NA	NA	NA	NA
Contig1086			232	309	77	at1g16240 f3o9_4	1048	gi|356553533|ref|XP_003545109.1|PREDICTED: syntaxin-51-like [Glycine max]	syntaxin of plants 52	Syntaxin-52	gi|356553533|ref|XP_003545109.1|PREDICTED: syntaxin-51-like [Glycine max]syntaxin of plants 52Syntaxin-52	XP_003545109	AT1G79590.2	Q94KK7	4.72E-96	95	356.295	205	195	GO:0016049	cell growth	GO:0005484	SNAP receptor activity	GO:0010008	endosome membrane	GO:0016049	cell growth	GO:0005515	protein binding	GO:0016020	membrane	NA	NA
Contig1087	gi|559231611|gb|GAPC01002825.1|	gi|617870448|gb|GBCV01013326.1|	271	382	111	protein	1237	gi|225458237|ref|XP_002282021.1|PREDICTED: uncharacterized protein DDB_G0288155 isoform 1 [Vitis vinifera] >gi|147856360|emb|CAN79636.1| hypothetical protein VITISV_014473 [Vitis vinifera] >gi|302142516|emb|CBI19719.3| unnamed protein product [Vitis vinif	gamma carbonic anhydrase 1	"Gamma carbonic anhydrase 1, mitochondrial "	gi|225458237|ref|XP_002282021.1|PREDICTED: uncharacterized protein DDB_G0288155 isoform 1 [Vitis vinifera] >gi|147856360|emb|CAN79636.1| hypothetical protein VITISV_014473 [Vitis vinifera] >gi|302142516|emb|CBI19719.3| unnamed protein product [Vitis vinifgamma carbonic anhydrase 1"Gamma carbonic anhydrase 1, mitochondrial "	XP_002282021	AT1G19580.1	Q9FWR5	2.59E-139	95	500.36	271	260	GO:0019252	starch biosynthetic process	GO:0016740	transferase activity	GO:0005747	mitochondrial respiratory chain complex I	GO:0009987	cellular process	GO:0016740	transferase activity	GO:0016020	membrane	Nitrogen metabolism	dehydratase
Contig1088			150	25	175	40s ribosomal protein s13	806	gi|225453951|ref|XP_002280012.1|PREDICTED: 40S ribosomal protein S13 [Vitis vinifera] >gi|147820740|emb|CAN69640.1| hypothetical protein VITISV_028568 [Vitis vinifera] >gi|296089171|emb|CBI38874.3| unnamed protein product [Vitis vinifera]	ribosomal protein S13A	40S ribosomal protein S13	gi|225453951|ref|XP_002280012.1|PREDICTED: 40S ribosomal protein S13 [Vitis vinifera] >gi|147820740|emb|CAN69640.1| hypothetical protein VITISV_028568 [Vitis vinifera] >gi|296089171|emb|CBI38874.3| unnamed protein product [Vitis vinifera]ribosomal protein S13A40S ribosomal protein S13	XP_002280012	AT4G00100.1	P62302	1.07E-77	98	294.664	151	149	GO:0042545	cell wall modification	GO:0003735	structural constituent of ribosome	GO:0022627	cytosolic small ribosomal subunit	GO:0030154	cell differentiation	GO:0005198	structural molecule activity	GO:0016020	membrane	NA	NA
Contig1089			71	143	72	low quality protein: cell wall-associated hydrolase	2500	gi|115515395|gb|ABJ03470.1|conserved hypothetical protein [Escherichia coli APEC O1]	NA	Uncharacterized protein ORF91	gi|115515395|gb|ABJ03470.1|conserved hypothetical protein [Escherichia coli APEC O1]NAUncharacterized protein ORF91	ABJ03470	NA	Q3BAI2	2.99E-90	90	234.572	134	121	NA	NA	NA	NA	NA	NA	NA	NA	NA	NA	NA	NA	NA	NA
Contig109			240	504	744	protein	2628	"gi|255540145|ref|XP_002511137.1|Protein DEK, putative [Ricinus communis] >gi|223550252|gb|EEF51739.1| Protein DEK, putative [Ricinus communis]"	DEK domain-containing chromatin associated protein	NA	"gi|255540145|ref|XP_002511137.1|Protein DEK, putative [Ricinus communis] >gi|223550252|gb|EEF51739.1| Protein DEK, putative [Ricinus communis]"DEK domain-containing chromatin associated proteinNA	XP_002511137	AT3G48710.1	NA	6.97E-47	50	166.777	277	141	NA	NA	NA	NA	NA	NA	NA	NA	NA	NA	NA	NA	NA	NA
Contig1090	gi|559232803|gb|GAPC01001888.1|	gi|617874890|gb|GBCV01008884.1|	709	778	69	gtp pyrophosphokinase-like	2785	gi|225442114|ref|XP_002273796.1|PREDICTED: GTP pyrophosphokinase-like [Vitis vinifera]	RELA/SPOT homolog 2	"Probable guanosine-3',5'-bis(diphosphate) 3'-pyrophosphohydrolase "	gi|225442114|ref|XP_002273796.1|PREDICTED: GTP pyrophosphokinase-like [Vitis vinifera]RELA/SPOT homolog 2"Probable guanosine-3',5'-bis(diphosphate) 3'-pyrophosphohydrolase "	XP_002273796	AT3G14050.1	P74007	0	79	998.423	730	582	GO:0055085	transmembrane transport	GO:0015297	antiporter activity	GO:0009507	chloroplast	GO:0030154	cell differentiation	GO:0016740	transferase activity	GO:0009536	plastid	Purine metabolism	diphosphokinase
Contig1091	gi|559231038|gb|GAPC01003291.1|	gi|617868997|gb|GBCV01014777.1|	467	30	497	iaa-amino acid hydrolase ilr1-like protein	1868	gi|225424779|ref|XP_002269424.1|PREDICTED: IAA-amino acid hydrolase ILR1-like 4-like [Vitis vinifera]	peptidase M20/M25/M40 family protein	IAA-amino acid hydrolase ILR1-like 4	gi|225424779|ref|XP_002269424.1|PREDICTED: IAA-amino acid hydrolase ILR1-like 4-like [Vitis vinifera]peptidase M20/M25/M40 family proteinIAA-amino acid hydrolase ILR1-like 4	XP_002269424	AT1G51760.1	O04373	0	85	654.44	433	369	GO:0006950	response to stress	GO:0047980	hippurate hydrolase activity	GO:0044464	cell part	GO:0006950	response to stress	GO:0016787	hydrolase activity	GO:0005623	cell	Phenylalanine metabolism	hydrolase
Contig1092	gi|559233752|gb|GAPC01001083.1|	gi|617875274|gb|GBCV01008500.1|	84	111	27	ubiquitin-like protein 5	631	gi|356549128|ref|XP_003542949.1|PREDICTED: ubiquitin-like protein 5-like [Glycine max] >gi|356555496|ref|XP_003546067.1| PREDICTED: ubiquitin-like protein 5-like [Glycine max] >gi|378464148|gb|AFC01189.1| ubiquitin [Ammopiptanthus mongolicus]	ubiquitin-like protein 5	Ubiquitin-like protein 5	gi|356549128|ref|XP_003542949.1|PREDICTED: ubiquitin-like protein 5-like [Glycine max] >gi|356555496|ref|XP_003546067.1| PREDICTED: ubiquitin-like protein 5-like [Glycine max] >gi|378464148|gb|AFC01189.1| ubiquitin [Ammopiptanthus mongolicus]ubiquitin-like protein 5Ubiquitin-like protein 5	XP_003542949	AT5G42300.1	Q9FGZ9	3.62E-33	100	145.976	70	70	NA	NA	NA	NA	NA	NA	NA	NA	NA	NA	NA	NA	NA	NA
Contig1093	gi|559232076|gb|GAPC01002457.1|	gi|617865474|gb|GBCV01018300.1|	305	53	358	5 -nucleotidase sure	1394	gi|225432652|ref|XP_002282293.1|PREDICTED: 5'-nucleotidase surE [Vitis vinifera] >gi|297737043|emb|CBI26244.3| unnamed protein product [Vitis vinifera]	Survival protein SurE-like phosphatase/nucleotidase	5'-nucleotidase SurE	gi|225432652|ref|XP_002282293.1|PREDICTED: 5'-nucleotidase surE [Vitis vinifera] >gi|297737043|emb|CBI26244.3| unnamed protein product [Vitis vinifera]Survival protein SurE-like phosphatase/nucleotidase5'-nucleotidase SurE	XP_002282293	AT4G14930.1	Q30QB8	1.10E-112	78	412.149	303	239	GO:0019497	hexachlorocyclohexane metabolic process	GO:0003993	acid phosphatase activity	GO:0005829	cytosol	GO:0009987	cellular process	GO:0016787	hydrolase activity	GO:0005829	cytosol	Aminobenzoate degradation;Riboflavin metabolism	phosphatase;phosphatase
Contig1094	gi|559234736|gb|GAPC01000300.1|	gi|617879476|gb|GBCV01004298.1|	263	63	326	uncharacterized protein	1149	gi|225462262|ref|XP_002264007.1|PREDICTED: uncharacterized protein LOC100243255 [Vitis vinifera] >gi|297736123|emb|CBI24161.3| unnamed protein product [Vitis vinifera]	Uncharacterized conserved protein (DUF2358)	NA	gi|225462262|ref|XP_002264007.1|PREDICTED: uncharacterized protein LOC100243255 [Vitis vinifera] >gi|297736123|emb|CBI24161.3| unnamed protein product [Vitis vinifera]Uncharacterized conserved protein (DUF2358)NA	XP_002264007	AT1G79510.2	NA	5.42E-96	83	356.295	250	208	NA	NA	NA	NA	GO:0009507	chloroplast	NA	NA	NA	NA	GO:0009536	plastid	NA	NA
Contig1095	gi|559233581|gb|GAPC01001213.1|	gi|617857775|gb|GBCV01025999.1|	532	118	650	ubiquitin	2354	gi|357474763|ref|XP_003607667.1|Multidrug resistance protein ABC transporter family [Medicago truncatula] >gi|355508722|gb|AES89864.1| Multidrug resistance protein ABC transporter family [Medicago truncatula]	polyubiquitin 10	Polyubiquitin-A	gi|357474763|ref|XP_003607667.1|Multidrug resistance protein ABC transporter family [Medicago truncatula] >gi|355508722|gb|AES89864.1| Multidrug resistance protein ABC transporter family [Medicago truncatula]polyubiquitin 10Polyubiquitin-A	XP_003607667	AT4G05320.4	P0CG71	0	97	1030.01	550	538	GO:0016567	protein ubiquitination	NA	NA	NA	NA	GO:0006464	cellular protein modification process	NA	NA	NA	NA	NA	NA
Contig1096	gi|559228940|gb|GAPC01004942.1|	gi|617866762|gb|GBCV01017012.1|	365	136	501	nac domain containing protein 82	1681	"gi|255552430|ref|XP_002517259.1|transcription factor, putative [Ricinus communis] >gi|223543630|gb|EEF45159.1| transcription factor, putative [Ricinus communis]"	NAC domain containing protein 82	NAC domain-containing protein 78	"gi|255552430|ref|XP_002517259.1|transcription factor, putative [Ricinus communis] >gi|223543630|gb|EEF45159.1| transcription factor, putative [Ricinus communis]"NAC domain containing protein 82NAC domain-containing protein 78	XP_002517259	AT5G09330.4	Q84K00	4.72E-84	61	317.39	367	226	GO:0006355	"regulation of transcription, DNA-dependent"	GO:0003677	DNA binding	NA	NA	NA	NA	GO:0003677	DNA binding	NA	NA	NA	NA
Contig1097	gi|559219043|gb|GAPC01012676.1|	gi|617861907|gb|GBCV01021867.1|	485	576	91	ubiquitin carboxyl-terminal hydrolase 6	1790	"gi|255587069|ref|XP_002534122.1|Ubiquitin carboxyl-terminal hydrolase, putative [Ricinus communis] >gi|223525817|gb|EEF28259.1| Ubiquitin carboxyl-terminal hydrolase, putative [Ricinus communis]"	ubiquitin-specific protease 7	Ubiquitin carboxyl-terminal hydrolase 7	"gi|255587069|ref|XP_002534122.1|Ubiquitin carboxyl-terminal hydrolase, putative [Ricinus communis] >gi|223525817|gb|EEF28259.1| Ubiquitin carboxyl-terminal hydrolase, putative [Ricinus communis]"ubiquitin-specific protease 7Ubiquitin carboxyl-terminal hydrolase 7	XP_002534122	AT3G21280.1	Q84WC6	0	85	764.992	486	414	GO:0045893	"positive regulation of transcription, DNA-dependent"	GO:0005516	calmodulin binding	GO:0009506	plasmodesma	GO:0019538	protein metabolic process	GO:0016787	hydrolase activity	GO:0005886	plasma membrane	NA	NA
Contig1098	gi|559232734|gb|GAPC01001941.1|	gi|617859853|gb|GBCV01023921.1|	549	694	145	protein root hair defective 3 homolog 1-like	3094	"gi|255572949|ref|XP_002527405.1|Protein SEY1, putative [Ricinus communis] >gi|223533215|gb|EEF34971.1| Protein SEY1, putative [Ricinus communis]"	Root hair defective 3 GTP-binding protein (RHD3)	Protein ROOT HAIR DEFECTIVE 3	"gi|255572949|ref|XP_002527405.1|Protein SEY1, putative [Ricinus communis] >gi|223533215|gb|EEF34971.1| Protein SEY1, putative [Ricinus communis]"Root hair defective 3 GTP-binding protein (RHD3)Protein ROOT HAIR DEFECTIVE 3	XP_002527405	AT3G13870.1	P93042	0	81	869.381	616	504	GO:0048765	root hair cell differentiation	GO:0016817	"hydrolase activity, acting on acid anhydrides"	GO:0016021	integral to membrane	GO:0030154	cell differentiation	GO:0016787	hydrolase activity	GO:0016020	membrane	NA	NA
Contig1099			266	417	151	expansin b3	1371	"gi|255553797|ref|XP_002517939.1|Beta-expansin 3 precursor, putative [Ricinus communis] >gi|223542921|gb|EEF44457.1| Beta-expansin 3 precursor, putative [Ricinus communis]"	expansin B3	Expansin-B3	"gi|255553797|ref|XP_002517939.1|Beta-expansin 3 precursor, putative [Ricinus communis] >gi|223542921|gb|EEF44457.1| Beta-expansin 3 precursor, putative [Ricinus communis]"expansin B3Expansin-B3	XP_002517939	AT4G28250.1	Q9M0I2	2.02E-119	89	434.491	236	212	GO:0019953	sexual reproduction	NA	NA	GO:0016023	cytoplasmic membrane-bounded vesicle	GO:0016049	cell growth	NA	NA	GO:0005886	plasma membrane	NA	NA
Contig11	gi|559234874|gb|GAPC01000193.1|	gi|617875035|gb|GBCV01008739.1|	491	659	168	catalase	2148	gi|359476986|ref|XP_003631925.1|PREDICTED: catalase isozyme 1-like [Vitis vinifera] >gi|359497236|ref|XP_003635460.1| PREDICTED: catalase isozyme 1 [Vitis vinifera]	catalase 2	Catalase	gi|359476986|ref|XP_003631925.1|PREDICTED: catalase isozyme 1-like [Vitis vinifera] >gi|359497236|ref|XP_003635460.1| PREDICTED: catalase isozyme 1 [Vitis vinifera]catalase 2Catalase	XP_003631925	AT4G35090.1	Q9AXH0	0	93	893.649	490	456	GO:0055114	oxidation-reduction process	GO:0050897	cobalt ion binding	GO:0048046	apoplast	GO:0019725	cellular homeostasis	GO:0005488	binding	GO:0009536	plastid	Tryptophan metabolism;Glyoxylate and dicarboxylate metabolism	equilase;equilase
Contig110		gi|617876327|gb|GBCV01007447.1|	179	243	64	40s ribosomal protein s10-like protein	1446	gi|330318588|gb|AEC10962.1|40S ribosomal protein s10 [Camellia sinensis]	RNA binding Plectin/S10 domain-containing protein	40S ribosomal protein S10-3	gi|330318588|gb|AEC10962.1|40S ribosomal protein s10 [Camellia sinensis]RNA binding Plectin/S10 domain-containing protein40S ribosomal protein S10-3	AEC10962	AT5G52650.1	Q9LTF2	8.13E-50	100	203.371	97	97	NA	NA	GO:0003677	DNA binding	GO:0022627	cytosolic small ribosomal subunit	NA	NA	GO:0003677	DNA binding	GO:0016020	membrane	NA	NA
Contig1100	gi|559217897|gb|GAPC01013583.1|	gi|617859807|gb|GBCV01023967.1|	621	726	105	golgin candidate 6-like	3230	gi|224055585|ref|XP_002298552.1|predicted protein [Populus trichocarpa] >gi|222845810|gb|EEE83357.1| predicted protein [Populus trichocarpa]	golgin candidate 6	Golgin candidate 6	gi|224055585|ref|XP_002298552.1|predicted protein [Populus trichocarpa] >gi|222845810|gb|EEE83357.1| predicted protein [Populus trichocarpa]golgin candidate 6Golgin candidate 6	XP_002298552	AT3G27530.1	B0F9L4	0	84	1345.1	922	783	GO:0048280	vesicle fusion with Golgi apparatus	GO:0008565	protein transporter activity	GO:0005829	cytosol	GO:0016043	cellular component organization	GO:0005215	transporter activity	GO:0016020	membrane	NA	NA
Contig1101			219	260	41	rna recognition motif-containing protein	838	"gi|255581746|ref|XP_002531675.1|poly-A binding protein, putative [Ricinus communis] >gi|223528706|gb|EEF30719.1| poly-A binding protein, putative [Ricinus communis]"	RNA-binding (RRM/RBD/RNP motifs) family protein	Polyadenylate-binding protein 2	"gi|255581746|ref|XP_002531675.1|poly-A binding protein, putative [Ricinus communis] >gi|223528706|gb|EEF30719.1| poly-A binding protein, putative [Ricinus communis]"RNA-binding (RRM/RBD/RNP motifs) family proteinPolyadenylate-binding protein 2	XP_002531675	AT5G65260.1	O14327	2.45E-104	95	383.259	204	195	NA	NA	GO:0008143	poly(A) RNA binding	GO:0005774	vacuolar membrane	NA	NA	GO:0005515	protein binding	GO:0016020	membrane	NA	NA
Contig1102		gi|617857609|gb|GBCV01026165.1|	145	21	166	uncharacterized protein	924	gi|255548549|ref|XP_002515331.1|conserved hypothetical protein [Ricinus communis] >gi|223545811|gb|EEF47315.1| conserved hypothetical protein [Ricinus communis]	unknown protein\x3b BEST Arabidopsis thaliana protein match is\x3a unknown protein (TAIR\x3aAT2G47485.1)\x3b Has 35333 Blast hits to 34131 proteins in 2444 species\x3a Archae - 798\x3b Bacteria - 22429\x3b Metazoa - 974\x3b Fungi - 991\x3b Plants - 531\x3	NA	gi|255548549|ref|XP_002515331.1|conserved hypothetical protein [Ricinus communis] >gi|223545811|gb|EEF47315.1| conserved hypothetical protein [Ricinus communis]unknown protein\x3b BEST Arabidopsis thaliana protein match is\x3a unknown protein (TAIR\x3aAT2G47485.1)\x3b Has 35333 Blast hits to 34131 proteins in 2444 species\x3a Archae - 798\x3b Bacteria - 22429\x3b Metazoa - 974\x3b Fungi - 991\x3b…	XP_002515331	AT3G62650.2	NA	1.43E-34	65	151.754	149	98	NA	NA	NA	NA	NA	NA	NA	NA	NA	NA	NA	NA	NA	NA
Contig1103	gi|559233143|gb|GAPC01001593.1|	gi|617872625|gb|GBCV01011149.1|	358	27	385	sgt1	1466	gi|225464635|ref|XP_002276170.1|PREDICTED: protein SGT1 homolog [Vitis vinifera] >gi|302143763|emb|CBI22624.3| unnamed protein product [Vitis vinifera]	phosphatase-related	Protein SGT1 homolog	gi|225464635|ref|XP_002276170.1|PREDICTED: protein SGT1 homolog [Vitis vinifera] >gi|302143763|emb|CBI22624.3| unnamed protein product [Vitis vinifera]phosphatase-relatedProtein SGT1 homolog	XP_002276170	AT4G11260.1	Q0JL44	1.80E-129	78	468.003	360	281	NA	NA	NA	NA	NA	NA	NA	NA	NA	NA	NA	NA	NA	NA
Contig1104			101	232	131	uncharacterized protein	896	gi|255576205|ref|XP_002528996.1|conserved hypothetical protein [Ricinus communis] >gi|223531536|gb|EEF33366.1| conserved hypothetical protein [Ricinus communis]	Protein of unknown function (DUF1682)	Uncharacterized protein At5g49945	gi|255576205|ref|XP_002528996.1|conserved hypothetical protein [Ricinus communis] >gi|223531536|gb|EEF33366.1| conserved hypothetical protein [Ricinus communis]Protein of unknown function (DUF1682)Uncharacterized protein At5g49945	XP_002528996	AT4G24330.1	Q94CC0	1.06E-47	81	195.282	143	116	GO:0048193	Golgi vesicle transport	GO:0051536	iron-sulfur cluster binding	GO:0016023	cytoplasmic membrane-bounded vesicle	GO:0009987	cellular process	GO:0005488	binding	GO:0005794	Golgi apparatus	NA	NA
Contig1105		gi|617874793|gb|GBCV01008981.1|	482	26	508	protein	1629	gi|224139558|ref|XP_002323168.1|predicted protein [Populus trichocarpa] >gi|222867798|gb|EEF04929.1| predicted protein [Populus trichocarpa]	UDP-Glycosyltransferase superfamily protein	UDP-glucose flavonoid 3-O-glucosyltransferase 6	gi|224139558|ref|XP_002323168.1|predicted protein [Populus trichocarpa] >gi|222867798|gb|EEF04929.1| predicted protein [Populus trichocarpa]UDP-Glycosyltransferase superfamily proteinUDP-glucose flavonoid 3-O-glucosyltransferase 6	XP_002323168	AT3G21760.1	Q2V6K0	4.02E-141	70	506.908	478	336	GO:0050896	response to stimulus	GO:0035251	UDP-glucosyltransferase activity	NA	NA	GO:0008150	biological_process	GO:0016740	transferase activity	NA	NA	NA	NA
Contig1106	gi|559233621|gb|GAPC01001183.1|	gi|617856943|gb|GBCV01026831.1|	89	157	68	dna-binding protein s1fa2	534	gi|225439918|ref|XP_002279933.1|PREDICTED: DNA-binding protein S1FA2 [Vitis vinifera] >gi|297741572|emb|CBI32704.3| unnamed protein product [Vitis vinifera]	NA	NA	gi|225439918|ref|XP_002279933.1|PREDICTED: DNA-binding protein S1FA2 [Vitis vinifera] >gi|297741572|emb|CBI32704.3| unnamed protein product [Vitis vinifera]NANA	XP_002279933	NA	NA	4.82E-15	59	85.1149	89	53	NA	NA	NA	NA	NA	NA	NA	NA	NA	NA	NA	NA	NA	NA
Contig1107			284	88	372	2-aminoethanethiol dioxygenase	1293	gi|224144834|ref|XP_002325431.1|predicted protein [Populus trichocarpa] >gi|222862306|gb|EEE99812.1| predicted protein [Populus trichocarpa]	Protein of unknown function (DUF1637)	2-aminoethanethiol dioxygenase	gi|224144834|ref|XP_002325431.1|predicted protein [Populus trichocarpa] >gi|222862306|gb|EEE99812.1| predicted protein [Populus trichocarpa]Protein of unknown function (DUF1637)2-aminoethanethiol dioxygenase	XP_002325431	AT5G15120.1	Q6PDY2	2.07E-94	75	351.288	275	208	GO:0019530	taurine metabolic process	GO:0047800	cysteamine dioxygenase activity	NA	NA	GO:0009987	cellular process	GO:0003824	catalytic activity	NA	NA	Taurine and hypotaurine metabolism	dioxygenase
Contig1108	gi|559224927|gb|GAPC01007636.1|	gi|617875136|gb|GBCV01008638.1|	320	468	148	sas10 utp3 c1d family	1534	gi|297745286|emb|CBI40366.3|unnamed protein product [Vitis vinifera]	Sas10/Utp3/C1D family	Neuroguidin	gi|297745286|emb|CBI40366.3|unnamed protein product [Vitis vinifera]Sas10/Utp3/C1D familyNeuroguidin	CBI40366	AT1G07840.2	Q9DB96	3.89E-106	77	390.578	324	250	GO:0006606	protein import into nucleus	NA	NA	NA	NA	GO:0009987	cellular process	NA	NA	NA	NA	NA	NA
Contig1109		gi|617875726|gb|GBCV01008048.1|	321	336	15	tpx2 (targeting protein for xklp2) protein family	1180	gi|225445537|ref|XP_002282218.1|PREDICTED: uncharacterized protein LOC100266313 [Vitis vinifera]	TPX2 (targeting protein for Xklp2) protein family	Protein WAVE-DAMPENED 2	gi|225445537|ref|XP_002282218.1|PREDICTED: uncharacterized protein LOC100266313 [Vitis vinifera]TPX2 (targeting protein for Xklp2) protein familyProtein WAVE-DAMPENED 2	XP_002282218	AT4G32330.2	Q84ZT9	5.42E-65	58	243.432	330	194	GO:0043085	positive regulation of catalytic activity	NA	NA	NA	NA	GO:0009987	cellular process	NA	NA	NA	NA	NA	NA
Contig111		gi|617857011|gb|GBCV01026763.1|	173	16	189	pollen ole e 1 allergen and extensin family protein	764	gi|225464902|ref|XP_002274217.1|PREDICTED: uncharacterized protein LOC100258720 [Vitis vinifera] >gi|147828169|emb|CAN68427.1| hypothetical protein VITISV_031997 [Vitis vinifera] >gi|296084887|emb|CBI28296.3| unnamed protein product [Vitis vinifera]	Pollen Ole e 1 allergen and extensin family protein	NA	gi|225464902|ref|XP_002274217.1|PREDICTED: uncharacterized protein LOC100258720 [Vitis vinifera] >gi|147828169|emb|CAN68427.1| hypothetical protein VITISV_031997 [Vitis vinifera] >gi|296084887|emb|CBI28296.3| unnamed protein product [Vitis vinifera]Pollen Ole e 1 allergen and extensin family proteinNA	XP_002274217	AT5G22430.1	NA	3.15E-36	65	156.762	144	95	NA	NA	NA	NA	NA	NA	NA	NA	NA	NA	NA	NA	NA	NA
Contig1110	gi|559232594|gb|GAPC01002048.1|		211	270	59	rna polymerase alpha subunit	965	gi|313199734|ref|YP_004021348.1|RNA polymerase alpha subunit [Theobroma cacao] >gi|309321298|gb|ADO64841.1| RNA polymerase alpha subunit [Theobroma cacao] >gi|328924811|gb|ADO64922.2| RNA polymerase alpha subunit [Theobroma cacao] >gi|371925968|gb|AEX5775	RNA polymerase subunit alpha	DNA-directed RNA polymerase subunit alpha	gi|313199734|ref|YP_004021348.1|RNA polymerase alpha subunit [Theobroma cacao] >gi|309321298|gb|ADO64841.1| RNA polymerase alpha subunit [Theobroma cacao] >gi|328924811|gb|ADO64922.2| RNA polymerase alpha subunit [Theobroma cacao] >gi|371925968|gb|AEX5775RNA polymerase subunit alphaDNA-directed RNA polymerase subunit alpha	YP_004021348	ATCG00740.1	Q2L938	5.35E-127	90	315.079	178	161	GO:0006351	"transcription, DNA-dependent"	GO:0046983	protein dimerization activity	GO:0009507	chloroplast	GO:0006139	nucleobase-containing compound metabolic process	GO:0016740	transferase activity	GO:0009536	plastid	Purine metabolism;Pyrimidine metabolism	RNA polymerase;RNA polymerase
Contig1111	gi|559233099|gb|GAPC01001636.1|	gi|617877189|gb|GBCV01006585.1|	389	558	169	protein phosphatase	1693	gi|359484545|ref|XP_002280468.2|PREDICTED: probable protein phosphatase 2C 6-like [Vitis vinifera]	Protein phosphatase 2C family protein	Probable protein phosphatase 2C 6	gi|359484545|ref|XP_002280468.2|PREDICTED: probable protein phosphatase 2C 6-like [Vitis vinifera]Protein phosphatase 2C family proteinProbable protein phosphatase 2C 6	XP_002280468	AT5G57050.2	Q0JLP9	1.01E-134	86	485.723	302	262	GO:0050794	regulation of cellular process	GO:0046872	metal ion binding	GO:0008287	protein serine/threonine phosphatase complex	GO:0009987	cellular process	GO:0016787	hydrolase activity	GO:0005623	cell	NA	NA
Contig1112	gi|559233279|gb|GAPC01001457.1|	gi|617856914|gb|GBCV01026860.1|	325	181	506	bes1 bzr1 homolog protein 4-like	1972	gi|359493995|ref|XP_002285537.2|PREDICTED: BES1/BZR1 homolog protein 4-like [Vitis vinifera]	BES1/BZR1 homolog 4	BES1/BZR1 homolog protein 4	gi|359493995|ref|XP_002285537.2|PREDICTED: BES1/BZR1 homolog protein 4-like [Vitis vinifera]BES1/BZR1 homolog 4BES1/BZR1 homolog protein 4	XP_002285537	AT1G78700.1	Q9ZV88	2.22E-136	77	491.5	326	254	GO:0006355	"regulation of transcription, DNA-dependent"	NA	NA	NA	NA	NA	NA	NA	NA	NA	NA	NA	NA
Contig1113	gi|559227032|gb|GAPC01006064.1|	gi|617857014|gb|GBCV01026760.1|	321	663	342	golgi to er traffic protein 4 homolog	2042	gi|224109688|ref|XP_002315277.1|predicted protein [Populus trichocarpa] >gi|222864317|gb|EEF01448.1| predicted protein [Populus trichocarpa]	unknown protein\x3b CONTAINS InterPro DOMAIN/s\x3a Uncharacterised protein family UPF0363 (InterPro\x3aIPR007317)\x3b Has 304 Blast hits to 301 proteins in 161 species\x3a Archae - 0\x3b Bacteria - 0\x3b Metazoa - 110\x3b Fungi - 121\x3b Plants - 35\x3b V	Golgi to ER traffic protein 4 homolog	gi|224109688|ref|XP_002315277.1|predicted protein [Populus trichocarpa] >gi|222864317|gb|EEF01448.1| predicted protein [Populus trichocarpa]unknown protein\x3b CONTAINS InterPro DOMAIN/s\x3a Uncharacterised protein family UPF0363 (InterPro\x3aIPR007317)\x3b Has 304 Blast hits to 301 proteins in 161 species\x3a Archae - 0\x3b Bacteria - 0\x3b Metazoa - 110\x3b Fungi - 121\x3b Plants - 35\x3b VGolg…	XP_002315277	AT5G63220.1	Q54TH4	3.14E-133	84	481.1	321	272	NA	NA	NA	NA	GO:0005737	cytoplasm	NA	NA	NA	NA	GO:0005737	cytoplasm	NA	NA
Contig1114		gi|617872666|gb|GBCV01011108.1|				rna-binding asch domain protein	1264	gi|255586386|ref|XP_002533840.1|conserved hypothetical protein [Ricinus communis] >gi|223526219|gb|EEF28542.1| conserved hypothetical protein [Ricinus communis]	RNA-binding ASCH domain protein	NA	gi|255586386|ref|XP_002533840.1|conserved hypothetical protein [Ricinus communis] >gi|223526219|gb|EEF28542.1| conserved hypothetical protein [Ricinus communis]RNA-binding ASCH domain proteinNA	XP_002533840	AT2G43465.1	NA	3.14E-30	81	77.411	54	44	NA	NA	NA	NA	NA	NA	NA	NA	NA	NA	NA	NA	NA	NA
Contig1115	gi|559228890|gb|GAPC01004981.1|	gi|617879497|gb|GBCV01004277.1|	400	33	433	nadh dehydrogenase	1673	"gi|225437963|ref|XP_002271401.1|PREDICTED: NADH dehydrogenase [ubiquinone] 1 alpha subcomplex subunit 9, mitochondrial [Vitis vinifera] >gi|297744229|emb|CBI37199.3| unnamed protein product [Vitis vinifera]"	NAD(P)-binding Rossmann-fold superfamily protein	"NADH dehydrogenase [ubiquinone] 1 alpha subcomplex subunit 9, mitochondrial "	"gi|225437963|ref|XP_002271401.1|PREDICTED: NADH dehydrogenase [ubiquinone] 1 alpha subcomplex subunit 9, mitochondrial [Vitis vinifera] >gi|297744229|emb|CBI37199.3| unnamed protein product [Vitis vinifera]"NAD(P)-binding Rossmann-fold superfamily protein"NADH dehydrogenase [ubiquinone] 1 alpha subcomplex subunit 9, mitochondrial "	XP_002271401	AT2G20360.1	Q9SK66	0	87	645.966	400	350	GO:0080129	proteasome core complex assembly	GO:0050662	coenzyme binding	GO:0005747	mitochondrial respiratory chain complex I	GO:0019538	protein metabolic process	GO:0005488	binding	GO:0016020	membrane	Oxidative phosphorylation	dehydrogenase
Contig1116	gi|559230977|gb|GAPC01003338.1|	gi|617879100|gb|GBCV01004674.1|	90	701	791	uncharacterized protein	2627	gi|317106597|dbj|BAJ53105.1|JHL20J20.12 [Jatropha curcas]	unknown protein\x3b BEST Arabidopsis thaliana protein match is\x3a unknown protein (TAIR\x3aAT1G75860.1)\x3b Has 471 Blast hits to 438 proteins in 92 species\x3a Archae - 0\x3b Bacteria - 14\x3b Metazoa - 217\x3b Fungi - 43\x3b Plants - 91\x3b Viruses - 1	NA	gi|317106597|dbj|BAJ53105.1|JHL20J20.12 [Jatropha curcas]unknown protein\x3b BEST Arabidopsis thaliana protein match is\x3a unknown protein (TAIR\x3aAT1G75860.1)\x3b Has 471 Blast hits to 438 proteins in 92 species\x3a Archae - 0\x3b Bacteria - 14\x3b Metazoa - 217\x3b Fungi - 43\x3b Plants - 91\x3b Viruses - 1NA	BAJ53105	AT1G20100.1	NA	7.44E-29	49	134.806	254	125	NA	NA	NA	NA	NA	NA	NA	NA	NA	NA	NA	NA	NA	NA
Contig1117	gi|559206200|gb|GAPC01022974.1|	gi|617857205|gb|GBCV01026569.1|	165	26	191	pollen-specific c2 domain containing protein	1024	gi|224077286|ref|XP_002305199.1|predicted protein [Populus trichocarpa] >gi|118481958|gb|ABK92911.1| unknown [Populus trichocarpa] >gi|222848163|gb|EEE85710.1| predicted protein [Populus trichocarpa]	Calcium-dependent lipid-binding (CaLB domain) family protein	Probable ADP-ribosylation factor GTPase-activating protein AGD11	gi|224077286|ref|XP_002305199.1|predicted protein [Populus trichocarpa] >gi|118481958|gb|ABK92911.1| unknown [Populus trichocarpa] >gi|222848163|gb|EEE85710.1| predicted protein [Populus trichocarpa]Calcium-dependent lipid-binding (CaLB domain) family proteinProbable ADP-ribosylation factor GTPase-activating protein AGD11	XP_002305199	AT1G66360.1	Q8L7A4	2.77E-69	91	267.314	165	151	GO:0009860	pollen tube growth	NA	NA	NA	NA	GO:0030154	cell differentiation	NA	NA	NA	NA	NA	NA
Contig1118	gi|559210489|gb|GAPC01019571.1|		148	58	206	50s ribosomal protein l27	861	"gi|255538646|ref|XP_002510388.1|ribosomal protein L27, putative [Ricinus communis] >gi|223551089|gb|EEF52575.1| ribosomal protein L27, putative [Ricinus communis]"	Ribosomal protein L27 family protein	50S ribosomal protein L27	"gi|255538646|ref|XP_002510388.1|ribosomal protein L27, putative [Ricinus communis] >gi|223551089|gb|EEF52575.1| ribosomal protein L27, putative [Ricinus communis]"Ribosomal protein L27 family protein50S ribosomal protein L27	XP_002510388	AT5G15220.1	Q83ED9	6.42E-63	87	245.743	152	133	GO:0042254	ribosome biogenesis	GO:0003735	structural constituent of ribosome	GO:0009507	chloroplast	GO:0009987	cellular process	GO:0005198	structural molecule activity	GO:0009536	plastid	NA	NA
Contig1119	gi|559229682|gb|GAPC01004351.1|	gi|617865506|gb|GBCV01018268.1|	366	437	71	transcription elongation factor family protein	1664	gi|255578426|ref|XP_002530078.1|conserved hypothetical protein [Ricinus communis] >gi|223530431|gb|EEF32318.1| conserved hypothetical protein [Ricinus communis]	Transcription elongation factor (TFIIS) family protein	Probable mediator of RNA polymerase II transcription subunit 26c	gi|255578426|ref|XP_002530078.1|conserved hypothetical protein [Ricinus communis] >gi|223530431|gb|EEF32318.1| conserved hypothetical protein [Ricinus communis]Transcription elongation factor (TFIIS) family proteinProbable mediator of RNA polymerase II transcription subunit 26c	XP_002530078	AT5G09850.1	F4KFC7	1.76E-107	68	395.201	374	255	GO:0044238	primary metabolic process	NA	NA	GO:0005829	cytosol	GO:0009987	cellular process	NA	NA	GO:0005829	cytosol	NA	NA
Contig112	gi|559231552|gb|GAPC01002875.1|	gi|617865812|gb|GBCV01017962.1|	223	15	238	40s ribosomal protein s8	970	gi|356504414|ref|XP_003520991.1|PREDICTED: 40S ribosomal protein S8-like [Glycine max]	Ribosomal protein S8e family protein	40S ribosomal protein S8	gi|356504414|ref|XP_003520991.1|PREDICTED: 40S ribosomal protein S8-like [Glycine max]Ribosomal protein S8e family protein40S ribosomal protein S8	XP_003520991	AT5G20290.1	P49199	1.99E-82	78	310.842	214	167	GO:0042254	ribosome biogenesis	GO:0003735	structural constituent of ribosome	GO:0071944	cell periphery	GO:0009987	cellular process	GO:0005198	structural molecule activity	GO:0016020	membrane	NA	NA
Contig1120		gi|617860274|gb|GBCV01023500.1|	650	908	258	ein3-binding f-box protein 1	2903	gi|224089259|ref|XP_002308665.1|ein3-binding f-box protein 3 [Populus trichocarpa] >gi|222854641|gb|EEE92188.1| ein3-binding f-box protein 3 [Populus trichocarpa]	EIN3-binding F box protein 1	EIN3-binding F-box protein 1	gi|224089259|ref|XP_002308665.1|ein3-binding f-box protein 3 [Populus trichocarpa] >gi|222854641|gb|EEE92188.1| ein3-binding f-box protein 3 [Populus trichocarpa]EIN3-binding F box protein 1EIN3-binding F-box protein 1	XP_002308665	AT2G25490.1	Q9SKK0	0	85	960.288	652	555	GO:0042752	regulation of circadian rhythm	GO:0005515	protein binding	GO:0019005	SCF ubiquitin ligase complex	GO:0019538	protein metabolic process	GO:0005515	protein binding	GO:0005634	nucleus	NA	NA
Contig1121			146	231	85	40s ribosomal protein sa (laminin receptor-like protein)	929	gi|116787462|gb|ABK24517.1|unknown [Picea sitchensis] >gi|224285889|gb|ACN40658.1| unknown [Picea sitchensis]	40s ribosomal protein SA	40S ribosomal protein SA	gi|116787462|gb|ABK24517.1|unknown [Picea sitchensis] >gi|224285889|gb|ACN40658.1| unknown [Picea sitchensis]40s ribosomal protein SA40S ribosomal protein SA	ABK24517	AT1G72370.1	O80377	1.32E-71	62	167.548	174	109	GO:0046686	response to cadmium ion	NA	NA	GO:0022627	cytosolic small ribosomal subunit	GO:0016043	cellular component organization	NA	NA	GO:0009536	plastid	NA	NA
Contig1122	gi|559232526|gb|GAPC01002102.1|	gi|617855901|gb|GBCV01027873.1|	96	252	156	methyltransferase-related protein	881	gi|356539698|ref|XP_003538332.1|PREDICTED: uncharacterized protein LOC100306028 [Glycine max] >gi|255627323|gb|ACU14006.1| unknown [Glycine max]	Methyltransferase-related protein	NA	gi|356539698|ref|XP_003538332.1|PREDICTED: uncharacterized protein LOC100306028 [Glycine max] >gi|255627323|gb|ACU14006.1| unknown [Glycine max]Methyltransferase-related proteinNA	XP_003538332	AT5G58375.1	NA	2.26E-18	66	97.8265	87	58	NA	NA	NA	NA	GO:0016023	cytoplasmic membrane-bounded vesicle	NA	NA	NA	NA	GO:0005737	cytoplasm	NA	NA
Contig1123			100	68	168	atfp4-like protein	804	"gi|255567218|ref|XP_002524590.1|metal ion binding protein, putative [Ricinus communis] >gi|223536143|gb|EEF37798.1| metal ion binding protein, putative [Ricinus communis]"	Heavy metal transport/detoxification superfamily protein	NA	"gi|255567218|ref|XP_002524590.1|metal ion binding protein, putative [Ricinus communis] >gi|223536143|gb|EEF37798.1| metal ion binding protein, putative [Ricinus communis]"Heavy metal transport/detoxification superfamily proteinNA	XP_002524590	AT3G07600.1	NA	1.61E-17	75	94.7449	95	72	NA	NA	NA	NA	NA	NA	NA	NA	NA	NA	NA	NA	NA	NA
Contig1124	gi|559234073|gb|GAPC01000826.1|	gi|617873655|gb|GBCV01010119.1|	225	48	273	vacuolar protein sorting-associated protein 20-1	1371	gi|224083490|ref|XP_002307048.1|predicted protein [Populus trichocarpa] >gi|222856497|gb|EEE94044.1| predicted protein [Populus trichocarpa]	SNF7 family protein	Vacuolar protein sorting-associated protein 20 homolog 1	gi|224083490|ref|XP_002307048.1|predicted protein [Populus trichocarpa] >gi|222856497|gb|EEE94044.1| predicted protein [Populus trichocarpa]SNF7 family proteinVacuolar protein sorting-associated protein 20 homolog 1	XP_002307048	AT5G63880.1	Q8GXN6	1.01E-70	74	272.707	225	168	GO:0016192	vesicle-mediated transport	GO:0005515	protein binding	GO:0005886	plasma membrane	GO:0009987	cellular process	GO:0005515	protein binding	GO:0016020	membrane	NA	NA
Contig1125		gi|617864057|gb|GBCV01019717.1|	603	693	90	mac perforin domain-containing protein	2341	gi|255570992|ref|XP_002526447.1|conserved hypothetical protein [Ricinus communis] >gi|223534227|gb|EEF35942.1| conserved hypothetical protein [Ricinus communis]	MAC/Perforin domain-containing protein	MACPF domain-containing protein At4g24290	gi|255570992|ref|XP_002526447.1|conserved hypothetical protein [Ricinus communis] >gi|223534227|gb|EEF35942.1| conserved hypothetical protein [Ricinus communis]MAC/Perforin domain-containing proteinMACPF domain-containing protein At4g24290	XP_002526447	AT4G24290.2	Q9STW5	0	92	1040.41	597	553	NA	NA	NA	NA	GO:0005886	plasma membrane	NA	NA	NA	NA	GO:0005886	plasma membrane	NA	NA
Contig1126	gi|559223982|gb|GAPC01008421.1|	gi|617865706|gb|GBCV01018068.1|	255	369	114	phospholipase carboxylesterase family protein	1470	"gi|255566923|ref|XP_002524444.1|Acyl-protein thioesterase, putative [Ricinus communis] >gi|223536232|gb|EEF37884.1| Acyl-protein thioesterase, putative [Ricinus communis]"	alpha/beta-Hydrolases superfamily protein	Acyl-protein thioesterase 2	"gi|255566923|ref|XP_002524444.1|Acyl-protein thioesterase, putative [Ricinus communis] >gi|223536232|gb|EEF37884.1| Acyl-protein thioesterase, putative [Ricinus communis]"alpha/beta-Hydrolases superfamily proteinAcyl-protein thioesterase 2	XP_002524444	AT5G20060.3	O95372	2.79E-122	92	444.121	244	225	GO:0042572	retinol metabolic process	GO:0080032	methyl jasmonate esterase activity	GO:0005737	cytoplasm	GO:0019748	secondary metabolic process	GO:0016787	hydrolase activity	GO:0005737	cytoplasm	Drug metabolism - other enzymes	ali-esterase
Contig1127	gi|559225820|gb|GAPC01006918.1|	gi|617872314|gb|GBCV01011460.1|	346	406	60	centromere protein o	1268	gi|255548558|ref|XP_002515335.1|conserved hypothetical protein [Ricinus communis] >gi|223545279|gb|EEF46784.1| conserved hypothetical protein [Ricinus communis]	"INVOLVED IN\x3a chromosome segregation, cell division\x3b LOCATED IN\x3a chromosome, centromeric region, nucleus\x3b EXPRESSED IN\x3a 23 plant structures\x3b EXPRESSED DURING\x3a 13 growth stages\x3b CONTAINS InterPro DOMAIN/s\x3a Centromere protein Cenp	NA	gi|255548558|ref|XP_002515335.1|conserved hypothetical protein [Ricinus communis] >gi|223545279|gb|EEF46784.1| conserved hypothetical protein [Ricinus communis]"INVOLVED IN\x3a chromosome segregation, cell division\x3b LOCATED IN\x3a chromosome, centromeric region, nucleus\x3b EXPRESSED IN\x3a 23 plant structures\x3b EXPRESSED DURING\x3a 13 growth stages\x3b CONTAINS InterPro DOMAIN/s\x3a Centrom…	XP_002515335	AT5G10710.2	NA	5.39E-156	89	555.829	344	308	GO:0051301	cell division	NA	NA	GO:0005634	nucleus	GO:0009987	cellular process	NA	NA	GO:0005634	nucleus	NA	NA
Contig1128	gi|559231777|gb|GAPC01002694.1|	gi|617880039|gb|GBCV01003735.1|	502	22	524	cytochrome p450	1867	gi|224131024|ref|XP_002328434.1|cytochrome P450 [Populus trichocarpa] >gi|222838149|gb|EEE76514.1| cytochrome P450 [Populus trichocarpa]	"cytochrome P450, family 721, subfamily A, polypeptide 1"	Cytochrome P450 734A1	gi|224131024|ref|XP_002328434.1|cytochrome P450 [Populus trichocarpa] >gi|222838149|gb|EEE76514.1| cytochrome P450 [Populus trichocarpa]"cytochrome P450, family 721, subfamily A, polypeptide 1"Cytochrome P450 734A1	XP_002328434	AT1G75130.1	O48786	3.51E-176	74	623.624	488	365	NA	NA	GO:0046872	metal ion binding	NA	NA	NA	NA	GO:0005488	binding	NA	NA	NA	NA
Contig1129	gi|559221622|gb|GAPC01010569.1|	gi|617878972|gb|GBCV01004802.1|	156	52	208	prefoldin subunit	853	gi|225462560|ref|XP_002267649.1|PREDICTED: probable prefoldin subunit 5 [Vitis vinifera] >gi|147795534|emb|CAN63324.1| hypothetical protein VITISV_018866 [Vitis vinifera]	prefoldin 5	Probable prefoldin subunit 5	gi|225462560|ref|XP_002267649.1|PREDICTED: probable prefoldin subunit 5 [Vitis vinifera] >gi|147795534|emb|CAN63324.1| hypothetical protein VITISV_018866 [Vitis vinifera]prefoldin 5Probable prefoldin subunit 5	XP_002267649	AT5G23290.1	P57742	3.23E-59	96	233.417	135	130	GO:0006457	protein folding	GO:0051082	unfolded protein binding	GO:0016272	prefoldin complex	GO:0019538	protein metabolic process	GO:0005515	protein binding	GO:0005829	cytosol	NA	NA
Contig113	gi|559233195|gb|GAPC01001541.1|	gi|617870989|gb|GBCV01012785.1|	443	52	495	gdp dissociation inhibitor	1869	gi|255545283|ref|XP_002513702.1|protein with unknown function [Ricinus communis] >gi|223547153|gb|EEF48649.1| protein with unknown function [Ricinus communis]	guanosine nucleotide diphosphate dissociation inhibitor 1	Guanosine nucleotide diphosphate dissociation inhibitor 1	gi|255545283|ref|XP_002513702.1|protein with unknown function [Ricinus communis] >gi|223547153|gb|EEF48649.1| protein with unknown function [Ricinus communis]guanosine nucleotide diphosphate dissociation inhibitor 1Guanosine nucleotide diphosphate dissociation inhibitor 1	XP_002513702	AT2G44100.2	Q96254	0	96	826.239	428	415	GO:0048227	plasma membrane to endosome transport	GO:0005093	Rab GDP-dissociation inhibitor activity	NA	NA	GO:0009987	cellular process	GO:0030234	enzyme regulator activity	NA	NA	NA	NA
Contig1130		gi|617865207|gb|GBCV01018567.1|	381	477	96	rna binding protein	1515	"gi|255542956|ref|XP_002512541.1|NAD dependent epimerase/dehydratase, putative [Ricinus communis] >gi|223548502|gb|EEF49993.1| NAD dependent epimerase/dehydratase, putative [Ricinus communis]"	chloroplast RNA binding	"Chloroplast stem-loop binding protein of 41 kDa b, chloroplastic "	"gi|255542956|ref|XP_002512541.1|NAD dependent epimerase/dehydratase, putative [Ricinus communis] >gi|223548502|gb|EEF49993.1| NAD dependent epimerase/dehydratase, putative [Ricinus communis]"chloroplast RNA binding"Chloroplast stem-loop binding protein of 41 kDa b, chloroplastic "	XP_002512541	AT1G09340.1	Q9SA52	0	90	652.514	382	345	GO:0071215	cellular response to abscisic acid stimulus	GO:0050662	coenzyme binding	GO:0048046	apoplast	GO:0030154	cell differentiation	GO:0030246	carbohydrate binding	GO:0016020	membrane	NA	NA
Contig1131		gi|617845881|gb|GBCV01037893.1|	306	380	74	tryptophan synthase beta chain	1482	"gi|255554963|ref|XP_002518519.1|tryptophan synthase beta chain, putative [Ricinus communis] >gi|223542364|gb|EEF43906.1| tryptophan synthase beta chain, putative [Ricinus communis]"	Pyridoxal-5'-phosphate-dependent enzyme family protein	"Tryptophan synthase beta chain 2, chloroplastic "	"gi|255554963|ref|XP_002518519.1|tryptophan synthase beta chain, putative [Ricinus communis] >gi|223542364|gb|EEF43906.1| tryptophan synthase beta chain, putative [Ricinus communis]"Pyridoxal-5'-phosphate-dependent enzyme family protein"Tryptophan synthase beta chain 2, chloroplastic "	XP_002518519	AT5G28237.1	O50046	0	91	649.432	394	359	GO:0055114	oxidation-reduction process	GO:0032440	2-alkenal reductase [NAD(P)] activity	GO:0009941	chloroplast envelope	GO:0009628	response to abiotic stimulus	GO:0005488	binding	GO:0009536	plastid	"Phenylalanine, tyrosine and tryptophan biosynthesis;Glycine, serine and threonine metabolism"	synthase;synthase
Contig1132	gi|559228208|gb|GAPC01005527.1|	gi|617869862|gb|GBCV01013912.1|	528	16	544	protein	1718	gi|256016311|gb|ACU56981.1|importin alpha [Citrus sinensis]	importin alpha isoform 4	Importin subunit alpha	gi|256016311|gb|ACU56981.1|importin alpha [Citrus sinensis]importin alpha isoform 4Importin subunit alpha	ACU56981	AT1G09270.2	O22478	0	90	932.939	538	489	GO:0080034	"host response to induction by symbiont of tumor, nodule or growth in host"	GO:0008565	protein transporter activity	GO:0043657	host cell	GO:0016043	cellular component organization	GO:0005515	protein binding	GO:0005829	cytosol	NA	NA
Contig1133	gi|559226819|gb|GAPC01006160.1|	gi|617856581|gb|GBCV01027193.1|	116	65	181	transcription elongation factor spt4-1	829	"gi|255544187|ref|XP_002513156.1|suppressor of ty, putative [Ricinus communis] >gi|223548167|gb|EEF49659.1| suppressor of ty, putative [Ricinus communis]"	SPT4 homolog 2	Transcription elongation factor SPT4 homolog 2	"gi|255544187|ref|XP_002513156.1|suppressor of ty, putative [Ricinus communis] >gi|223548167|gb|EEF49659.1| suppressor of ty, putative [Ricinus communis]"SPT4 homolog 2Transcription elongation factor SPT4 homolog 2	XP_002513156	AT5G63670.1	Q94C60	2.51E-61	97	240.35	116	113	GO:0032786	"positive regulation of DNA-dependent transcription, elongation"	GO:0008270	zinc ion binding	GO:0005840	ribosome	GO:0006412	translation	GO:0008135	"translation factor activity, nucleic acid binding"	GO:0005840	ribosome	NA	NA
Contig1134	gi|559233622|gb|GAPC01001182.1|	gi|617863497|gb|GBCV01020277.1|	641	754	113	ctc-interacting domain 4 protein	2488	gi|255560675|ref|XP_002521351.1|conserved hypothetical protein [Ricinus communis] >gi|223539429|gb|EEF41019.1| conserved hypothetical protein [Ricinus communis]	CTC-interacting domain 3	Polyadenylate-binding protein-interacting protein 3	gi|255560675|ref|XP_002521351.1|conserved hypothetical protein [Ricinus communis] >gi|223539429|gb|EEF41019.1| conserved hypothetical protein [Ricinus communis]CTC-interacting domain 3Polyadenylate-binding protein-interacting protein 3	XP_002521351	AT1G54170.1	Q8L793	0	65	643.269	638	420	NA	NA	NA	NA	NA	NA	NA	NA	NA	NA	NA	NA	NA	NA
Contig1135	gi|559216728|gb|GAPC01014526.1|		266	35	301	photosystem ii protein	1048	"gi|255545402|ref|XP_002513761.1|Photosystem II 22 kDa protein, chloroplast precursor, putative [Ricinus communis] >gi|223546847|gb|EEF48344.1| Photosystem II 22 kDa protein, chloroplast precursor, putative [Ricinus communis]"	Chlorophyll A-B binding family protein	"Photosystem II 22 kDa protein, chloroplastic "	"gi|255545402|ref|XP_002513761.1|Photosystem II 22 kDa protein, chloroplast precursor, putative [Ricinus communis] >gi|223546847|gb|EEF48344.1| Photosystem II 22 kDa protein, chloroplast precursor, putative [Ricinus communis]"Chlorophyll A-B binding family protein"Photosystem II 22 kDa protein, chloroplastic "	XP_002513761	AT1G44575.1	Q02060	3.27E-97	74	360.147	275	205	GO:0009628	response to abiotic stimulus	NA	NA	GO:0034357	photosynthetic membrane	GO:0009628	response to abiotic stimulus	NA	NA	GO:0016020	membrane	NA	NA
Contig1136	gi|559230122|gb|GAPC01004011.1|	gi|617862885|gb|GBCV01020889.1|	710	828	118	ma3 domain-containing protein	3115	gi|224119542|ref|XP_002318100.1|predicted protein [Populus trichocarpa] >gi|222858773|gb|EEE96320.1| predicted protein [Populus trichocarpa]	MA3 domain-containing protein	Programmed cell death protein 4	gi|224119542|ref|XP_002318100.1|predicted protein [Populus trichocarpa] >gi|222858773|gb|EEE96320.1| predicted protein [Populus trichocarpa]MA3 domain-containing proteinProgrammed cell death protein 4	XP_002318100	AT5G63190.2	Q98TX3	0	88	1169.84	717	637	GO:0032259	methylation	GO:0008168	methyltransferase activity	GO:0005840	ribosome	GO:0009987	cellular process	GO:0016740	transferase activity	GO:0005840	ribosome	NA	NA
Contig1137		gi|617873647|gb|GBCV01010127.1|	230	292	62	light-harvesting complex ii protein lhcb3	1131	"gi|255569585|ref|XP_002525758.1|chlorophyll A/B binding protein, putative [Ricinus communis] >gi|223534908|gb|EEF36594.1| chlorophyll A/B binding protein, putative [Ricinus communis]"	light-harvesting chlorophyll B-binding protein 3	"Chlorophyll a-b binding protein 13, chloroplastic "	"gi|255569585|ref|XP_002525758.1|chlorophyll A/B binding protein, putative [Ricinus communis] >gi|223534908|gb|EEF36594.1| chlorophyll A/B binding protein, putative [Ricinus communis]"light-harvesting chlorophyll B-binding protein 3"Chlorophyll a-b binding protein 13, chloroplastic "	XP_002525758	AT5G54270.1	P27489	3.50E-140	96	503.056	253	243	GO:0018298	protein-chromophore linkage	GO:0046872	metal ion binding	GO:0030076	light-harvesting complex	GO:0015979	photosynthesis	GO:0005488	binding	GO:0016020	membrane	NA	NA
Contig1138	gi|559216211|gb|GAPC01014949.1|	gi|617856824|gb|GBCV01026950.1|	299	360	61	uncharacterized protein	1191	gi|297738696|emb|CBI27941.3|unnamed protein product [Vitis vinifera]	"LOCATED IN\x3a endoplasmic reticulum, plasma membrane\x3b EXPRESSED IN\x3a 23 plant structures\x3b EXPRESSED DURING\x3a 14 growth stages\x3b CONTAINS InterPro DOMAIN/s\x3a Saposin B (InterPro\x3aIPR008139)\x3b Has 137 Blast hits to 137 proteins in 50 spe	NA	gi|297738696|emb|CBI27941.3|unnamed protein product [Vitis vinifera]"LOCATED IN\x3a endoplasmic reticulum, plasma membrane\x3b EXPRESSED IN\x3a 23 plant structures\x3b EXPRESSED DURING\x3a 14 growth stages\x3b CONTAINS InterPro DOMAIN/s\x3a Saposin B (InterPro\x3aIPR008139)\x3b Has 137 Blast hits to 137 proteins in 50 speNA	CBI27941	AT4G29520.1	NA	4.20E-107	78	393.275	284	224	GO:0042542	response to hydrogen peroxide	NA	NA	GO:0016023	cytoplasmic membrane-bounded vesicle	GO:0019538	protein metabolic process	NA	NA	GO:0005886	plasma membrane	NA	NA
Contig1139	gi|559226191|gb|GAPC01006625.1|	gi|617867445|gb|GBCV01016329.1|	384	434	50	gdsl esterase lipase	1381	"gi|255575625|ref|XP_002528712.1|carboxylic ester hydrolase, putative [Ricinus communis] >gi|223531806|gb|EEF33624.1| carboxylic ester hydrolase, putative [Ricinus communis]"	GDSL-like Lipase/Acylhydrolase superfamily protein	GDSL esterase/lipase At5g03610	"gi|255575625|ref|XP_002528712.1|carboxylic ester hydrolase, putative [Ricinus communis] >gi|223531806|gb|EEF33624.1| carboxylic ester hydrolase, putative [Ricinus communis]"GDSL-like Lipase/Acylhydrolase superfamily proteinGDSL esterase/lipase At5g03610	XP_002528712	AT5G03610.1	Q9LZS7	2.65E-135	81	487.263	326	267	GO:0016042	lipid catabolic process	GO:0016298	lipase activity	GO:0005576	extracellular region	GO:0009056	catabolic process	GO:0016787	hydrolase activity	GO:0005576	extracellular region	Drug metabolism - other enzymes	ali-esterase
Contig114	gi|559234190|gb|GAPC01000733.1|		83	6	89	NA	NA	NA	NA	NA	NA	NA	NA	NA	NA	NA	NA	NA	NA	NA	NA	NA	NA	NA	NA	NA	NA	NA	NA	NA	NA	NA	NA
Contig1140	gi|559234926|gb|GAPC01000147.1|		359	477	118	heat shock	1433	gi|211906504|gb|ACJ11745.1|heat shock protein 70 [Gossypium hirsutum]	heat shock protein 70	Probable mediator of RNA polymerase II transcription subunit 37c	gi|211906504|gb|ACJ11745.1|heat shock protein 70 [Gossypium hirsutum]heat shock protein 70Probable mediator of RNA polymerase II transcription subunit 37c	ACJ11745	AT3G12580.1	Q9LHA8	0	92	577.015	322	299	GO:0080167	response to karrikin	GO:0032440	2-alkenal reductase [NAD(P)] activity	GO:0048046	apoplast	GO:0019538	protein metabolic process	GO:0005515	protein binding	GO:0016020	membrane	NA	NA
Contig1141	gi|559234695|gb|GAPC01000330.1|	gi|617863224|gb|GBCV01020550.1|	97	121	218	protein	940	gi|61287176|dbj|BAD91093.1|glutathione S-transferase GST 18 [Populus alba x Populus tremula var. glandulosa] >gi|61287178|dbj|BAD91094.1| glutathione S-transferase GST 18 [Populus alba x Populus tremula var. glandulosa]	glutathione S-transferase tau 7	Glutathione transferase GST 23	gi|61287176|dbj|BAD91093.1|glutathione S-transferase GST 18 [Populus alba x Populus tremula var. glandulosa] >gi|61287178|dbj|BAD91094.1| glutathione S-transferase GST 18 [Populus alba x Populus tremula var. glandulosa]glutathione S-transferase tau 7Glutathione transferase GST 23	BAD91093	AT2G29420.1	Q9FQA3	8.86E-72	74	275.404	217	162	NA	NA	NA	NA	NA	NA	NA	NA	NA	NA	NA	NA	NA	NA
Contig1142	gi|559221545|gb|GAPC01010632.1|	gi|617856990|gb|GBCV01026784.1|	532	649	117	mgdg synthase type a	1983	"gi|255548682|ref|XP_002515397.1|1,2-diacylglycerol 3-beta-galactosyltransferase, putative [Ricinus communis] >gi|223545341|gb|EEF46846.1| 1,2-diacylglycerol 3-beta-galactosyltransferase, putative [Ricinus communis]"	monogalactosyl diacylglycerol synthase 1	"Probable monogalactosyldiacylglycerol synthase, chloroplastic "	"gi|255548682|ref|XP_002515397.1|1,2-diacylglycerol 3-beta-galactosyltransferase, putative [Ricinus communis] >gi|223545341|gb|EEF46846.1| 1,2-diacylglycerol 3-beta-galactosyltransferase, putative [Ricinus communis]"monogalactosyl diacylglycerol synthase 1"Probable monogalactosyldiacylglycerol synthase, chloroplastic "	XP_002515397	AT4G31780.2	Q9FZL3	0	87	850.892	540	473	GO:0046486	glycerolipid metabolic process	GO:0046509	"1,2-diacylglycerol 3-beta-galactosyltransferase activity"	GO:0009706	chloroplast inner membrane	GO:0016043	cellular component organization	GO:0030246	carbohydrate binding	GO:0016020	membrane	Glycerolipid metabolism	synthase
Contig1143	gi|559231486|gb|GAPC01002931.1|	gi|617862049|gb|GBCV01021725.1|	375	93	468	methylthioribose kinase	1954	gi|224103675|ref|XP_002313150.1|predicted protein [Populus trichocarpa] >gi|222849558|gb|EEE87105.1| predicted protein [Populus trichocarpa]	S-methyl-5-thioribose kinase	Methylthioribose kinase	gi|224103675|ref|XP_002313150.1|predicted protein [Populus trichocarpa] >gi|222849558|gb|EEE87105.1| predicted protein [Populus trichocarpa]S-methyl-5-thioribose kinaseMethylthioribose kinase	XP_002313150	AT1G49820.1	Q9C6D2	0	85	646.351	411	352	GO:0071732	cellular response to nitric oxide	GO:0046522	S-methyl-5-thioribose kinase activity	GO:0005829	cytosol	GO:0009987	cellular process	GO:0016301	kinase activity	GO:0005829	cytosol	Cysteine and methionine metabolism	kinase
Contig1144		gi|617863878|gb|GBCV01019896.1|	355	392	37	protein	1290	gi|225445466|ref|XP_002285124.1|PREDICTED: chaperone protein dnaJ 49 isoform 1 [Vitis vinifera] >gi|359484662|ref|XP_003633140.1| PREDICTED: chaperone protein dnaJ 49 isoform 2 [Vitis vinifera] >gi|359484664|ref|XP_003633141.1| PREDICTED: chaperone protei	"Heat shock protein DnaJ, N-terminal with domain of unknown function (DUF1977)"	Chaperone protein dnaJ 49	gi|225445466|ref|XP_002285124.1|PREDICTED: chaperone protein dnaJ 49 isoform 1 [Vitis vinifera] >gi|359484662|ref|XP_003633140.1| PREDICTED: chaperone protein dnaJ 49 isoform 2 [Vitis vinifera] >gi|359484664|ref|XP_003633141.1| PREDICTED: chaperone protei"Heat shock protein DnaJ, N-terminal with domain of unknown function (DUF1977)"Chaperone protein dnaJ 49	XP_002285124	AT3G57340.2	Q9FH28	5.93E-118	75	429.483	355	268	GO:0006457	protein folding	GO:0005515	protein binding	GO:0005886	plasma membrane	GO:0019538	protein metabolic process	GO:0005515	protein binding	GO:0005886	plasma membrane	NA	NA
Contig1145		gi|617861705|gb|GBCV01022069.1|	584	70	654	reticulon-like protein b21-like	2031	gi|224142397|ref|XP_002324545.1|predicted protein [Populus trichocarpa] >gi|222865979|gb|EEF03110.1| predicted protein [Populus trichocarpa]	Reticulon family protein	Reticulon-like protein B21	gi|224142397|ref|XP_002324545.1|predicted protein [Populus trichocarpa] >gi|222865979|gb|EEF03110.1| predicted protein [Populus trichocarpa]Reticulon family proteinReticulon-like protein B21	XP_002324545	AT5G58000.1	Q56X72	6.34E-102	74	377.096	315	234	NA	NA	NA	NA	GO:0016023	cytoplasmic membrane-bounded vesicle	NA	NA	NA	NA	GO:0016020	membrane	NA	NA
Contig1146			82	71	153	photosystem ii 10 kda polypeptide	748	gi|146454590|gb|ABQ41961.1|photosystem II 10 kDa polypeptide [Sonneratia alba]	photosystem II subunit R	"Photosystem II 10 kDa polypeptide, chloroplastic "	gi|146454590|gb|ABQ41961.1|photosystem II 10 kDa polypeptide [Sonneratia alba]photosystem II subunit R"Photosystem II 10 kDa polypeptide, chloroplastic "	ABQ41961	AT1G79040.1	Q40163	1.95E-38	93	143.665	73	68	GO:0019344	cysteine biosynthetic process	GO:0005515	protein binding	GO:0009654	oxygen evolving complex	GO:0016043	cellular component organization	GO:0005515	protein binding	GO:0016020	membrane	NA	NA
Contig1147	gi|559233763|gb|GAPC01001072.1|	gi|617878489|gb|GBCV01005285.1|	323	100	423	ap2 erf domain-containing transcription factor	1344	"gi|255584052|ref|XP_002532770.1|DNA binding protein, putative [Ricinus communis] >gi|223527480|gb|EEF29609.1| DNA binding protein, putative [Ricinus communis]"	Integrase-type DNA-binding superfamily protein	Ethylene-responsive transcription factor ABR1	"gi|255584052|ref|XP_002532770.1|DNA binding protein, putative [Ricinus communis] >gi|223527480|gb|EEF29609.1| DNA binding protein, putative [Ricinus communis]"Integrase-type DNA-binding superfamily proteinEthylene-responsive transcription factor ABR1	XP_002532770	AT5G64750.1	Q9FGF8	1.14E-26	43	126.331	331	145	GO:0050896	response to stimulus	NA	NA	NA	NA	GO:0009987	cellular process	NA	NA	NA	NA	NA	NA
Contig1148		gi|617859752|gb|GBCV01024022.1|	332	431	99	kinesin-like calmodulin binding protein	2850	gi|224056725|ref|XP_002298992.1|predicted protein [Populus trichocarpa] >gi|222846250|gb|EEE83797.1| predicted protein [Populus trichocarpa]	kinesin-like calmodulin-binding protein (ZWICHEL)	Kinesin-like calmodulin-binding protein	gi|224056725|ref|XP_002298992.1|predicted protein [Populus trichocarpa] >gi|222846250|gb|EEE83797.1| predicted protein [Populus trichocarpa]kinesin-like calmodulin-binding protein (ZWICHEL)Kinesin-like calmodulin-binding protein	XP_002298992	AT5G65930.3	Q9FHN8	0	94	624.78	359	341	GO:0055114	oxidation-reduction process	GO:0016491	oxidoreductase activity	GO:0005886	plasma membrane	GO:0030154	cell differentiation	GO:0005515	protein binding	GO:0005886	plasma membrane	NA	NA
Contig1149	gi|559209469|gb|GAPC01020373.1|	gi|617872762|gb|GBCV01011012.1|	384	459	75	f-box family protein	1952	gi|225425476|ref|XP_002272745.1|PREDICTED: F-box/kelch-repeat protein At1g67480 [Vitis vinifera] >gi|297738424|emb|CBI27625.3| unnamed protein product [Vitis vinifera]	Galactose oxidase/kelch repeat superfamily protein	F-box/kelch-repeat protein At1g67480	gi|225425476|ref|XP_002272745.1|PREDICTED: F-box/kelch-repeat protein At1g67480 [Vitis vinifera] >gi|297738424|emb|CBI27625.3| unnamed protein product [Vitis vinifera]Galactose oxidase/kelch repeat superfamily proteinF-box/kelch-repeat protein At1g67480	XP_002272745	AT1G67480.2	Q9CAG8	2.32E-170	84	604.364	385	326	NA	NA	NA	NA	GO:0005737	cytoplasm	NA	NA	NA	NA	GO:0005737	cytoplasm	NA	NA
Contig115		gi|617879460|gb|GBCV01004314.1|	168	17	185	glutathione peroxidase	780	gi|225426405|ref|XP_002272936.1|PREDICTED: probable glutathione peroxidase 8 [Vitis vinifera] >gi|297742529|emb|CBI34678.3| unnamed protein product [Vitis vinifera]	glutathione peroxidase 6	"Probable phospholipid hydroperoxide glutathione peroxidase 6, mitochondrial "	gi|225426405|ref|XP_002272936.1|PREDICTED: probable glutathione peroxidase 8 [Vitis vinifera] >gi|297742529|emb|CBI34678.3| unnamed protein product [Vitis vinifera]glutathione peroxidase 6"Probable phospholipid hydroperoxide glutathione peroxidase 6, mitochondrial "	XP_002272936	AT4G11600.1	O48646	3.00E-74	90	283.108	165	149	GO:0055114	oxidation-reduction process	GO:0046872	metal ion binding	GO:0009507	chloroplast	GO:0009628	response to abiotic stimulus	GO:0005488	binding	GO:0009536	plastid	Arachidonic acid metabolism;Glutathione metabolism	peroxidase;peroxidase
Contig1150			262	280	542	uncharacterized protein	1784	gi|255577039|ref|XP_002529404.1|conserved hypothetical protein [Ricinus communis] >gi|223531152|gb|EEF33000.1| conserved hypothetical protein [Ricinus communis]	unknown protein\x3b BEST Arabidopsis thaliana protein match is\x3a unknown protein (TAIR\x3aAT5G57910.1)\x3b Has 33 Blast hits to 33 proteins in 10 species\x3a Archae - 0\x3b Bacteria - 0\x3b Metazoa - 0\x3b Fungi - 0\x3b Plants - 33\x3b Viruses - 0\x3b O	NA	gi|255577039|ref|XP_002529404.1|conserved hypothetical protein [Ricinus communis] >gi|223531152|gb|EEF33000.1| conserved hypothetical protein [Ricinus communis]unknown protein\x3b BEST Arabidopsis thaliana protein match is\x3a unknown protein (TAIR\x3aAT5G57910.1)\x3b Has 33 Blast hits to 33 proteins in 10 species\x3a Archae - 0\x3b Bacteria - 0\x3b Metazoa - 0\x3b Fungi - 0\x3b Plants - 33\x3b V…	XP_002529404	AT4G30630.1	NA	7.90E-53	61	213.772	263	161	NA	NA	NA	NA	NA	NA	NA	NA	NA	NA	NA	NA	NA	NA
Contig1151		gi|617871072|gb|GBCV01012702.1|	231	298	529	mip pip subfamily	1820	gi|82659447|gb|ABB88840.1|aquaporin [Stevia rebaudiana]	plasma membrane intrinsic protein 2\x3b4	Probable aquaporin PIP2-2	gi|82659447|gb|ABB88840.1|aquaporin [Stevia rebaudiana]plasma membrane intrinsic protein 2\x3b4Probable aquaporin PIP2-2	ABB88840	AT5G60660.1	Q6K215	6.57E-87	92	327.02	180	166	GO:0080170	hydrogen peroxide transmembrane transport	GO:0005215	transporter activity	GO:0016021	integral to membrane	GO:0009719	response to endogenous stimulus	GO:0005215	transporter activity	GO:0016020	membrane	NA	NA
Contig1152	gi|559229400|gb|GAPC01004578.1|		416	2	418	serine threonine-protein kinase	1575	"gi|255561407|ref|XP_002521714.1|serine/threonine-protein kinase cx32, putative [Ricinus communis] >gi|223539105|gb|EEF40701.1| serine/threonine-protein kinase cx32, putative [Ricinus communis]"	Protein kinase superfamily protein	"Probable serine/threonine-protein kinase Cx32, chloroplastic "	"gi|255561407|ref|XP_002521714.1|serine/threonine-protein kinase cx32, putative [Ricinus communis] >gi|223539105|gb|EEF40701.1| serine/threonine-protein kinase cx32, putative [Ricinus communis]"Protein kinase superfamily protein"Probable serine/threonine-protein kinase Cx32, chloroplastic "	XP_002521714	AT2G17220.1	P27450	1.41E-159	80	568.155	416	336	GO:0050832	defense response to fungus	GO:0005524	ATP binding	GO:0009507	chloroplast	GO:0009991	response to extracellular stimulus	GO:0016301	kinase activity	GO:0009536	plastid	T cell receptor signaling pathway	protein-tyrosine kinase
Contig1153			482	582	100	wwe protein-protein interaction domain family protein	1857	gi|224071395|ref|XP_002303439.1|predicted protein [Populus trichocarpa] >gi|222840871|gb|EEE78418.1| predicted protein [Populus trichocarpa]	WWE protein-protein interaction domain protein family	Inactive poly [ADP-ribose] polymerase RCD1	gi|224071395|ref|XP_002303439.1|predicted protein [Populus trichocarpa] >gi|222840871|gb|EEE78418.1| predicted protein [Populus trichocarpa]WWE protein-protein interaction domain protein familyInactive poly [ADP-ribose] polymerase RCD1	XP_002303439	AT1G32230.2	Q8RY59	5.39E-169	72	599.742	528	383	GO:2000377	regulation of reactive oxygen species metabolic process	GO:0005515	protein binding	GO:0005737	cytoplasm	GO:0016043	cellular component organization	GO:0005515	protein binding	GO:0005737	cytoplasm	NA	NA
Contig1154	gi|559214054|gb|GAPC01016678.1|	gi|617865331|gb|GBCV01018443.1|	215	100	315	chaperone protein dnaj	1340	gi|297742954|emb|CBI35821.3|unnamed protein product [Vitis vinifera]	Chaperone DnaJ-domain superfamily protein	DnaJ homolog subfamily B member 6	gi|297742954|emb|CBI35821.3|unnamed protein product [Vitis vinifera]Chaperone DnaJ-domain superfamily proteinDnaJ homolog subfamily B member 6	CBI35821	AT3G14200.1	Q0III6	1.21E-52	64	212.616	206	133	GO:0006457	protein folding	GO:0051082	unfolded protein binding	NA	NA	GO:0019538	protein metabolic process	GO:0005515	protein binding	NA	NA	NA	NA
Contig1155	gi|559219185|gb|GAPC01012560.1|	gi|617857409|gb|GBCV01026365.1|	191	149	340	brix domain-containing protein	1184	gi|224117214|ref|XP_002317510.1|predicted protein [Populus trichocarpa] >gi|222860575|gb|EEE98122.1| predicted protein [Populus trichocarpa]	Ribosomal RNA processing Brix domain protein	Ribosome biogenesis protein BRX1 homolog	gi|224117214|ref|XP_002317510.1|predicted protein [Populus trichocarpa] >gi|222860575|gb|EEE98122.1| predicted protein [Populus trichocarpa]Ribosomal RNA processing Brix domain proteinRibosome biogenesis protein BRX1 homolog	XP_002317510	AT1G52930.1	Q8TDN6	2.10E-146	90	366.311	200	181	GO:0009909	regulation of flower development	NA	NA	GO:0005829	cytosol	GO:0030154	cell differentiation	NA	NA	GO:0005829	cytosol	NA	NA
Contig1156	gi|559225622|gb|GAPC01007074.1|	gi|617875155|gb|GBCV01008619.1|	103	180	77	signal recognition particle 9 kda protein	662	gi|15229083|ref|NP_190479.1|signal recognition particle subunit SRP9 [Arabidopsis thaliana] >gi|12230639|sp|Q9SMU7.1|SRP09_ARATH RecName: Full=Signal recognition particle 9 kDa protein; Short=SRP9 >gi|6522556|emb|CAB62000.1| signal recognition particle su	"Signal recognition particle, SRP9/SRP14 subunit"	Signal recognition particle 9 kDa protein	gi|15229083|ref|NP_190479.1|signal recognition particle subunit SRP9 [Arabidopsis thaliana] >gi|12230639|sp|Q9SMU7.1|SRP09_ARATH RecName: Full=Signal recognition particle 9 kDa protein; Short=SRP9 >gi|6522556|emb|CAB62000.1| signal recognition particle su"Signal recognition particle, SRP9/SRP14 subunit"Signal recognition particle 9 kDa protein	NP_190479	AT3G49100.1	Q9SMU7	3.33E-43	94	179.489	94	89	GO:0045900	negative regulation of translational elongation	GO:0008312	7S RNA binding	GO:0005786	"signal recognition particle, endoplasmic reticulum targeting"	GO:0009987	cellular process	GO:0005488	binding	GO:0005737	cytoplasm	NA	NA
Contig1157		gi|617869932|gb|GBCV01013842.1|	309	375	66	uncharacterized protein ycf36-like	1353	gi|224074229|ref|XP_002304310.1|predicted protein [Populus trichocarpa] >gi|222841742|gb|EEE79289.1| predicted protein [Populus trichocarpa]	Protein of unknown function (DUF1230)	Uncharacterized protein ycf36	gi|224074229|ref|XP_002304310.1|predicted protein [Populus trichocarpa] >gi|222841742|gb|EEE79289.1| predicted protein [Populus trichocarpa]Protein of unknown function (DUF1230)Uncharacterized protein ycf36	XP_002304310	AT5G67370.1	P51273	1.97E-127	82	461.07	309	254	NA	NA	NA	NA	GO:0016020	membrane	NA	NA	NA	NA	GO:0016020	membrane	NA	NA
Contig1158			445	660	215	chloroplast omega-3 fatty acid desaturase	2061	gi|224109306|ref|XP_002315154.1|predicted protein [Populus trichocarpa] >gi|222864194|gb|EEF01325.1| predicted protein [Populus trichocarpa]	fatty acid desaturase 8	"Omega-3 fatty acid desaturase, chloroplastic "	gi|224109306|ref|XP_002315154.1|predicted protein [Populus trichocarpa] >gi|222864194|gb|EEF01325.1| predicted protein [Populus trichocarpa]fatty acid desaturase 8"Omega-3 fatty acid desaturase, chloroplastic "	XP_002315154	AT5G05580.1	P48619	0	83	723.391	452	377	GO:0055114	oxidation-reduction process	GO:0042389	omega-3 fatty acid desaturase activity	GO:0031969	chloroplast membrane	GO:0009987	cellular process	GO:0003824	catalytic activity	GO:0016020	membrane	Linoleic acid metabolism	acid dehydrogenase
Contig1159			370	49	419	zinc finger	1530	gi|356506016|ref|XP_003521784.1|PREDICTED: GDSL esterase/lipase At5g33370-like [Glycine max]	GDSL-like Lipase/Acylhydrolase superfamily protein	GDSL esterase/lipase At5g33370	gi|356506016|ref|XP_003521784.1|PREDICTED: GDSL esterase/lipase At5g33370-like [Glycine max]GDSL-like Lipase/Acylhydrolase superfamily proteinGDSL esterase/lipase At5g33370	XP_003521784	AT5G33370.1	Q8LB81	2.32E-159	88	567.385	370	326	GO:0042538	hyperosmotic salinity response	GO:0016788	"hydrolase activity, acting on ester bonds"	NA	NA	GO:0009628	response to abiotic stimulus	GO:0016787	hydrolase activity	NA	NA	NA	NA
Contig116	gi|559231818|gb|GAPC01002661.1|	gi|617879348|gb|GBCV01004426.1|	173	181	8	nadh dehydrogenase	897	gi|351727855|ref|NP_001236919.1|uncharacterized protein LOC100500620 [Glycine max] >gi|255630770|gb|ACU15746.1| unknown [Glycine max]	Complex I subunit NDUFS6	NADH dehydrogenase [ubiquinone] 1 beta subcomplex subunit 10-B	gi|351727855|ref|NP_001236919.1|uncharacterized protein LOC100500620 [Glycine max] >gi|255630770|gb|ACU15746.1| unknown [Glycine max]Complex I subunit NDUFS6NADH dehydrogenase [ubiquinone] 1 beta subcomplex subunit 10-B	NP_001236919	AT3G18410.2	Q94C12	7.41E-49	95	199.134	100	95	NA	NA	NA	NA	NA	NA	NA	NA	NA	NA	NA	NA	NA	NA
Contig1160	gi|559227200|gb|GAPC01005984.1|	gi|617862893|gb|GBCV01020881.1|	390	91	481	uncharacterized protein	1689	gi|225447791|ref|XP_002266605.1|PREDICTED: uncharacterized protein LOC100252142 [Vitis vinifera] >gi|296081482|emb|CBI20005.3| unnamed protein product [Vitis vinifera]	Protein of unknown function (DUF793)	NA	gi|225447791|ref|XP_002266605.1|PREDICTED: uncharacterized protein LOC100252142 [Vitis vinifera] >gi|296081482|emb|CBI20005.3| unnamed protein product [Vitis vinifera]Protein of unknown function (DUF793)NA	XP_002266605	AT1G74450.1	NA	8.22E-145	79	519.235	386	305	GO:0010363	regulation of plant-type hypersensitive response	NA	NA	GO:0009507	chloroplast	GO:0019748	secondary metabolic process	NA	NA	GO:0009536	plastid	NA	NA
Contig1161	gi|559232261|gb|GAPC01002312.1|	gi|617857621|gb|GBCV01026153.1|	155	176	331	uncharacterized protein	1222	gi|224145996|ref|XP_002325841.1|predicted protein [Populus trichocarpa] >gi|222862716|gb|EEF00223.1| predicted protein [Populus trichocarpa]	unknown protein\x3b BEST Arabidopsis thaliana protein match is\x3a unknown protein (TAIR\x3aAT3G03870.1)\x3b Has 35333 Blast hits to 34131 proteins in 2444 species\x3a Archae - 798\x3b Bacteria - 22429\x3b Metazoa - 974\x3b Fungi - 991\x3b Plants - 531\x3	NA	gi|224145996|ref|XP_002325841.1|predicted protein [Populus trichocarpa] >gi|222862716|gb|EEF00223.1| predicted protein [Populus trichocarpa]unknown protein\x3b BEST Arabidopsis thaliana protein match is\x3a unknown protein (TAIR\x3aAT3G03870.1)\x3b Has 35333 Blast hits to 34131 proteins in 2444 species\x3a Archae - 798\x3b Bacteria - 22429\x3b Metazoa - 974\x3b Fungi - 991\x3b Plants - 531\x3NA	XP_002325841	AT5G18130.1	NA	2.08E-57	63	216.853	244	156	GO:0050896	response to stimulus	NA	NA	NA	NA	GO:0008150	biological_process	NA	NA	NA	NA	NA	NA
Contig1162			282	366	84	asparaginyl-trna cytoplasmic 1-like	1382	"gi|359484512|ref|XP_003633115.1|PREDICTED: asparaginyl-tRNA synthetase, cytoplasmic 1-like [Vitis vinifera]"	Class II aminoacyl-tRNA and biotin synthetases superfamily protein	"Asparagine--tRNA ligase, cytoplasmic 1 "	"gi|359484512|ref|XP_003633115.1|PREDICTED: asparaginyl-tRNA synthetase, cytoplasmic 1-like [Vitis vinifera]"Class II aminoacyl-tRNA and biotin synthetases superfamily protein"Asparagine--tRNA ligase, cytoplasmic 1 "	XP_003633115	AT5G56680.1	Q9SW96	1.89E-149	95	534.258	286	274	GO:0046686	response to cadmium ion	GO:0005524	ATP binding	GO:0009507	chloroplast	GO:0009791	post-embryonic development	GO:0003824	catalytic activity	GO:0009536	plastid	Aminoacyl-tRNA biosynthesis	ligase
Contig1163	gi|559229468|gb|GAPC01004523.1|	gi|617874223|gb|GBCV01009551.1|	514	628	114	cysteine protease	1892	gi|359483753|ref|XP_002266308.2|PREDICTED: oryzain alpha chain-like [Vitis vinifera]	xylem bark cysteine peptidase 3	Oryzain alpha chain	gi|359483753|ref|XP_002266308.2|PREDICTED: oryzain alpha chain-like [Vitis vinifera]xylem bark cysteine peptidase 3Oryzain alpha chain	XP_002266308	AT1G09850.1	P25776	0	76	725.702	517	395	GO:0055114	oxidation-reduction process	GO:0032440	2-alkenal reductase [NAD(P)] activity	NA	NA	GO:0019538	protein metabolic process	GO:0016787	hydrolase activity	NA	NA	NA	NA
Contig1164	gi|559234677|gb|GAPC01000344.1|	gi|617870805|gb|GBCV01012969.1|	399	499	100	dna-binding storekeeper transcriptional regulator	1578	"gi|255542374|ref|XP_002512250.1|transcription regulator, putative [Ricinus communis] >gi|223548211|gb|EEF49702.1| transcription regulator, putative [Ricinus communis]"	DNA-binding storekeeper protein-related transcriptional regulator	Mediator-associated protein 1	"gi|255542374|ref|XP_002512250.1|transcription regulator, putative [Ricinus communis] >gi|223548211|gb|EEF49702.1| transcription regulator, putative [Ricinus communis]"DNA-binding storekeeper protein-related transcriptional regulatorMediator-associated protein 1	XP_002512250	AT5G28040.1	Q9SB42	2.81E-75	60	288.115	341	208	NA	NA	NA	NA	NA	NA	NA	NA	NA	NA	NA	NA	NA	NA
Contig1165		gi|617871265|gb|GBCV01012509.1|	452	22	474	v-type proton atpase subunit h	1607	gi|224124112|ref|XP_002319248.1|predicted protein [Populus trichocarpa] >gi|222857624|gb|EEE95171.1| predicted protein [Populus trichocarpa]	vacuolar ATP synthase subunit H family protein	V-type proton ATPase subunit H	gi|224124112|ref|XP_002319248.1|predicted protein [Populus trichocarpa] >gi|222857624|gb|EEE95171.1| predicted protein [Populus trichocarpa]vacuolar ATP synthase subunit H family proteinV-type proton ATPase subunit H	XP_002319248	AT3G42050.1	Q9LX65	0	87	745.347	452	397	GO:0048193	Golgi vesicle transport	GO:0046961	"proton-transporting ATPase activity, rotational mechanism"	GO:0009507	chloroplast	GO:0016049	cell growth	GO:0016787	hydrolase activity	GO:0016020	membrane	NA	NA
Contig1166	gi|559232178|gb|GAPC01002376.1|	gi|617859524|gb|GBCV01024250.1|	420	741	321	spoc dand transcription elongation factor s-ii domain protein	3646	"gi|255582730|ref|XP_002532142.1|transcription elongation factor s-II, putative [Ricinus communis] >gi|223528178|gb|EEF30241.1| transcription elongation factor s-II, putative [Ricinus communis]"	SPOC domain / Transcription elongation factor S-II protein	PHD finger protein 3	"gi|255582730|ref|XP_002532142.1|transcription elongation factor s-II, putative [Ricinus communis] >gi|223528178|gb|EEF30241.1| transcription elongation factor s-II, putative [Ricinus communis]"SPOC domain / Transcription elongation factor S-II proteinPHD finger protein 3	XP_002532142	AT5G25520.2	Q92576	0	78	586.26	459	359	GO:0044238	primary metabolic process	GO:0005488	binding	NA	NA	GO:0009987	cellular process	GO:0005488	binding	NA	NA	NA	NA
Contig1167	gi|559232221|gb|GAPC01002343.1|	gi|617862716|gb|GBCV01021058.1|	370	515	145	diacylglycerol acyltransferase	1900	gi|57545061|gb|AAW51456.1|diacylglycerol acyltransferase [Lotus japonicus]	membrane bound O-acyl transferase (MBOAT) family protein	Diacylglycerol O-acyltransferase 1	gi|57545061|gb|AAW51456.1|diacylglycerol acyltransferase [Lotus japonicus]membrane bound O-acyl transferase (MBOAT) family proteinDiacylglycerol O-acyltransferase 1	AAW51456	AT2G19450.1	Q9SLD2	0	92	707.983	391	361	GO:0042967	acyl-carrier-protein biosynthetic process	GO:0004144	diacylglycerol O-acyltransferase activity	GO:0016021	integral to membrane	GO:0009987	cellular process	GO:0016740	transferase activity	GO:0016020	membrane	"Cutin, suberine and wax biosynthesis;Glycerolipid metabolism"	O-acyltransferase;O-acyltransferase
Contig1168		gi|617857111|gb|GBCV01026663.1|	287	54	341	e3 ubiquitin-protein ligase chip	1299	gi|356558963|ref|XP_003547771.1|PREDICTED: E3 ubiquitin-protein ligase CHIP-like [Glycine max]	carboxyl terminus of HSC70-interacting protein	E3 ubiquitin-protein ligase CHIP	gi|356558963|ref|XP_003547771.1|PREDICTED: E3 ubiquitin-protein ligase CHIP-like [Glycine max]carboxyl terminus of HSC70-interacting proteinE3 ubiquitin-protein ligase CHIP	XP_003547771	AT3G07370.1	Q9SRS9	1.25E-107	79	395.201	269	215	GO:0042538	hyperosmotic salinity response	GO:0051087	chaperone binding	GO:0005737	cytoplasm	GO:0009719	response to endogenous stimulus	GO:0005515	protein binding	GO:0005737	cytoplasm	NA	NA
Contig1169	gi|559234218|gb|GAPC01000710.1|	gi|617856303|gb|GBCV01027471.1|	324	474	150	chorismate mutase	1915	gi|76782202|gb|ABA54871.1|putative chorismate mutase [Fagus sylvatica]	chorismate mutase 1	"Chorismate mutase 1, chloroplastic "	gi|76782202|gb|ABA54871.1|putative chorismate mutase [Fagus sylvatica]chorismate mutase 1"Chorismate mutase 1, chloroplastic "	ABA54871	AT3G29200.1	P42738	3.01E-122	80	444.506	324	262	GO:0046417	chorismate metabolic process	GO:0016688	L-ascorbate peroxidase activity	GO:0009507	chloroplast	GO:0009987	cellular process	GO:0003824	catalytic activity	GO:0009536	plastid	"Glutathione metabolism;Phenylalanine, tyrosine and tryptophan biosynthesis;Ascorbate and aldarate metabolism"	peroxidase;mutase;peroxidase
Contig117		gi|617857785|gb|GBCV01025989.1|	90	40	130	acyl- -binding protein	609	gi|284433772|gb|ADB85092.1|acyl-CoA-binding protein [Jatropha curcas]	acyl-CoA-binding protein 6	Acyl-CoA-binding protein	gi|284433772|gb|ADB85092.1|acyl-CoA-binding protein [Jatropha curcas]acyl-CoA-binding protein 6Acyl-CoA-binding protein	ADB85092	AT1G31812.1	O04066	2.35E-39	95	166.392	90	86	GO:0050826	response to freezing	GO:0031210	phosphatidylcholine binding	GO:0005886	plasma membrane	GO:0009628	response to abiotic stimulus	GO:0008289	lipid binding	GO:0005886	plasma membrane	NA	NA
Contig1170	gi|559223350|gb|GAPC01008946.1|	gi|617857107|gb|GBCV01026667.1|	378	463	85	protein	1816	gi|297744154|emb|CBI37124.3|unnamed protein product [Vitis vinifera]	ENTH/VHS/GAT family protein	Target of Myb protein 1	gi|297744154|emb|CBI37124.3|unnamed protein product [Vitis vinifera]ENTH/VHS/GAT family proteinTarget of Myb protein 1	CBI37124	AT1G06210.1	Q54GH3	1.31E-119	76	435.647	352	271	GO:0006891	intra-Golgi vesicle-mediated transport	GO:0008565	protein transporter activity	GO:0005886	plasma membrane	GO:0009987	cellular process	GO:0005215	transporter activity	GO:0005886	plasma membrane	NA	NA
Contig1171	gi|559215959|gb|GAPC01015155.1|	gi|617856119|gb|GBCV01027655.1|	146	225	79	protein	735	gi|224096622|ref|XP_002310675.1|predicted protein [Populus trichocarpa] >gi|222853578|gb|EEE91125.1| predicted protein [Populus trichocarpa]	unknown protein\x3b Has 30201 Blast hits to 17322 proteins in 780 species\x3a Archae - 12\x3b Bacteria - 1396\x3b Metazoa - 17338\x3b Fungi - 3422\x3b Plants - 5037\x3b Viruses - 0\x3b Other Eukaryotes - 2996 (source\x3a NCBI BLink).	NA	gi|224096622|ref|XP_002310675.1|predicted protein [Populus trichocarpa] >gi|222853578|gb|EEE91125.1| predicted protein [Populus trichocarpa]unknown protein\x3b Has 30201 Blast hits to 17322 proteins in 780 species\x3a Archae - 12\x3b Bacteria - 1396\x3b Metazoa - 17338\x3b Fungi - 3422\x3b Plants - 5037\x3b Viruses - 0\x3b Other Eukaryotes - 2996 (source\x3a NCBI BLink).NA	XP_002310675	AT1G79200.1	NA	4.46E-29	92	132.88	77	71	NA	NA	NA	NA	GO:0005634	nucleus	NA	NA	NA	NA	GO:0005634	nucleus	NA	NA
Contig1172	gi|559229538|gb|GAPC01004466.1|	gi|617864678|gb|GBCV01019096.1|	769	41	810	subtilisin-like protease	2665	"gi|255538108|ref|XP_002510119.1|Xylem serine proteinase 1 precursor, putative [Ricinus communis] >gi|223550820|gb|EEF52306.1| Xylem serine proteinase 1 precursor, putative [Ricinus communis]"	Subtilase family protein	Subtilisin-like protease	"gi|255538108|ref|XP_002510119.1|Xylem serine proteinase 1 precursor, putative [Ricinus communis] >gi|223550820|gb|EEF52306.1| Xylem serine proteinase 1 precursor, putative [Ricinus communis]"Subtilase family proteinSubtilisin-like protease	XP_002510119	AT5G67360.1	O65351	0	77	1048.11	752	586	GO:0080001	mucilage extrusion from seed coat	GO:0004252	serine-type endopeptidase activity	GO:0048046	apoplast	GO:0019538	protein metabolic process	GO:0016787	hydrolase activity	GO:0005737	cytoplasm	NA	NA
Contig1173		gi|617837927|gb|GBCV01045847.1|	101	115	216	uncharacterized protein loc100853028	1416	gi|359477385|ref|XP_003631971.1|PREDICTED: uncharacterized protein LOC100853028 [Vitis vinifera]	zinc knuckle (CCHC-type) family protein	NA	gi|359477385|ref|XP_003631971.1|PREDICTED: uncharacterized protein LOC100853028 [Vitis vinifera]zinc knuckle (CCHC-type) family proteinNA	XP_003631971	AT5G43630.1	NA	8.22E-23	73	113.62	96	71	GO:0044260	cellular macromolecule metabolic process	GO:0008270	zinc ion binding	NA	NA	GO:0009987	cellular process	GO:0005488	binding	NA	NA	NA	NA
Contig1174			242	40	282	agamous-like protein	1145	gi|354683682|gb|AER34988.1|AGAMOUS-like protein [Mangifera indica]	K-box region and MADS-box transcription factor family protein	Floral homeotic protein AGAMOUS	gi|354683682|gb|AER34988.1|AGAMOUS-like protein [Mangifera indica]K-box region and MADS-box transcription factor family proteinFloral homeotic protein AGAMOUS	AER34988	AT4G18960.1	Q40872	9.49E-109	89	398.667	242	216	GO:0048497	maintenance of floral organ identity	GO:0046983	protein dimerization activity	GO:0005667	transcription factor complex	GO:0030154	cell differentiation	GO:0005515	protein binding	GO:0005654	nucleoplasm	NA	NA
Contig1175	gi|559218648|gb|GAPC01013001.1|	gi|617856188|gb|GBCV01027586.1|	596	675	79	phosphatidylinositide phosphatase sac1-like	2098	gi|224081481|ref|XP_002306428.1|predicted protein [Populus trichocarpa] >gi|222855877|gb|EEE93424.1| predicted protein [Populus trichocarpa]	Phosphoinositide phosphatase family protein	Phosphoinositide phosphatase SAC6	gi|224081481|ref|XP_002306428.1|predicted protein [Populus trichocarpa] >gi|222855877|gb|EEE93424.1| predicted protein [Populus trichocarpa]Phosphoinositide phosphatase family proteinPhosphoinositide phosphatase SAC6	XP_002306428	AT5G66020.1	Q7X911	0	92	1037.71	595	548	GO:0048768	root hair cell tip growth	GO:0043812	phosphatidylinositol-4-phosphate phosphatase activity	GO:0090404	pollen tube tip	GO:0030154	cell differentiation	GO:0016787	hydrolase activity	GO:0005886	plasma membrane	Inositol phosphate metabolism;Phosphatidylinositol signaling system	5-phosphatase;5-phosphatase
Contig1176	gi|559229836|gb|GAPC01004232.1|	gi|617868199|gb|GBCV01015575.1|	484	590	106	dead-box atp-dependent rna helicase 38-like	1825	gi|359482283|ref|XP_002264701.2|PREDICTED: DEAD-box ATP-dependent RNA helicase 38-like [Vitis vinifera] >gi|297740016|emb|CBI30198.3| unnamed protein product [Vitis vinifera]	P-loop containing nucleoside triphosphate hydrolases superfamily protein	DEAD-box ATP-dependent RNA helicase 38	gi|359482283|ref|XP_002264701.2|PREDICTED: DEAD-box ATP-dependent RNA helicase 38-like [Vitis vinifera] >gi|297740016|emb|CBI30198.3| unnamed protein product [Vitis vinifera]P-loop containing nucleoside triphosphate hydrolases superfamily proteinDEAD-box ATP-dependent RNA helicase 38	XP_002264701	AT3G53110.1	Q93ZG7	0	88	738.028	467	415	GO:0051604	protein maturation	GO:0008186	RNA-dependent ATPase activity	GO:0005886	plasma membrane	GO:0019538	protein metabolic process	GO:0016787	hydrolase activity	GO:0005886	plasma membrane	NA	NA
Contig1177			244	334	90	bax inhibitor 1	1064	"gi|255581986|ref|XP_002531791.1|bax inhibitor, putative [Ricinus communis] >gi|223528584|gb|EEF30605.1| bax inhibitor, putative [Ricinus communis]"	BAX inhibitor 1	Bax inhibitor 1	"gi|255581986|ref|XP_002531791.1|bax inhibitor, putative [Ricinus communis] >gi|223528584|gb|EEF30605.1| bax inhibitor, putative [Ricinus communis]"BAX inhibitor 1Bax inhibitor 1	XP_002531791	AT5G47120.1	Q9LD45	1.22E-91	84	341.658	233	196	GO:0050832	defense response to fungus	GO:0005515	protein binding	GO:0016021	integral to membrane	GO:0009987	cellular process	GO:0005515	protein binding	GO:0016020	membrane	NA	NA
Contig1178		gi|617868750|gb|GBCV01015024.1|	62	11	73	NA	NA	NA	NA	NA	NA	NA	NA	NA	NA	NA	NA	NA	NA	NA	NA	NA	NA	NA	NA	NA	NA	NA	NA	NA	NA	NA	NA
Contig1179	gi|559223444|gb|GAPC01008859.1|	gi|617867210|gb|GBCV01016564.1|	433	151	584	clathrin interactor epsin 1-like isoform 1	2034	gi|296081602|emb|CBI20607.3|unnamed protein product [Vitis vinifera]	ENTH/VHS family protein	Clathrin interactor EPSIN 1	gi|296081602|emb|CBI20607.3|unnamed protein product [Vitis vinifera]ENTH/VHS family proteinClathrin interactor EPSIN 1	CBI20607	AT5G11710.1	Q8VY07	0	68	476.093	454	310	GO:0006623	protein targeting to vacuole	GO:0030276	clathrin binding	GO:0009579	thylakoid	GO:0009987	cellular process	GO:0005515	protein binding	GO:0009579	thylakoid	NA	NA
Contig118			103	196	93	ubiquitin-like protein	628	gi|224131676|ref|XP_002321150.1|predicted protein [Populus trichocarpa] >gi|222861923|gb|EEE99465.1| predicted protein [Populus trichocarpa]	small ubiquitin-like modifier 1	Small ubiquitin-related modifier 1	gi|224131676|ref|XP_002321150.1|predicted protein [Populus trichocarpa] >gi|222861923|gb|EEE99465.1| predicted protein [Populus trichocarpa]small ubiquitin-like modifier 1Small ubiquitin-related modifier 1	XP_002321150	AT4G26840.1	P55852	2.85E-46	95	189.504	97	93	GO:0043433	negative regulation of sequence-specific DNA binding transcription factor activity	GO:0031386	protein tag	GO:0005829	cytosol	GO:0019538	protein metabolic process	GO:0005515	protein binding	GO:0005829	cytosol	NA	NA
Contig1180		gi|617871676|gb|GBCV01012098.1|	268	303	35	photosystem ii protein	947	"gi|255545402|ref|XP_002513761.1|Photosystem II 22 kDa protein, chloroplast precursor, putative [Ricinus communis] >gi|223546847|gb|EEF48344.1| Photosystem II 22 kDa protein, chloroplast precursor, putative [Ricinus communis]"	Chlorophyll A-B binding family protein	"Photosystem II 22 kDa protein, chloroplastic "	"gi|255545402|ref|XP_002513761.1|Photosystem II 22 kDa protein, chloroplast precursor, putative [Ricinus communis] >gi|223546847|gb|EEF48344.1| Photosystem II 22 kDa protein, chloroplast precursor, putative [Ricinus communis]"Chlorophyll A-B binding family protein"Photosystem II 22 kDa protein, chloroplastic "	XP_002513761	AT1G44575.1	Q02060	1.68E-86	71	324.324	275	196	GO:0009628	response to abiotic stimulus	NA	NA	GO:0034357	photosynthetic membrane	GO:0009628	response to abiotic stimulus	NA	NA	GO:0016020	membrane	NA	NA
Contig1181		gi|617870351|gb|GBCV01013423.1|	393	63	456	uncharacterized protein	1575	gi|255557319|ref|XP_002519690.1|conserved hypothetical protein [Ricinus communis] >gi|223541107|gb|EEF42663.1| conserved hypothetical protein [Ricinus communis]	"Protein of unknown function, DUF642"	NA	gi|255557319|ref|XP_002519690.1|conserved hypothetical protein [Ricinus communis] >gi|223541107|gb|EEF42663.1| conserved hypothetical protein [Ricinus communis]"Protein of unknown function, DUF642"NA	XP_002519690	AT1G29980.1	NA	8.20E-168	86	595.504	372	322	NA	NA	NA	NA	GO:0031225	anchored to membrane	NA	NA	NA	NA	GO:0016020	membrane	NA	NA
Contig1182		gi|617833846|gb|GBCV01049928.1|	63	113	50	60s ribosomal protein l37a	725	gi|297742195|emb|CBI33982.3|unnamed protein product [Vitis vinifera]	Zinc-binding ribosomal protein family protein	60S ribosomal protein L37a	gi|297742195|emb|CBI33982.3|unnamed protein product [Vitis vinifera]Zinc-binding ribosomal protein family protein60S ribosomal protein L37a	CBI33982	AT3G10950.1	Q9XHE4	5.10E-38	100	162.54	78	78	GO:0042254	ribosome biogenesis	GO:0046872	metal ion binding	GO:0022625	cytosolic large ribosomal subunit	GO:0009987	cellular process	GO:0005488	binding	GO:0005840	ribosome	NA	NA
Contig1183		gi|617857571|gb|GBCV01026203.1|	142	24	166	rna binding	827	gi|225439737|ref|XP_002274178.1|PREDICTED: glycine-rich RNA-binding protein 2 [Vitis vinifera] >gi|297741476|emb|CBI32608.3| unnamed protein product [Vitis vinifera]	RNA-binding (RRM/RBD/RNP motifs) family protein	"Glycine-rich RNA-binding protein 6, mitochondrial "	gi|225439737|ref|XP_002274178.1|PREDICTED: glycine-rich RNA-binding protein 2 [Vitis vinifera] >gi|297741476|emb|CBI32608.3| unnamed protein product [Vitis vinifera]RNA-binding (RRM/RBD/RNP motifs) family protein"Glycine-rich RNA-binding protein 6, mitochondrial "	XP_002274178	AT2G37510.1	Q9FZ84	8.91E-43	71	178.718	142	101	NA	NA	GO:0003723	RNA binding	GO:0009536	plastid	NA	NA	GO:0003723	RNA binding	GO:0009536	plastid	NA	NA
Contig1184	gi|559201847|gb|GAPC01026649.1|	gi|617872289|gb|GBCV01011485.1|	729	794	65	prolyl oligopeptidase-like protein	2609	gi|356508957|ref|XP_003523219.1|PREDICTED: prolyl endopeptidase-like [Glycine max]	Prolyl oligopeptidase family protein	Prolyl endopeptidase	gi|356508957|ref|XP_003523219.1|PREDICTED: prolyl endopeptidase-like [Glycine max]Prolyl oligopeptidase family proteinProlyl endopeptidase	XP_003523219	AT1G76140.1	P48147	0	89	1222.61	731	651	GO:0048193	Golgi vesicle transport	GO:0070008	serine-type exopeptidase activity	GO:0009507	chloroplast	GO:0019538	protein metabolic process	GO:0016787	hydrolase activity	GO:0009536	plastid	NA	NA
Contig1185		gi|617878571|gb|GBCV01005203.1|	56	156	100	40s ribosomal protein s29	568	"gi|225442077|ref|XP_002271801.1|PREDICTED: 40S ribosomal protein S29-like [Vitis vinifera] >gi|225444692|ref|XP_002277856.1| PREDICTED: 40S ribosomal protein S29-like isoform 1 [Vitis vinifera] >gi|255538096|ref|XP_002510113.1| 40S ribosomal protein S29,	Ribosomal protein S14p/S29e family protein	40S ribosomal protein S29	"gi|225442077|ref|XP_002271801.1|PREDICTED: 40S ribosomal protein S29-like [Vitis vinifera] >gi|225444692|ref|XP_002277856.1| PREDICTED: 40S ribosomal protein S29-like isoform 1 [Vitis vinifera] >gi|255538096|ref|XP_002510113.1| 40S ribosomal protein S29,Ribosomal protein S14p/S29e family protein40S ribosomal protein S29	XP_002271801	AT3G44010.1	Q680P8	6.95E-29	100	131.339	56	56	GO:0042254	ribosome biogenesis	GO:0003735	structural constituent of ribosome	GO:0022627	cytosolic small ribosomal subunit	GO:0009987	cellular process	GO:0005198	structural molecule activity	GO:0005840	ribosome	NA	NA
Contig1186			338	18	356	at5g51550 k17n15_10	1272	gi|118481295|gb|ABK92591.1|unknown [Populus trichocarpa]	EXORDIUM like 3	NA	gi|118481295|gb|ABK92591.1|unknown [Populus trichocarpa]EXORDIUM like 3NA	ABK92591	AT5G51550.1	NA	6.19E-152	87	542.347	314	274	GO:0080167	response to karrikin	NA	NA	GO:0009506	plasmodesma	GO:0016043	cellular component organization	NA	NA	GO:0005886	plasma membrane	NA	NA
Contig1187	gi|559221014|gb|GAPC01011072.1|	gi|617856447|gb|GBCV01027327.1|	143	278	135	uncharacterized protein	1023	gi|147800088|emb|CAN70933.1|hypothetical protein VITISV_032482 [Vitis vinifera]	MED32\x3b Has 41 Blast hits to 40 proteins in 14 species\x3a Archae - 0\x3b Bacteria - 0\x3b Metazoa - 0\x3b Fungi - 0\x3b Plants - 41\x3b Viruses - 0\x3b Other Eukaryotes - 0 (source\x3a NCBI BLink).	Mediator of RNA polymerase II transcription subunit 32	gi|147800088|emb|CAN70933.1|hypothetical protein VITISV_032482 [Vitis vinifera]MED32\x3b Has 41 Blast hits to 40 proteins in 14 species\x3a Archae - 0\x3b Bacteria - 0\x3b Metazoa - 0\x3b Fungi - 0\x3b Plants - 41\x3b Viruses - 0\x3b Other Eukaryotes - 0 (source\x3a NCBI BLink).Mediator of RNA polymerase II transcription subunit 32	CAN70933	AT1G11760.1	Q84VW5	4.29E-62	91	243.432	145	132	NA	NA	NA	NA	GO:0016592	mediator complex	NA	NA	NA	NA	GO:0005654	nucleoplasm	NA	NA
Contig1188	gi|559227639|gb|GAPC01005797.1|	gi|617864322|gb|GBCV01019452.1|	742	803	61	isp4-like protein	2457	"gi|255554579|ref|XP_002518328.1|Oligopeptide transporter, putative [Ricinus communis] >gi|223542548|gb|EEF44088.1| Oligopeptide transporter, putative [Ricinus communis]"	oligopeptide transporter 4	Oligopeptide transporter 4	"gi|255554579|ref|XP_002518328.1|Oligopeptide transporter, putative [Ricinus communis] >gi|223542548|gb|EEF44088.1| Oligopeptide transporter, putative [Ricinus communis]"oligopeptide transporter 4Oligopeptide transporter 4	XP_002518328	AT5G64410.1	Q9FME8	0	86	1236.09	755	652	GO:0080167	response to karrikin	GO:0015198	oligopeptide transporter activity	GO:0005886	plasma membrane	GO:0009987	cellular process	GO:0005215	transporter activity	GO:0005886	plasma membrane	NA	NA
Contig1189		gi|617857900|gb|GBCV01025874.1|	130	280	150	ran-binding protein 1 homolog c-like	977	gi|225434536|ref|XP_002276692.1|PREDICTED: ran-binding protein 1 homolog c-like [Vitis vinifera]	RAN binding protein 1	Ran-binding protein 1 homolog c	gi|225434536|ref|XP_002276692.1|PREDICTED: ran-binding protein 1 homolog c-like [Vitis vinifera]RAN binding protein 1Ran-binding protein 1 homolog c	XP_002276692	AT5G58590.1	P92985	1.65E-68	86	264.618	171	148	GO:0022402	cell cycle process	GO:0008536	Ran GTPase binding	GO:0005634	nucleus	GO:0009987	cellular process	GO:0016301	kinase activity	GO:0005634	nucleus	NA	NA
Contig119		gi|617869937|gb|GBCV01013837.1|	365	438	803	33kda precursor protein of oxygen-evolving complex	2507	gi|326467059|gb|ADZ75466.1|oxygen evolving enhancer protein 1 [Litchi chinensis]	photosystem II subunit O-2	"Oxygen-evolving enhancer protein 1, chloroplastic "	gi|326467059|gb|ADZ75466.1|oxygen evolving enhancer protein 1 [Litchi chinensis]photosystem II subunit O-2"Oxygen-evolving enhancer protein 1, chloroplastic "	ADZ75466	AT3G50820.1	P23322	2.32E-165	93	588.186	333	313	GO:0042742	defense response to bacterium	GO:0010242	oxygen evolving activity	GO:0048046	apoplast	GO:0016043	cellular component organization	GO:0005488	binding	GO:0016020	membrane	NA	NA
Contig1190	gi|559230322|gb|GAPC01003855.1|		75	105	180	sucrose nonfermenting 4-like	875	gi|224123752|ref|XP_002330199.1|predicted protein [Populus trichocarpa] >gi|222871655|gb|EEF08786.1| predicted protein [Populus trichocarpa]	homolog of yeast sucrose nonfermenting 4	Sucrose nonfermenting 4-like protein	gi|224123752|ref|XP_002330199.1|predicted protein [Populus trichocarpa] >gi|222871655|gb|EEF08786.1| predicted protein [Populus trichocarpa]homolog of yeast sucrose nonfermenting 4Sucrose nonfermenting 4-like protein	XP_002330199	AT1G09020.1	Q944A6	8.83E-32	90	107.457	66	60	NA	NA	NA	NA	NA	NA	NA	NA	NA	NA	NA	NA	NA	NA
Contig1191	gi|559225753|gb|GAPC01006971.1|	gi|617862718|gb|GBCV01021056.1|	418	495	77	pre-mrna-splicing factor 38b	1709	gi|359476515|ref|XP_003631851.1|PREDICTED: uncharacterized protein LOC100267328 isoform 2 [Vitis vinifera]	PRP38 family protein	Pre-mRNA-splicing factor 38B	gi|359476515|ref|XP_003631851.1|PREDICTED: uncharacterized protein LOC100267328 isoform 2 [Vitis vinifera]PRP38 family proteinPre-mRNA-splicing factor 38B	XP_003631851	AT5G37370.1	Q80SY5	1.13E-125	94	455.677	240	226	GO:0009651	response to salt stress	NA	NA	NA	NA	GO:0009628	response to abiotic stimulus	NA	NA	NA	NA	NA	NA
Contig1192		gi|617856978|gb|GBCV01026796.1|	204	242	38	30s ribosomal protein s20	798	"gi|225461526|ref|XP_002285149.1|PREDICTED: 30S ribosomal protein S20, chloroplastic [Vitis vinifera] >gi|302142967|emb|CBI20262.3| unnamed protein product [Vitis vinifera]"	"chloroplast 30S ribosomal protein S20, putative"	"30S ribosomal protein S20, chloroplastic "	"gi|225461526|ref|XP_002285149.1|PREDICTED: 30S ribosomal protein S20, chloroplastic [Vitis vinifera] >gi|302142967|emb|CBI20262.3| unnamed protein product [Vitis vinifera]""chloroplast 30S ribosomal protein S20, putative""30S ribosomal protein S20, chloroplastic "	XP_002285149	AT3G15190.1	Q9ASV6	5.01E-39	69	160.999	146	101	GO:0046483	heterocycle metabolic process	GO:0003723	RNA binding	GO:0030529	ribonucleoprotein complex	GO:0009987	cellular process	GO:0003723	RNA binding	GO:0016020	membrane	NA	NA
Contig1193	gi|559230576|gb|GAPC01003657.1|		237	25	262	glutathione peroxidase	1210	gi|284433780|gb|ADB85096.1|putative glutathione peroxidase [Jatropha curcas]	glutathione peroxidase 1	"Phospholipid hydroperoxide glutathione peroxidase 1, chloroplastic "	gi|284433780|gb|ADB85096.1|putative glutathione peroxidase [Jatropha curcas]glutathione peroxidase 1"Phospholipid hydroperoxide glutathione peroxidase 1, chloroplastic "	ADB85096	AT2G25080.1	P52032	6.25E-98	93	362.844	196	183	GO:0080167	response to karrikin	GO:0004602	glutathione peroxidase activity	GO:0009941	chloroplast envelope	GO:0019748	secondary metabolic process	GO:0003824	catalytic activity	GO:0016020	membrane	Arachidonic acid metabolism;Glutathione metabolism	peroxidase;peroxidase
Contig1194	gi|559217386|gb|GAPC01013988.1|	gi|617868598|gb|GBCV01015176.1|	201	277	76	protein	1271	gi|225465543|ref|XP_002274382.1|PREDICTED: uncharacterized protein LOC100263614 [Vitis vinifera] >gi|297745113|emb|CBI38952.3| unnamed protein product [Vitis vinifera]	chaperone binding\x3bATPase activators	Activator of 90 kDa heat shock protein ATPase homolog 2	gi|225465543|ref|XP_002274382.1|PREDICTED: uncharacterized protein LOC100263614 [Vitis vinifera] >gi|297745113|emb|CBI38952.3| unnamed protein product [Vitis vinifera]chaperone binding\x3bATPase activatorsActivator of 90 kDa heat shock protein ATPase homolog 2	XP_002274382	AT5G58110.1	A6QQC0	4.38E-81	87	306.99	196	172	GO:0032781	positive regulation of ATPase activity	GO:0051087	chaperone binding	GO:0005737	cytoplasm	GO:0008150	biological_process	GO:0030234	enzyme regulator activity	GO:0005737	cytoplasm	NA	NA
Contig1195	gi|559226075|gb|GAPC01006718.1|	gi|617863230|gb|GBCV01020544.1|	459	513	972	peptidase m1 family protein	3178	gi|356511482|ref|XP_003524455.1|PREDICTED: aminopeptidase N-like [Glycine max]	Peptidase M1 family protein	Puromycin-sensitive aminopeptidase	gi|356511482|ref|XP_003524455.1|PREDICTED: aminopeptidase N-like [Glycine max]Peptidase M1 family proteinPuromycin-sensitive aminopeptidase	XP_003524455	AT1G63770.3	Q8H0S9	0	90	823.157	479	435	GO:0046686	response to cadmium ion	GO:0008270	zinc ion binding	GO:0048046	apoplast	GO:0019538	protein metabolic process	GO:0016787	hydrolase activity	GO:0009536	plastid	NA	NA
Contig1196	gi|559234435|gb|GAPC01000541.1|	gi|617863255|gb|GBCV01020519.1|	193	407	600	gtp-binding protein sar1a	2177	"gi|255548481|ref|XP_002515297.1|GTP-binding protein sar1, putative [Ricinus communis] >gi|223545777|gb|EEF47281.1| GTP-binding protein sar1, putative [Ricinus communis]"	secretion-associated RAS super family 2	GTP-binding protein SAR1A	"gi|255548481|ref|XP_002515297.1|GTP-binding protein sar1, putative [Ricinus communis] >gi|223545777|gb|EEF47281.1| GTP-binding protein sar1, putative [Ricinus communis]"secretion-associated RAS super family 2GTP-binding protein SAR1A	XP_002515297	AT4G02080.1	O04834	2.09E-82	81	312.383	193	158	GO:0080129	proteasome core complex assembly	GO:0005525	GTP binding	GO:0009507	chloroplast	GO:0019538	protein metabolic process	GO:0000166	nucleotide binding	GO:0009536	plastid	NA	NA
Contig1197	gi|559216177|gb|GAPC01014978.1|	gi|617857232|gb|GBCV01026542.1|	335	80	415	mpbq msbq methyltransferase 2	1579	gi|224085545|ref|XP_002307615.1|predicted protein [Populus trichocarpa] >gi|222857064|gb|EEE94611.1| predicted protein [Populus trichocarpa]	S-adenosyl-L-methionine-dependent methyltransferases superfamily protein	"2-methyl-6-phytyl-1,4-hydroquinone methyltransferase, chloroplastic "	gi|224085545|ref|XP_002307615.1|predicted protein [Populus trichocarpa] >gi|222857064|gb|EEE94611.1| predicted protein [Populus trichocarpa]S-adenosyl-L-methionine-dependent methyltransferases superfamily protein"2-methyl-6-phytyl-1,4-hydroquinone methyltransferase, chloroplastic "	XP_002307615	AT3G63410.1	P23525	6.10E-171	90	605.905	340	308	GO:0032259	methylation	GO:0051741	"2-methyl-6-phytyl-1,4-benzoquinone methyltransferase activity"	GO:0009941	chloroplast envelope	GO:0009987	cellular process	GO:0016740	transferase activity	GO:0009536	plastid	NA	NA
Contig1198			165	299	134	protein	1028	"gi|52851178|emb|CAH58637.1|vacuolar H+ATPase C subunit [Plantago major] >gi|106879597|emb|CAJ38382.1| vacuolar H+ATPase, subunit C 2 [Plantago major]"	"ATPase, F0/V0 complex, subunit C protein"	V-type proton ATPase 16 kDa proteolipid subunit	"gi|52851178|emb|CAH58637.1|vacuolar H+ATPase C subunit [Plantago major] >gi|106879597|emb|CAJ38382.1| vacuolar H+ATPase, subunit C 2 [Plantago major]""ATPase, F0/V0 complex, subunit C protein"V-type proton ATPase 16 kDa proteolipid subunit	CAH58637	AT1G19910.1	Q96473	4.62E-56	76	223.402	165	126	GO:0015992	proton transport	GO:0016887	ATPase activity	GO:0016023	cytoplasmic membrane-bounded vesicle	GO:0006810	transport	GO:0016787	hydrolase activity	GO:0016020	membrane	Purine metabolism	adenylpyrophosphatase
Contig1199	gi|559229223|gb|GAPC01004721.1|		432	517	85	mannan endo- -beta-mannosidase 2-like	1946	gi|225007946|gb|ACN78665.1|endo-beta-mannanase [Malus x domestica]	Glycosyl hydrolase superfamily protein	"Mannan endo-1,4-beta-mannosidase 2 "	gi|225007946|gb|ACN78665.1|endo-beta-mannanase [Malus x domestica]Glycosyl hydrolase superfamily protein"Mannan endo-1,4-beta-mannosidase 2 "	ACN78665	AT2G20680.1	Q7Y223	0	85	675.626	432	368	GO:0009845	seed germination	GO:0043169	cation binding	GO:0016023	cytoplasmic membrane-bounded vesicle	GO:0009791	post-embryonic development	GO:0016787	hydrolase activity	GO:0005737	cytoplasm	NA	NA
Contig12			56	232	176	hydrophobic protein lti6a	779	gi|356572886|ref|XP_003554596.1|PREDICTED: hydrophobic protein LTI6A-like [Glycine max]	Low temperature and salt responsive protein family	Hydrophobic protein RCI2B	gi|356572886|ref|XP_003554596.1|PREDICTED: hydrophobic protein LTI6A-like [Glycine max]Low temperature and salt responsive protein familyHydrophobic protein RCI2B	XP_003554596	AT3G05890.1	Q9ZNS6	1.42E-15	78	88.1965	57	45	GO:0009651	response to salt stress	NA	NA	GO:0016023	cytoplasmic membrane-bounded vesicle	GO:0009628	response to abiotic stimulus	NA	NA	GO:0016020	membrane	NA	NA
Contig120		gi|617879239|gb|GBCV01004535.1|	255	337	82	mads box protein	1684	gi|70955228|gb|AAZ16241.1|MADS box protein [Prunus persica]	K-box region and MADS-box transcription factor family protein	Developmental protein SEPALLATA 1	gi|70955228|gb|AAZ16241.1|MADS box protein [Prunus persica]K-box region and MADS-box transcription factor family proteinDevelopmental protein SEPALLATA 1	AAZ16241	AT5G15800.1	P29382	4.87E-89	77	333.954	258	201	GO:0006355	"regulation of transcription, DNA-dependent"	GO:0046983	protein dimerization activity	GO:0005667	transcription factor complex	NA	NA	GO:0005515	protein binding	GO:0005654	nucleoplasm	NA	NA
Contig1200	gi|559204342|gb|GAPC01024622.1|	gi|617858707|gb|GBCV01025067.1|	348	69	417	atp binding microtubule motor family protein	2036	gi|359474911|ref|XP_002275329.2|PREDICTED: uncharacterized protein LOC100250389 [Vitis vinifera]	ATP binding microtubule motor family protein	Kinesin-like protein NACK2	gi|359474911|ref|XP_002275329.2|PREDICTED: uncharacterized protein LOC100250389 [Vitis vinifera]ATP binding microtubule motor family proteinKinesin-like protein NACK2	XP_002275329	AT2G21300.2	Q8LNZ2	0	66	358.221	387	258	NA	NA	NA	NA	NA	NA	NA	NA	NA	NA	NA	NA	NA	NA
Contig1201	gi|559223028|gb|GAPC01009268.1|	gi|617867157|gb|GBCV01016617.1|	674	107	781	alpha-l-arabinofuranosidase	2461	"gi|255565362|ref|XP_002523672.1|Alpha-N-arabinofuranosidase 1 precursor, putative [Ricinus communis] >gi|223537072|gb|EEF38707.1| Alpha-N-arabinofuranosidase 1 precursor, putative [Ricinus communis]"	alpha-L-arabinofuranosidase 1	Alpha-L-arabinofuranosidase 1	"gi|255565362|ref|XP_002523672.1|Alpha-N-arabinofuranosidase 1 precursor, putative [Ricinus communis] >gi|223537072|gb|EEF38707.1| Alpha-N-arabinofuranosidase 1 precursor, putative [Ricinus communis]"alpha-L-arabinofuranosidase 1Alpha-L-arabinofuranosidase 1	XP_002523672	AT3G10740.1	Q9SG80	0	82	1011.52	675	558	GO:0046373	L-arabinose metabolic process	GO:0046556	alpha-N-arabinofuranosidase activity	GO:0048046	apoplast	GO:0009987	cellular process	GO:0016787	hydrolase activity	GO:0005773	vacuole	Amino sugar and nucleotide sugar metabolism;Amino sugar and nucleotide sugar metabolism;Starch and sucrose metabolism	"end alpha-L-arabinofuranosidase;1,4-beta-xylosidase;1,4-beta-xylosidase"
Contig1202		gi|617855627|gb|GBCV01028147.1|	265	10	275	3-hydroxybutyryl- dehydratase	1076	gi|225431978|ref|XP_002278726.1|PREDICTED: 3-hydroxypropionyl-coenzyme A dehydratase [Vitis vinifera] >gi|296083235|emb|CBI22871.3| unnamed protein product [Vitis vinifera]	enoyl-CoA hydratase/isomerase A	3-hydroxybutyryl-CoA dehydratase	gi|225431978|ref|XP_002278726.1|PREDICTED: 3-hydroxypropionyl-coenzyme A dehydratase [Vitis vinifera] >gi|296083235|emb|CBI22871.3| unnamed protein product [Vitis vinifera]enoyl-CoA hydratase/isomerase A3-hydroxybutyryl-CoA dehydratase	XP_002278726	AT4G16210.1	P52046	9.14E-119	91	431.795	259	237	GO:0046251	limonene catabolic process	GO:0016853	isomerase activity	GO:0009536	plastid	GO:0009987	cellular process	GO:0003824	catalytic activity	GO:0009536	plastid	"alpha-Linolenic acid metabolism;Biosynthesis of unsaturated fatty acids;Aminobenzoate degradation;Carbon fixation pathways in prokaryotes;Tryptophan metabolism;Geraniol degradation;Valine, leucine and isoleucine degradation;Limonene and pinene degradatio	hydratase;hydratase;hydratase;hydratase;hydratase;hydratase;hydratase;hydratase;hydratase;hydratase;hydratase;hydratase;hydratase;hydratase;hydratase;hydratase;hydratase
Contig1203	gi|559231334|gb|GAPC01003057.1|	gi|617856972|gb|GBCV01026802.1|	222	424	202	protein	1440	gi|224110250|ref|XP_002315460.1|predicted protein [Populus trichocarpa] >gi|222864500|gb|EEF01631.1| predicted protein [Populus trichocarpa]	Drought-responsive family protein	Protein DEHYDRATION-INDUCED 19 homolog 4	gi|224110250|ref|XP_002315460.1|predicted protein [Populus trichocarpa] >gi|222864500|gb|EEF01631.1| predicted protein [Populus trichocarpa]Drought-responsive family proteinProtein DEHYDRATION-INDUCED 19 homolog 4	XP_002315460	AT3G06760.1	Q8VXU6	5.55E-67	72	260.381	222	161	GO:0071482	cellular response to light stimulus	NA	NA	NA	NA	GO:0009987	cellular process	NA	NA	NA	NA	NA	NA
Contig1204			258	336	78	60s ribosomal protein l7a	1089	"gi|255569920|ref|XP_002525923.1|60S ribosomal protein L7a, putative [Ricinus communis] >gi|223534752|gb|EEF36443.1| 60S ribosomal protein L7a, putative [Ricinus communis]"	Ribosomal protein L7Ae/L30e/S12e/Gadd45 family protein	60S ribosomal protein L7a	"gi|255569920|ref|XP_002525923.1|60S ribosomal protein L7a, putative [Ricinus communis] >gi|223534752|gb|EEF36443.1| 60S ribosomal protein L7a, putative [Ricinus communis]"Ribosomal protein L7Ae/L30e/S12e/Gadd45 family protein60S ribosomal protein L7a	XP_002525923	AT3G62870.1	P35685	5.67E-100	82	369.392	237	195	GO:0042254	ribosome biogenesis	GO:0008270	zinc ion binding	GO:0022625	cytosolic large ribosomal subunit	GO:0009987	cellular process	GO:0005488	binding	GO:0016020	membrane	NA	NA
Contig1205		gi|617860604|gb|GBCV01023170.1|	310	378	68	uncharacterized protein	1903	gi|357492563|ref|XP_003616570.1|hypothetical protein MTR_5g081880 [Medicago truncatula] >gi|355517905|gb|AES99528.1| hypothetical protein MTR_5g081880 [Medicago truncatula]	unknown protein\x3b Has 978 Blast hits to 254 proteins in 81 species\x3a Archae - 0\x3b Bacteria - 8\x3b Metazoa - 109\x3b Fungi - 53\x3b Plants - 41\x3b Viruses - 0\x3b Other Eukaryotes - 767 (source\x3a NCBI BLink).	NA	gi|357492563|ref|XP_003616570.1|hypothetical protein MTR_5g081880 [Medicago truncatula] >gi|355517905|gb|AES99528.1| hypothetical protein MTR_5g081880 [Medicago truncatula]unknown protein\x3b Has 978 Blast hits to 254 proteins in 81 species\x3a Archae - 0\x3b Bacteria - 8\x3b Metazoa - 109\x3b Fungi - 53\x3b Plants - 41\x3b Viruses - 0\x3b Other Eukaryotes - 767 (source\x3a NCBI BLink).NA	XP_003616570	AT2G39950.2	NA	1.02E-102	59	225.328	295	176	NA	NA	NA	NA	NA	NA	NA	NA	NA	NA	NA	NA	NA	NA
Contig1206		gi|617872105|gb|GBCV01011669.1|	153	37	190	uncharacterized protein	711	gi|359478529|ref|XP_003632127.1|PREDICTED: uncharacterized protein LOC100251809 isoform 1 [Vitis vinifera]	unknown protein\x3b Has 39 Blast hits to 39 proteins in 17 species\x3a Archae - 0\x3b Bacteria - 0\x3b Metazoa - 6\x3b Fungi - 3\x3b Plants - 28\x3b Viruses - 0\x3b Other Eukaryotes - 2 (source\x3a NCBI BLink).	NA	gi|359478529|ref|XP_003632127.1|PREDICTED: uncharacterized protein LOC100251809 isoform 1 [Vitis vinifera]unknown protein\x3b Has 39 Blast hits to 39 proteins in 17 species\x3a Archae - 0\x3b Bacteria - 0\x3b Metazoa - 6\x3b Fungi - 3\x3b Plants - 28\x3b Viruses - 0\x3b Other Eukaryotes - 2 (source\x3a NCBI BLink).NA	XP_003632127	AT1G07020.1	NA	2.31E-35	61	153.68	164	101	NA	NA	NA	NA	GO:0016020	membrane	NA	NA	NA	NA	GO:0016020	membrane	NA	NA
Contig1207			126	215	341	uncharacterized protein loc100854957	1212	gi|224095294|ref|XP_002310372.1|predicted protein [Populus trichocarpa] >gi|222853275|gb|EEE90822.1| predicted protein [Populus trichocarpa]	NA	NA	gi|224095294|ref|XP_002310372.1|predicted protein [Populus trichocarpa] >gi|222853275|gb|EEE90822.1| predicted protein [Populus trichocarpa]NANA	XP_002310372	NA	NA	5.60E-14	51	83.9593	124	64	NA	NA	NA	NA	NA	NA	NA	NA	NA	NA	NA	NA	NA	NA
Contig1208	gi|559225611|gb|GAPC01007083.1|	gi|617867504|gb|GBCV01016270.1|	337	410	73	peroxisomal membrane protein	1331	"gi|255571823|ref|XP_002526854.1|peroxisomal membrane protein pmp34, putative [Ricinus communis] >gi|223533753|gb|EEF35485.1| peroxisomal membrane protein pmp34, putative [Ricinus communis]"	Mitochondrial substrate carrier family protein	Peroxisomal nicotinamide adenine dinucleotide carrier	"gi|255571823|ref|XP_002526854.1|peroxisomal membrane protein pmp34, putative [Ricinus communis] >gi|223533753|gb|EEF35485.1| peroxisomal membrane protein pmp34, putative [Ricinus communis]"Mitochondrial substrate carrier family proteinPeroxisomal nicotinamide adenine dinucleotide carrier	XP_002526854	AT2G39970.1	O04200	4.01E-133	87	479.945	310	271	GO:0044375	regulation of peroxisome size	NA	NA	GO:0016021	integral to membrane	GO:0009987	cellular process	NA	NA	GO:0016020	membrane	NA	NA
Contig1209	gi|559230405|gb|GAPC01003789.1|	gi|617878929|gb|GBCV01004845.1|	213	66	279	atp-dependent clp protease proteolytic subunit	1041	"gi|255537123|ref|XP_002509628.1|ATP-dependent Clp protease proteolytic subunit, putative [Ricinus communis] >gi|223549527|gb|EEF51015.1| ATP-dependent Clp protease proteolytic subunit, putative [Ricinus communis]"	CLP protease proteolytic subunit 2	"ATP-dependent Clp protease proteolytic subunit-related protein 2, chloroplastic "	"gi|255537123|ref|XP_002509628.1|ATP-dependent Clp protease proteolytic subunit, putative [Ricinus communis] >gi|223549527|gb|EEF51015.1| ATP-dependent Clp protease proteolytic subunit, putative [Ricinus communis]"CLP protease proteolytic subunit 2"ATP-dependent Clp protease proteolytic subunit-related protein 2, chloroplastic "	XP_002509628	AT1G12410.1	Q9XJ36	8.70E-127	88	458.373	275	242	GO:0045893	"positive regulation of transcription, DNA-dependent"	GO:0004252	serine-type endopeptidase activity	GO:0010287	plastoglobule	GO:0019538	protein metabolic process	GO:0016787	hydrolase activity	GO:0009579	thylakoid	NA	NA
Contig121	gi|559234584|gb|GAPC01000416.1|	gi|617858043|gb|GBCV01025731.1|	412	69	481	nadp-specific isocitrate	1795	"gi|255575226|ref|XP_002528517.1|NADP-specific isocitrate dehydrogenase, putative [Ricinus communis] >gi|223532077|gb|EEF33886.1| NADP-specific isocitrate dehydrogenase, putative [Ricinus communis]"	cytosolic NADP+-dependent isocitrate dehydrogenase	Isocitrate dehydrogenase [NADP]	"gi|255575226|ref|XP_002528517.1|NADP-specific isocitrate dehydrogenase, putative [Ricinus communis] >gi|223532077|gb|EEF33886.1| NADP-specific isocitrate dehydrogenase, putative [Ricinus communis]"cytosolic NADP+-dependent isocitrate dehydrogenaseIsocitrate dehydrogenase [NADP]	XP_002528517	AT1G65930.1	Q06197	0	97	795.423	411	401	GO:0046686	response to cadmium ion	GO:0051287	NAD binding	GO:0048046	apoplast	GO:0019748	secondary metabolic process	GO:0005488	binding	GO:0005886	plasma membrane	Carbon fixation pathways in prokaryotes;Glutathione metabolism;Citrate cycle (TCA cycle)	dehydrogenase (NADP+);dehydrogenase (NADP+);dehydrogenase (NADP+)
Contig1210	gi|559220100|gb|GAPC01011847.1|		114	231	117	glycerophosphoryl diester phosphodiesterase family protein	1942	gi|224143985|ref|XP_002325146.1|predicted protein [Populus trichocarpa] >gi|222866580|gb|EEF03711.1| predicted protein [Populus trichocarpa]	SHV3-like 5	Probable glycerophosphoryl diester phosphodiesterase 3	gi|224143985|ref|XP_002325146.1|predicted protein [Populus trichocarpa] >gi|222866580|gb|EEF03711.1| predicted protein [Populus trichocarpa]SHV3-like 5Probable glycerophosphoryl diester phosphodiesterase 3	XP_002325146	AT5G58170.1	Q7Y208	9.98E-27	70	97.4413	90	63	NA	NA	NA	NA	NA	NA	NA	NA	NA	NA	NA	NA	NA	NA
Contig1211	gi|559228672|gb|GAPC01005156.1|	gi|617861445|gb|GBCV01022329.1|	532	769	237	uncharacterized protein	3613	"gi|255548760|ref|XP_002515436.1|nucleic acid binding protein, putative [Ricinus communis] >gi|223545380|gb|EEF46885.1| nucleic acid binding protein, putative [Ricinus communis]"	"LOCATED IN\x3a cytosol, chloroplast\x3b EXPRESSED IN\x3a 24 plant structures\x3b EXPRESSED DURING\x3a 14 growth stages\x3b BEST Arabidopsis thaliana protein match is\x3a Tudor/PWWP/MBT superfamily protein (TAIR\x3aAT1G15940.1)\x3b Has 137162 Blast hits t	Transcriptional regulator ATRX homolog	"gi|255548760|ref|XP_002515436.1|nucleic acid binding protein, putative [Ricinus communis] >gi|223545380|gb|EEF46885.1| nucleic acid binding protein, putative [Ricinus communis]""LOCATED IN\x3a cytosol, chloroplast\x3b EXPRESSED IN\x3a 24 plant structures\x3b EXPRESSED DURING\x3a 14 growth stages\x3b BEST Arabidopsis thaliana protein match is\x3a Tudor/PWWP/MBT superfamily protein (TAIR\x3aAT1G15…	XP_002515436	AT4G31880.1	Q9U7E0	0	53	389.037	629	337	GO:0009987	cellular process	NA	NA	GO:0044444	cytoplasmic part	GO:0009987	cellular process	NA	NA	GO:0005737	cytoplasm	NA	NA
Contig1212	gi|559229108|gb|GAPC01004812.1|	gi|617868207|gb|GBCV01015567.1|	215	81	296	uncharacterized protein	1204	"gi|255551042|ref|XP_002516569.1|Coiled-coil domain-containing protein, putative [Ricinus communis] >gi|223544389|gb|EEF45910.1| Coiled-coil domain-containing protein, putative [Ricinus communis]"	unknown protein\x3b CONTAINS InterPro DOMAIN/s\x3a Protein of unknown function DUF814 (InterPro\x3aIPR008532)\x3b Has 1807 Blast hits to 1807 proteins in 277 species\x3a Archae - 0\x3b Bacteria - 0\x3b Metazoa - 736\x3b Fungi - 347\x3b Plants - 385\x3b Vi	Coiled-coil domain-containing protein 25	"gi|255551042|ref|XP_002516569.1|Coiled-coil domain-containing protein, putative [Ricinus communis] >gi|223544389|gb|EEF45910.1| Coiled-coil domain-containing protein, putative [Ricinus communis]"unknown protein\x3b CONTAINS InterPro DOMAIN/s\x3a Protein of unknown function DUF814 (InterPro\x3aIPR008532)\x3b Has 1807 Blast hits to 1807 proteins in 277 species\x3a Archae - 0\x3b Bacteria - 0\x3b M…	XP_002516569	AT5G11500.1	Q3SZX8	7.82E-101	91	372.474	215	197	GO:0016192	vesicle-mediated transport	NA	NA	GO:0005737	cytoplasm	GO:0009987	cellular process	NA	NA	GO:0005737	cytoplasm	NA	NA
Contig1213		gi|617871155|gb|GBCV01012619.1|	257	6	263	dehydrogenase reductase sdr family member 4	870	gi|224113857|ref|XP_002316593.1|predicted protein [Populus trichocarpa] >gi|118487888|gb|ABK95766.1| unknown [Populus trichocarpa] >gi|222859658|gb|EEE97205.1| predicted protein [Populus trichocarpa]	indole-3-butyric acid response 1	Tropinone reductase-like 3	gi|224113857|ref|XP_002316593.1|predicted protein [Populus trichocarpa] >gi|118487888|gb|ABK95766.1| unknown [Populus trichocarpa] >gi|222859658|gb|EEE97205.1| predicted protein [Populus trichocarpa]indole-3-butyric acid response 1Tropinone reductase-like 3	XP_002316593	AT4G05530.1	H9BFQ2	8.00E-85	74	318.546	247	183	GO:0080026	response to indolebutyric acid stimulus	GO:0016491	oxidoreductase activity	GO:0009507	chloroplast	GO:0030154	cell differentiation	GO:0003824	catalytic activity	GO:0009536	plastid	NA	NA
Contig1214	gi|559229301|gb|GAPC01004658.1|	gi|617867329|gb|GBCV01016445.1|	327	27	354	zinc transporter	1245	"gi|255563530|ref|XP_002522767.1|zinc transporter, putative [Ricinus communis] >gi|223538005|gb|EEF39618.1| zinc transporter, putative [Ricinus communis]"	zinc transporter 11 precursor	Zinc transporter 2	"gi|255563530|ref|XP_002522767.1|zinc transporter, putative [Ricinus communis] >gi|223538005|gb|EEF39618.1| zinc transporter, putative [Ricinus communis]"zinc transporter 11 precursorZinc transporter 2	XP_002522767	AT1G55910.1	Q852F6	9.97E-123	75	445.277	351	265	GO:0055085	transmembrane transport	GO:0016491	oxidoreductase activity	GO:0016021	integral to membrane	GO:0009987	cellular process	GO:0005215	transporter activity	GO:0016020	membrane	NA	NA
Contig1215		gi|617865329|gb|GBCV01018445.1|	803	879	76	oxysterol binding protein 1d	2884	"gi|255547970|ref|XP_002515042.1|Oxysterol-binding protein, putative [Ricinus communis] >gi|223546093|gb|EEF47596.1| Oxysterol-binding protein, putative [Ricinus communis]"	OSBP(oxysterol binding protein)-related protein 1D	Oxysterol-binding protein-related protein 1D	"gi|255547970|ref|XP_002515042.1|Oxysterol-binding protein, putative [Ricinus communis] >gi|223546093|gb|EEF47596.1| Oxysterol-binding protein, putative [Ricinus communis]"OSBP(oxysterol binding protein)-related protein 1DOxysterol-binding protein-related protein 1D	XP_002515042	AT1G13170.1	Q9SAF0	0	83	1275.38	826	693	GO:0008202	steroid metabolic process	GO:0008142	oxysterol binding	GO:0005634	nucleus	GO:0009987	cellular process	GO:0008289	lipid binding	GO:0005634	nucleus	NA	NA
Contig1216		gi|617854699|gb|GBCV01029075.1|	343	98	441	#NAME?	1668	"gi|255545652|ref|XP_002513886.1|phosphoglycerate mutase, putative [Ricinus communis] >gi|223546972|gb|EEF48469.1| phosphoglycerate mutase, putative [Ricinus communis]"	Phosphoglycerate mutase family protein	"2,3-bisphosphoglycerate-dependent phosphoglycerate mutase "	"gi|255545652|ref|XP_002513886.1|phosphoglycerate mutase, putative [Ricinus communis] >gi|223546972|gb|EEF48469.1| phosphoglycerate mutase, putative [Ricinus communis]"Phosphoglycerate mutase family protein"2,3-bisphosphoglycerate-dependent phosphoglycerate mutase "	XP_002513886	AT1G22170.1	Q6MEW4	1.12E-154	90	551.977	347	314	GO:0010167	response to nitrate	GO:0046538	"2,3-bisphosphoglycerate-dependent phosphoglycerate mutase activity"	GO:0009507	chloroplast	GO:0009056	catabolic process	GO:0003824	catalytic activity	GO:0009536	plastid	NA	NA
Contig1217			71	55	126	uncharacterized protein loc100840918	569	gi|224143475|ref|XP_002324968.1|predicted protein [Populus trichocarpa] >gi|222866402|gb|EEF03533.1| predicted protein [Populus trichocarpa]	ROTUNDIFOLIA like 6	NA	gi|224143475|ref|XP_002324968.1|predicted protein [Populus trichocarpa] >gi|222866402|gb|EEF03533.1| predicted protein [Populus trichocarpa]ROTUNDIFOLIA like 6NA	XP_002324968	AT4G35783.1	NA	6.65E-11	64	71.633	59	38	NA	NA	NA	NA	NA	NA	NA	NA	NA	NA	NA	NA	NA	NA
Contig1218			172	292	120	acyl-acp thioesterase	950	"gi|255583996|ref|XP_002532744.1|Oleoyl-acyl carrier protein thioesterase, putative [Ricinus communis] >gi|152206074|gb|ABS30422.1| acyl-ACP thioesterase FatA [Ricinus communis] >gi|223527521|gb|EEF29646.1| Oleoyl-acyl carrier protein thioesterase, putati	Acyl-ACP thioesterase	"Oleoyl-acyl carrier protein thioesterase, chloroplastic (Fragment) "	"gi|255583996|ref|XP_002532744.1|Oleoyl-acyl carrier protein thioesterase, putative [Ricinus communis] >gi|152206074|gb|ABS30422.1| acyl-ACP thioesterase FatA [Ricinus communis] >gi|223527521|gb|EEF29646.1| Oleoyl-acyl carrier protein thioesterase, putatiAcyl-ACP thioesterase"Oleoyl-acyl carrier protein thioesterase, chloroplastic (Fragment) "	XP_002532744	AT4G13050.1	Q42712	9.63E-74	85	281.952	184	158	GO:0042967	acyl-carrier-protein biosynthetic process	GO:0016296	palmitoyl-[acyl-carrier-protein] hydrolase activity	GO:0009507	chloroplast	GO:0009987	cellular process	GO:0016787	hydrolase activity	GO:0009536	plastid	Fatty acid biosynthesis	hydrolase
Contig1219	gi|559231789|gb|GAPC01002684.1|	gi|617862022|gb|GBCV01021752.1|	416	564	148	protein kinase family protein	1930	gi|118488096|gb|ABK95868.1|unknown [Populus trichocarpa]	Protein kinase superfamily protein	Serine/threonine-protein kinase HT1	gi|118488096|gb|ABK95868.1|unknown [Populus trichocarpa]Protein kinase superfamily proteinSerine/threonine-protein kinase HT1	ABK95868	AT2G24360.1	Q2MHE4	0	87	702.205	419	368	GO:0009069	serine family amino acid metabolic process	GO:0005524	ATP binding	GO:0005886	plasma membrane	GO:0009987	cellular process	GO:0016301	kinase activity	GO:0005886	plasma membrane	NA	NA
Contig122	gi|559234274|gb|GAPC01000666.1|	gi|617872365|gb|GBCV01011409.1|	142	237	95	40s ribosomal protein s17	818	gi|18395997|ref|NP_565320.1|40S ribosomal protein S17-2 [Arabidopsis thaliana] >gi|79321790|ref|NP_001031325.1| 40S ribosomal protein S17-2 [Arabidopsis thaliana] >gi|20139841|sp|Q9SJ36.3|RS172_ARATH RecName: Full=40S ribosomal protein S17-2 >gi|13878099|	Ribosomal S17 family protein	40S ribosomal protein S17-2	gi|18395997|ref|NP_565320.1|40S ribosomal protein S17-2 [Arabidopsis thaliana] >gi|79321790|ref|NP_001031325.1| 40S ribosomal protein S17-2 [Arabidopsis thaliana] >gi|20139841|sp|Q9SJ36.3|RS172_ARATH RecName: Full=40S ribosomal protein S17-2 >gi|13878099|Ribosomal S17 family protein40S ribosomal protein S17-2	NP_565320	AT2G05220.2	Q9SJ36	7.44E-58	97	228.794	123	120	GO:0006414	translational elongation	GO:0003735	structural constituent of ribosome	GO:0022627	cytosolic small ribosomal subunit	GO:0016043	cellular component organization	GO:0005198	structural molecule activity	GO:0005886	plasma membrane	NA	NA
Contig1220	gi|559233197|gb|GAPC01001539.1|	gi|617865587|gb|GBCV01018187.1|	381	435	54	protein	1597	gi|224134494|ref|XP_002321837.1|predicted protein [Populus trichocarpa] >gi|222868833|gb|EEF05964.1| predicted protein [Populus trichocarpa]	LisH/CRA/RING-U-box domains-containing protein	Protein RMD5 homolog A	gi|224134494|ref|XP_002321837.1|predicted protein [Populus trichocarpa] >gi|222868833|gb|EEF05964.1| predicted protein [Populus trichocarpa]LisH/CRA/RING-U-box domains-containing proteinProtein RMD5 homolog A	XP_002321837	AT4G37880.1	Q6GLP4	2.21E-160	84	570.852	385	325	NA	NA	GO:0008270	zinc ion binding	GO:0005634	nucleus	NA	NA	GO:0005488	binding	GO:0005634	nucleus	NA	NA
Contig1221		gi|617857356|gb|GBCV01026418.1|	149	5	154	zf-hd homeobox protein at4g24660-like	753	gi|225452819|ref|XP_002283568.1|PREDICTED: ZF-HD homeobox protein At4g24660-like isoform 2 [Vitis vinifera]	mini zinc finger 2	Mini zinc finger protein 2	gi|225452819|ref|XP_002283568.1|PREDICTED: ZF-HD homeobox protein At4g24660-like isoform 2 [Vitis vinifera]mini zinc finger 2Mini zinc finger protein 2	XP_002283568	AT3G28917.1	Q9LJW5	2.05E-24	63	117.472	111	71	GO:0050789	regulation of biological process	GO:0003677	DNA binding	GO:0005634	nucleus	GO:0009719	response to endogenous stimulus	GO:0003677	DNA binding	GO:0005634	nucleus	NA	NA
Contig1222			278	395	117	integrin-linked protein kinase family protein	2186	gi|356555470|ref|XP_003546054.1|PREDICTED: probable serine/threonine-protein kinase drkB-like [Glycine max]	Integrin-linked protein kinase family	Serine/threonine-protein kinase HT1	gi|356555470|ref|XP_003546054.1|PREDICTED: probable serine/threonine-protein kinase drkB-like [Glycine max]Integrin-linked protein kinase familySerine/threonine-protein kinase HT1	XP_003546054	AT4G18950.1	Q2MHE4	2.99E-112	91	405.601	228	208	GO:0042538	hyperosmotic salinity response	GO:0005524	ATP binding	GO:0005886	plasma membrane	GO:0009987	cellular process	GO:0016301	kinase activity	GO:0005886	plasma membrane	T cell receptor signaling pathway	protein-tyrosine kinase
Contig1223	gi|559234199|gb|GAPC01000726.1|		245	267	22	nac domain ipr003441	996	"gi|224055785|ref|XP_002298652.1|NAC domain protein, IPR003441 [Populus trichocarpa] >gi|222845910|gb|EEE83457.1| NAC domain protein, IPR003441 [Populus trichocarpa]"	NAC domain containing protein 83	NAC transcription factor ONAC010	"gi|224055785|ref|XP_002298652.1|NAC domain protein, IPR003441 [Populus trichocarpa] >gi|222845910|gb|EEE83457.1| NAC domain protein, IPR003441 [Populus trichocarpa]"NAC domain containing protein 83NAC transcription factor ONAC010	XP_002298652	AT5G13180.1	A2YMR0	5.69E-64	68	249.595	250	170	NA	NA	NA	NA	NA	NA	NA	NA	NA	NA	NA	NA	NA	NA
Contig1224	gi|559219926|gb|GAPC01011980.1|	gi|617857129|gb|GBCV01026645.1|	123	29	152	protein	701	"gi|255579320|ref|XP_002530505.1|Protein trm112, putative [Ricinus communis] >gi|223529962|gb|EEF31889.1| Protein trm112, putative [Ricinus communis]"	Trm112p-like protein	TRM112-like protein At1g22270	"gi|255579320|ref|XP_002530505.1|Protein trm112, putative [Ricinus communis] >gi|223529962|gb|EEF31889.1| Protein trm112, putative [Ricinus communis]"Trm112p-like proteinTRM112-like protein At1g22270	XP_002530505	AT1G22270.1	Q8LFJ5	6.23E-46	82	188.734	123	102	GO:0051726	regulation of cell cycle	NA	NA	GO:0005829	cytosol	GO:0040007	growth	NA	NA	GO:0005829	cytosol	NA	NA
Contig1225	gi|559217981|gb|GAPC01013517.1|	gi|617880230|gb|GBCV01003544.1|	442	484	42	protein	1736	gi|224126339|ref|XP_002319814.1|predicted protein [Populus trichocarpa] >gi|222858190|gb|EEE95737.1| predicted protein [Populus trichocarpa]	PDI-like 5-3	Protein disulfide-isomerase 5-3	gi|224126339|ref|XP_002319814.1|predicted protein [Populus trichocarpa] >gi|222858190|gb|EEE95737.1| predicted protein [Populus trichocarpa]PDI-like 5-3Protein disulfide-isomerase 5-3	XP_002319814	AT3G20560.1	Q9LJU2	0	88	730.324	446	393	GO:0048193	Golgi vesicle transport	GO:0003756	protein disulfide isomerase activity	GO:0005783	endoplasmic reticulum	GO:0019725	cellular homeostasis	GO:0003824	catalytic activity	GO:0005783	endoplasmic reticulum	NA	NA
Contig1226	gi|559219247|gb|GAPC01012511.1|	gi|617868620|gb|GBCV01015154.1|	203	358	155	ran guanine nucleotide release factor	1276	"gi|255566403|ref|XP_002524187.1|Nuclear import protein mog1, putative [Ricinus communis] >gi|223536556|gb|EEF38202.1| Nuclear import protein mog1, putative [Ricinus communis]"	Mog1/PsbP/DUF1795-like photosystem II reaction center PsbP family protein	Probable ran guanine nucleotide release factor	"gi|255566403|ref|XP_002524187.1|Nuclear import protein mog1, putative [Ricinus communis] >gi|223536556|gb|EEF38202.1| Nuclear import protein mog1, putative [Ricinus communis]"Mog1/PsbP/DUF1795-like photosystem II reaction center PsbP family proteinProbable ran guanine nucleotide release factor	XP_002524187	AT1G69680.1	Q54ML6	1.15E-81	87	308.916	201	176	NA	NA	NA	NA	NA	NA	NA	NA	NA	NA	NA	NA	NA	NA
Contig1227			388	34	422	adenosine nucleotide translocator	1547	gi|224059642|ref|XP_002299948.1|predicted protein [Populus trichocarpa] >gi|222847206|gb|EEE84753.1| predicted protein [Populus trichocarpa]	ADP/ATP carrier 2	"ADP,ATP carrier protein 1, mitochondrial "	gi|224059642|ref|XP_002299948.1|predicted protein [Populus trichocarpa] >gi|222847206|gb|EEE84753.1| predicted protein [Populus trichocarpa]ADP/ATP carrier 2"ADP,ATP carrier protein 1, mitochondrial "	XP_002299948	AT5G13490.2	O22342	0	89	660.603	390	350	GO:0055085	transmembrane transport	GO:0005515	protein binding	GO:0016021	integral to membrane	GO:0019538	protein metabolic process	GO:0005515	protein binding	GO:0016020	membrane	NA	NA
Contig1228	gi|559232365|gb|GAPC01002230.1|	gi|617868564|gb|GBCV01015210.1|	158	54	212	orm1-like protein 2	957	"gi|255564625|ref|XP_002523307.1|ormdl, putative [Ricinus communis] >gi|223537395|gb|EEF39023.1| ormdl, putative [Ricinus communis]"	ORMDL family protein	ORM1-like protein 3	"gi|255564625|ref|XP_002523307.1|ormdl, putative [Ricinus communis] >gi|223537395|gb|EEF39023.1| ormdl, putative [Ricinus communis]"ORMDL family proteinORM1-like protein 3	XP_002523307	AT1G01230.1	Q9CPZ6	1.04E-83	95	315.079	156	149	GO:0010286	heat acclimation	NA	NA	GO:0016021	integral to membrane	GO:0019538	protein metabolic process	NA	NA	GO:0016020	membrane	NA	NA
Contig1229		gi|617860700|gb|GBCV01023074.1|	806	16	822	cell division cycle protein 48 homolog	2889	gi|356543494|ref|XP_003540195.1|PREDICTED: cell division cycle protein 48 homolog [Glycine max]	"ATPase, AAA-type, CDC48 protein"	Cell division cycle protein 48 homolog	gi|356543494|ref|XP_003540195.1|PREDICTED: cell division cycle protein 48 homolog [Glycine max]"ATPase, AAA-type, CDC48 protein"Cell division cycle protein 48 homolog	XP_003540195	AT5G03340.1	P54774	0	93	1439.48	806	751	GO:0051301	cell division	GO:0042802	identical protein binding	GO:0048046	apoplast	GO:0030154	cell differentiation	GO:0016787	hydrolase activity	GO:0005886	plasma membrane	NA	NA
Contig123	gi|559234920|gb|GAPC01000153.1|		392	513	121	s-adenosylmethionine synthase-like isoform 1	1615	gi|225432155|ref|XP_002266358.1|PREDICTED: S-adenosylmethionine synthase 2 [Vitis vinifera] >gi|223635284|sp|A7NVX9.1|METK2_VITVI RecName: Full=S-adenosylmethionine synthase 2; Short=AdoMet synthase 2; AltName: Full=Methionine adenosyltransferase 2; Short	S-adenosylmethionine synthetase 1	S-adenosylmethionine synthase 2	gi|225432155|ref|XP_002266358.1|PREDICTED: S-adenosylmethionine synthase 2 [Vitis vinifera] >gi|223635284|sp|A7NVX9.1|METK2_VITVI RecName: Full=S-adenosylmethionine synthase 2; Short=AdoMet synthase 2; AltName: Full=Methionine adenosyltransferase 2; ShortS-adenosylmethionine synthetase 1S-adenosylmethionine synthase 2	XP_002266358	AT1G02500.2	A7NVX9	0	95	746.503	392	375	GO:0006730	one-carbon metabolic process	GO:0005524	ATP binding	GO:0005737	cytoplasm	GO:0009987	cellular process	GO:0016740	transferase activity	GO:0005737	cytoplasm	Cysteine and methionine metabolism	adenosyltransferase
Contig1230	gi|559231770|gb|GAPC01002699.1|	gi|617862508|gb|GBCV01021266.1|	488	71	559	serine palmitoyltransferase	2039	gi|356559480|ref|XP_003548027.1|PREDICTED: serine palmitoyltransferase 2-like [Glycine max]	long chain base2	Long chain base biosynthesis protein 2a	gi|356559480|ref|XP_003548027.1|PREDICTED: serine palmitoyltransferase 2-like [Glycine max]long chain base2Long chain base biosynthesis protein 2a	XP_003548027	AT5G23670.2	Q2R3K3	0	94	884.789	483	456	GO:0046512	sphingosine biosynthetic process	GO:0030170	pyridoxal phosphate binding	GO:0017059	serine C-palmitoyltransferase complex	GO:0009987	cellular process	GO:0016740	transferase activity	GO:0016020	membrane	Sphingolipid metabolism	C-palmitoyltransferase
Contig1231	gi|559202945|gb|GAPC01025762.1|	gi|617861252|gb|GBCV01022522.1|	633	633	0	disease resistance protein at3g14460-like	2052	gi|359495896|ref|XP_003635111.1|PREDICTED: putative disease resistance protein At3g14460-like [Vitis vinifera]	NB-ARC domain-containing disease resistance protein	Putative disease resistance RPP13-like protein 1	gi|359495896|ref|XP_003635111.1|PREDICTED: putative disease resistance protein At3g14460-like [Vitis vinifera]NB-ARC domain-containing disease resistance proteinPutative disease resistance RPP13-like protein 1	XP_003635111	AT3G14470.1	Q9LRR4	6.63E-115	57	420.239	654	376	NA	NA	NA	NA	NA	NA	NA	NA	NA	NA	NA	NA	NA	NA
Contig1232			232	280	48	6-phosphofructokinase 3-like	1967	gi|356515641|ref|XP_003526507.1|PREDICTED: 6-phosphofructokinase 3-like [Glycine max]	phosphofructokinase 3	6-phosphofructokinase 3	gi|356515641|ref|XP_003526507.1|PREDICTED: 6-phosphofructokinase 3-like [Glycine max]phosphofructokinase 36-phosphofructokinase 3	XP_003526507	AT4G26270.1	Q94AA4	0	86	768.459	489	425	GO:0016310	phosphorylation	GO:0047334	diphosphate-fructose-6-phosphate 1-phosphotransferase activity	GO:0005945	6-phosphofructokinase complex	GO:0019748	secondary metabolic process	GO:0016301	kinase activity	GO:0005886	plasma membrane	Pentose phosphate pathway;Methane metabolism;Glycolysis / Gluconeogenesis;Galactose metabolism;Fructose and mannose metabolism;Fructose and mannose metabolism	phosphohexokinase;phosphohexokinase;phosphohexokinase;phosphohexokinase;phosphohexokinase;1-phosphotransferase
Contig1233	gi|559218322|gb|GAPC01013250.1|	gi|617855090|gb|GBCV01028684.1|	236	319	83	lipid-binding serum glyco protein	1077	gi|255544510|ref|XP_002513316.1|hypothetical protein RCOM_1573710 [Ricinus communis] >gi|223547224|gb|EEF48719.1| hypothetical protein RCOM_1573710 [Ricinus communis]	lipid-binding serum glycoprotein family protein	NA	gi|255544510|ref|XP_002513316.1|hypothetical protein RCOM_1573710 [Ricinus communis] >gi|223547224|gb|EEF48719.1| hypothetical protein RCOM_1573710 [Ricinus communis]lipid-binding serum glycoprotein family proteinNA	XP_002513316	AT3G20270.3	NA	4.28E-108	88	396.356	236	209	NA	NA	GO:0008289	lipid binding	GO:0005634	nucleus	NA	NA	GO:0008289	lipid binding	GO:0005634	nucleus	NA	NA
Contig1234		gi|617832946|gb|GBCV01050828.1|	242	327	85	alpha-expansin 5	1065	gi|224080161|ref|XP_002306037.1|hypothetical protein POPTRDRAFT_556331 [Populus trichocarpa] >gi|222849001|gb|EEE86548.1| hypothetical protein POPTRDRAFT_556331 [Populus trichocarpa]	expansin A5	Expansin-A5	gi|224080161|ref|XP_002306037.1|hypothetical protein POPTRDRAFT_556331 [Populus trichocarpa] >gi|222849001|gb|EEE86548.1| hypothetical protein POPTRDRAFT_556331 [Populus trichocarpa]expansin A5Expansin-A5	XP_002306037	AT3G29030.1	Q38864	4.78E-120	89	436.032	242	217	GO:0010119	regulation of stomatal movement	NA	NA	GO:0016020	membrane	GO:0016043	cellular component organization	NA	NA	GO:0016020	membrane	NA	NA
Contig1235		gi|617851747|gb|GBCV01032027.1|	235	431	196	embryo-specific protein 1	1474	gi|225433245|ref|XP_002285439.1|PREDICTED: uncharacterized protein LOC100264814 [Vitis vinifera] >gi|296083719|emb|CBI23708.3| unnamed protein product [Vitis vinifera]	seed gene 1	Peroxygenase 1	gi|225433245|ref|XP_002285439.1|PREDICTED: uncharacterized protein LOC100264814 [Vitis vinifera] >gi|296083719|emb|CBI23708.3| unnamed protein product [Vitis vinifera]seed gene 1Peroxygenase 1	XP_002285439	AT4G26740.1	O81270	2.24E-103	85	381.333	231	198	GO:0051301	cell division	GO:0071614	linoleic acid epoxygenase activity	GO:0031969	chloroplast membrane	GO:0019748	secondary metabolic process	GO:0016740	transferase activity	GO:0016020	membrane	alpha-Linolenic acid metabolism;Linoleic acid metabolism;Porphyrin and chlorophyll metabolism;Glycerophospholipid metabolism;Glycerolipid metabolism	13S-lipoxygenase;13S-lipoxygenase;oxygenase (biliverdin-producing);1-O-acyltransferase;1-O-acyltransferase
Contig1236						NA	NA	NA	conserved peptide upstream open reading frame 28	NA	NAconserved peptide upstream open reading frame 28NA	NA	AT1G70782.1	NA	NA	NA	NA	NA	NA	NA	NA	NA	NA	NA	NA	NA	NA	NA	NA	NA	NA	NA	NA
Contig1237		gi|617875797|gb|GBCV01007977.1|	197	33	230	ripening regulated protein ddtfr8	935	gi|356502325|ref|XP_003519970.1|PREDICTED: uncharacterized protein LOC100798465 [Glycine max]	HSP20-like chaperones superfamily protein	Uncharacterized protein OsI_027940	gi|356502325|ref|XP_003519970.1|PREDICTED: uncharacterized protein LOC100798465 [Glycine max]HSP20-like chaperones superfamily proteinUncharacterized protein OsI_027940	XP_003519970	AT4G02450.2	P0C8Z0	2.74E-49	63	200.675	201	128	NA	NA	NA	NA	NA	NA	NA	NA	NA	NA	NA	NA	NA	NA
Contig1238	gi|559229147|gb|GAPC01004781.1|	gi|617862699|gb|GBCV01021075.1|	434	123	557	glycylpeptide n-tetradecanoyltransferase 1	2150	gi|224122458|ref|XP_002330486.1|predicted protein [Populus trichocarpa] >gi|222872420|gb|EEF09551.1| predicted protein [Populus trichocarpa]	myristoyl-CoA\x3aprotein N-myristoyltransferase	Glycylpeptide N-tetradecanoyltransferase 1	gi|224122458|ref|XP_002330486.1|predicted protein [Populus trichocarpa] >gi|222872420|gb|EEF09551.1| predicted protein [Populus trichocarpa]myristoyl-CoA\x3aprotein N-myristoyltransferaseGlycylpeptide N-tetradecanoyltransferase 1	XP_002330486	AT5G57020.1	Q9LTR9	0	94	771.155	419	395	GO:0080129	proteasome core complex assembly	GO:0004379	glycylpeptide N-tetradecanoyltransferase activity	GO:0009536	plastid	GO:0030154	cell differentiation	GO:0016740	transferase activity	GO:0009536	plastid	Glycerophospholipid metabolism	N-methyltransferase
Contig1239	gi|559232707|gb|GAPC01001961.1|	gi|617856829|gb|GBCV01026945.1|	438	18	456	neutral alpha-glucosidase ab	1623	"gi|255577053|ref|XP_002529411.1|neutral alpha-glucosidase ab precursor, putative [Ricinus communis] >gi|223531159|gb|EEF33007.1| neutral alpha-glucosidase ab precursor, putative [Ricinus communis]"	Glycosyl hydrolases family 31 protein	"Probable glucan 1,3-alpha-glucosidase "	"gi|255577053|ref|XP_002529411.1|neutral alpha-glucosidase ab precursor, putative [Ricinus communis] >gi|223531159|gb|EEF33007.1| neutral alpha-glucosidase ab precursor, putative [Ricinus communis]"Glycosyl hydrolases family 31 protein"Probable glucan 1,3-alpha-glucosidase "	XP_002529411	AT5G63840.1	Q9FN05	0	90	791.186	456	412	GO:0048193	Golgi vesicle transport	GO:0033919	"glucan 1,3-alpha-glucosidase activity"	GO:0009507	chloroplast	GO:0016049	cell growth	GO:0030246	carbohydrate binding	GO:0009536	plastid	N-Glycan biosynthesis	"1,3-alpha-glucosidase"
Contig124	gi|559234264|gb|GAPC01000674.1|	gi|617868168|gb|GBCV01015606.1|	164	213	49	calmodulin	1180	gi|359479174|ref|XP_003632230.1|PREDICTED: calmodulin-related protein isoform 4 [Vitis vinifera]	calmodulin 7	Calmodulin	gi|359479174|ref|XP_003632230.1|PREDICTED: calmodulin-related protein isoform 4 [Vitis vinifera]calmodulin 7Calmodulin	XP_003632230	AT3G43810.1	P62201	1.81E-78	100	298.13	149	149	NA	NA	NA	NA	NA	NA	NA	NA	NA	NA	NA	NA	NA	NA
Contig1240			110	441	551	cytochrome p450 liketbp	1710	gi|357488185|ref|XP_003614380.1|Cytochrome P450 likeTBP [Medicago truncatula] >gi|355515715|gb|AES97338.1| Cytochrome P450 likeTBP [Medicago truncatula]	Cox19-like CHCH family protein	NA	gi|357488185|ref|XP_003614380.1|Cytochrome P450 likeTBP [Medicago truncatula] >gi|355515715|gb|AES97338.1| Cytochrome P450 likeTBP [Medicago truncatula]Cox19-like CHCH family proteinNA	XP_003614380	AT5G18920.1	NA	3.29E-50	73	140.198	102	75	NA	NA	NA	NA	GO:0005634	nucleus	NA	NA	NA	NA	GO:0005634	nucleus	NA	NA
Contig1241		gi|617859502|gb|GBCV01024272.1|	822	516	1338	abc transporter b family member 1-like	4067	"gi|255556910|ref|XP_002519488.1|multidrug resistance protein 1, 2, putative [Ricinus communis] >gi|223541351|gb|EEF42902.1| multidrug resistance protein 1, 2, putative [Ricinus communis]"	ATP binding cassette subfamily B1	ABC transporter B family member 1	"gi|255556910|ref|XP_002519488.1|multidrug resistance protein 1, 2, putative [Ricinus communis] >gi|223541351|gb|EEF42902.1| multidrug resistance protein 1, 2, putative [Ricinus communis]"ATP binding cassette subfamily B1ABC transporter B family member 1	XP_002519488	AT2G36910.1	Q9ZR72	0	89	1336.63	797	716	GO:0071555	cell wall organization	GO:0015408	ferric-transporting ATPase activity	GO:0016021	integral to membrane	GO:0030154	cell differentiation	GO:0016787	hydrolase activity	GO:0016020	membrane	NA	NA
Contig1242	gi|559233125|gb|GAPC01001611.1|	gi|617855639|gb|GBCV01028135.1|	333	13	346	pyridoxal biosynthesis protein	1053	gi|2501578|sp|Q39963.1|PDX1_HEVBRRecName: Full=Probable pyridoxal biosynthesis protein PDX1; AltName: Full=Ethylene-inducible protein HEVER >gi|1209317|gb|AAA91063.1| ethylene-inducible protein [Hevea brasiliensis]	Aldolase-type TIM barrel family protein	Probable pyridoxal biosynthesis protein PDX1	gi|2501578|sp|Q39963.1|PDX1_HEVBRRecName: Full=Probable pyridoxal biosynthesis protein PDX1; AltName: Full=Ethylene-inducible protein HEVER >gi|1209317|gb|AAA91063.1| ethylene-inducible protein [Hevea brasiliensis]Aldolase-type TIM barrel family proteinProbable pyridoxal biosynthesis protein PDX1	Q39963	AT5G01410.1	Q39963	3.96E-143	89	512.686	310	276	GO:0043085	positive regulation of catalytic activity	GO:0046982	protein heterodimerization activity	GO:0012505	endomembrane system	GO:0019748	secondary metabolic process	GO:0005515	protein binding	GO:0009536	plastid	NA	NA
Contig1243	gi|559231499|gb|GAPC01002920.1|	gi|617879375|gb|GBCV01004399.1|	158	31	189	uncharacterized protein	883	gi|255580706|ref|XP_002531175.1|conserved hypothetical protein [Ricinus communis] >gi|223529245|gb|EEF31218.1| conserved hypothetical protein [Ricinus communis]	unknown protein\x3b BEST Arabidopsis thaliana protein match is\x3a unknown protein (TAIR\x3aAT3G04040.1)\x3b Has 35333 Blast hits to 34131 proteins in 2444 species\x3a Archae - 798\x3b Bacteria - 22429\x3b Metazoa - 974\x3b Fungi - 991\x3b Plants - 531\x3	NA	gi|255580706|ref|XP_002531175.1|conserved hypothetical protein [Ricinus communis] >gi|223529245|gb|EEF31218.1| conserved hypothetical protein [Ricinus communis]unknown protein\x3b BEST Arabidopsis thaliana protein match is\x3a unknown protein (TAIR\x3aAT3G04040.1)\x3b Has 35333 Blast hits to 34131 proteins in 2444 species\x3a Archae - 798\x3b Bacteria - 22429\x3b Metazoa - 974\x3b Fungi - 991\x3b…	XP_002531175	AT2G41945.1	NA	1.61E-64	83	251.136	156	130	NA	NA	NA	NA	GO:0016020	membrane	NA	NA	NA	NA	GO:0016020	membrane	NA	NA
Contig1244		gi|617878134|gb|GBCV01005640.1|	424	514	90	saccharopine dehydrogenase	1566	gi|255544942|ref|XP_002513532.1|conserved hypothetical protein [Ricinus communis] >gi|223547440|gb|EEF48935.1| conserved hypothetical protein [Ricinus communis]	Saccharopine dehydrogenase	NA	gi|255544942|ref|XP_002513532.1|conserved hypothetical protein [Ricinus communis] >gi|223547440|gb|EEF48935.1| conserved hypothetical protein [Ricinus communis]Saccharopine dehydrogenaseNA	XP_002513532	AT1G50450.1	NA	1.02E-178	85	631.713	425	362	GO:0055114	oxidation-reduction process	GO:0016491	oxidoreductase activity	GO:0009534	chloroplast thylakoid	GO:0008152	metabolic process	GO:0003824	catalytic activity	GO:0009579	thylakoid	NA	NA
Contig1245	gi|559220044|gb|GAPC01011891.1|	gi|617855736|gb|GBCV01028038.1|	223	288	65	coiled-coil domain-containing protein 90b	943	gi|224103329|ref|XP_002313013.1|predicted protein [Populus trichocarpa] >gi|222849421|gb|EEE86968.1| predicted protein [Populus trichocarpa]	Protein of unknown function (DUF1640)	"Coiled-coil domain-containing protein 90B, mitochondrial "	gi|224103329|ref|XP_002313013.1|predicted protein [Populus trichocarpa] >gi|222849421|gb|EEE86968.1| predicted protein [Populus trichocarpa]Protein of unknown function (DUF1640)"Coiled-coil domain-containing protein 90B, mitochondrial "	XP_002313013	AT2G16460.1	Q9GZT6	1.51E-87	85	327.791	231	197	NA	NA	GO:0046872	metal ion binding	GO:0009507	chloroplast	NA	NA	GO:0005488	binding	GO:0016020	membrane	NA	NA
Contig1246	gi|559227011|gb|GAPC01006073.1|	gi|617857509|gb|GBCV01026265.1|	94	167	73	pinus taeda anonymous locus cl3702contig1_01 genomic sequence	618	gi|224064306|ref|XP_002301419.1|predicted protein [Populus trichocarpa] >gi|222843145|gb|EEE80692.1| predicted protein [Populus trichocarpa]	unknown protein\x3b FUNCTIONS IN\x3a molecular_function unknown\x3b INVOLVED IN\x3a biological_process unknown\x3b LOCATED IN\x3a chloroplast\x3b EXPRESSED IN\x3a 23 plant structures\x3b EXPRESSED DURING\x3a 15 growth stages\x3b BEST Arabidopsis thaliana	NA	gi|224064306|ref|XP_002301419.1|predicted protein [Populus trichocarpa] >gi|222843145|gb|EEE80692.1| predicted protein [Populus trichocarpa]unknown protein\x3b FUNCTIONS IN\x3a molecular_function unknown\x3b INVOLVED IN\x3a biological_process unknown\x3b LOCATED IN\x3a chloroplast\x3b EXPRESSED IN\x3a 23 plant structures\x3b EXPRESSED DURING\x3a 15 growth stages\x3b BEST Arabidopsis thalianaNA	XP_002301419	AT4G10810.1	NA	1.28E-19	91	100.908	58	53	NA	NA	NA	NA	GO:0009536	plastid	NA	NA	NA	NA	GO:0009536	plastid	NA	NA
Contig1247		gi|617869819|gb|GBCV01013955.1|	409	791	382	dead-box atp-dependent rna helicase 7-like	2428	gi|359490274|ref|XP_002269873.2|PREDICTED: DEAD-box ATP-dependent RNA helicase 7-like [Vitis vinifera]	DEAD box RNA helicase (PRH75)	DEAD-box ATP-dependent RNA helicase 7	gi|359490274|ref|XP_002269873.2|PREDICTED: DEAD-box ATP-dependent RNA helicase 7-like [Vitis vinifera]DEAD box RNA helicase (PRH75)DEAD-box ATP-dependent RNA helicase 7	XP_002269873	AT5G62190.1	Q39189	0	92	503.056	295	272	GO:0051604	protein maturation	GO:0017151	DEAD/H-box RNA helicase binding	GO:0009536	plastid	GO:0019538	protein metabolic process	GO:0016787	hydrolase activity	GO:0009536	plastid	NA	NA
Contig1248			373	458	85	cysteine synthase	1589	gi|118487382|gb|ABK95519.1|unknown [Populus trichocarpa]	cysteine synthase C1	"L-3-cyanoalanine synthase 1, mitochondrial "	gi|118487382|gb|ABK95519.1|unknown [Populus trichocarpa]cysteine synthase C1"L-3-cyanoalanine synthase 1, mitochondrial "	ABK95519	AT3G61440.1	Q1KLZ2	1.42E-167	91	594.734	358	326	GO:0080147	root hair cell development	GO:0050017	L-3-cyanoalanine synthase activity	GO:0009507	chloroplast	GO:0019748	secondary metabolic process	GO:0016740	transferase activity	GO:0009536	plastid	Sulfur metabolism;Cysteine and methionine metabolism;Cyanoamino acid metabolism	synthase;synthase;synthase
Contig1249	gi|559228766|gb|GAPC01005080.1|	gi|617879204|gb|GBCV01004570.1|	264	135	399	fibrillarin 2	1427	gi|30696189|ref|NP_568772.3|rRNA 2'-O-methyltransferase fibrillarin 1 [Arabidopsis thaliana] >gi|67461076|sp|Q9FEF8.1|FBRL1_ARATH RecName: Full=rRNA 2'-O-methyltransferase fibrillarin 1; AltName: Full=SKP1-interacting partner 7 >gi|9965653|gb|AAG10103.1|A	fibrillarin 1	Probable mediator of RNA polymerase II transcription subunit 36b	gi|30696189|ref|NP_568772.3|rRNA 2'-O-methyltransferase fibrillarin 1 [Arabidopsis thaliana] >gi|67461076|sp|Q9FEF8.1|FBRL1_ARATH RecName: Full=rRNA 2'-O-methyltransferase fibrillarin 1; AltName: Full=SKP1-interacting partner 7 >gi|9965653|gb|AAG10103.1|Afibrillarin 1Probable mediator of RNA polymerase II transcription subunit 36b	NP_568772	AT5G52470.1	Q9FEF8	4.42E-125	97	453.366	238	232	GO:0045893	"positive regulation of transcription, DNA-dependent"	GO:0030515	snoRNA binding	GO:0016592	mediator complex	GO:0016043	cellular component organization	GO:0016740	transferase activity	GO:0016020	membrane	NA	NA
Contig125	gi|559232327|gb|GAPC01002260.1|		281	285	4	structural constituent of cell	2165	gi|110816007|gb|ABG91751.1|HyPRP1 [Gossypium hirsutum]	nuclear poly(a) polymerase	Poly(A) polymerase	gi|110816007|gb|ABG91751.1|HyPRP1 [Gossypium hirsutum]nuclear poly(a) polymerasePoly(A) polymerase	ABG91751	AT4G32850.7	Q54J73	1.56E-49	82	192.2	119	98	GO:0042546	cell wall biogenesis	GO:0016779	nucleotidyltransferase activity	GO:0005618	cell wall	GO:0009987	cellular process	GO:0016740	transferase activity	GO:0005618	cell wall	NA	NA
Contig1250		gi|617854306|gb|GBCV01029468.1|	74	55	129	uncharacterized protein	697	gi|255551607|ref|XP_002516849.1|conserved hypothetical protein [Ricinus communis] >gi|223543937|gb|EEF45463.1| conserved hypothetical protein [Ricinus communis]	unknown protein\x3b FUNCTIONS IN\x3a molecular_function unknown\x3b INVOLVED IN\x3a biological_process unknown\x3b LOCATED IN\x3a endomembrane system\x3b EXPRESSED IN\x3a 24 plant structures\x3b EXPRESSED DURING\x3a 15 growth stages\x3b Has 35 Blast hits	NA	gi|255551607|ref|XP_002516849.1|conserved hypothetical protein [Ricinus communis] >gi|223543937|gb|EEF45463.1| conserved hypothetical protein [Ricinus communis]unknown protein\x3b FUNCTIONS IN\x3a molecular_function unknown\x3b INVOLVED IN\x3a biological_process unknown\x3b LOCATED IN\x3a endomembrane system\x3b EXPRESSED IN\x3a 24 plant structures\x3b EXPRESSED DURING\x3a 15 growth stages\x3b Ha…	XP_002516849	AT3G62450.1	NA	1.09E-26	91	124.79	70	64	NA	NA	NA	NA	GO:0016023	cytoplasmic membrane-bounded vesicle	NA	NA	NA	NA	GO:0005739	mitochondrion	NA	NA
Contig1251			287	98	385	casein kinase ii beta subunit	1543	gi|225453309|ref|XP_002269020.1|PREDICTED: putative casein kinase II subunit beta-4 isoform 1 [Vitis vinifera] >gi|297734650|emb|CBI16701.3| unnamed protein product [Vitis vinifera]	casein kinase II beta subunit 4	Putative casein kinase II subunit beta-4	gi|225453309|ref|XP_002269020.1|PREDICTED: putative casein kinase II subunit beta-4 isoform 1 [Vitis vinifera] >gi|297734650|emb|CBI16701.3| unnamed protein product [Vitis vinifera]casein kinase II beta subunit 4Putative casein kinase II subunit beta-4	XP_002269020	AT2G44680.1	O80507	1.25E-144	89	518.464	288	258	GO:0048573	"photoperiodism, flowering"	GO:0019887	protein kinase regulator activity	GO:0005956	protein kinase CK2 complex	GO:0009987	cellular process	GO:0030234	enzyme regulator activity	GO:0005737	cytoplasm	NA	NA
Contig1252	gi|559232842|gb|GAPC01001858.1|	gi|617873427|gb|GBCV01010347.1|	541	633	92	reticuline oxidase-like	2470	gi|224104335|ref|XP_002333959.1|predicted protein [Populus trichocarpa] >gi|222839397|gb|EEE77734.1| predicted protein [Populus trichocarpa]	FAD-binding Berberine family protein	Reticuline oxidase-like protein	gi|224104335|ref|XP_002333959.1|predicted protein [Populus trichocarpa] >gi|222839397|gb|EEE77734.1| predicted protein [Populus trichocarpa]FAD-binding Berberine family proteinReticuline oxidase-like protein	XP_002333959	AT1G30700.1	Q9SVG4	0	79	726.472	513	409	GO:0055114	oxidation-reduction process	GO:0050660	flavin adenine dinucleotide binding	GO:0009507	chloroplast	GO:0019748	secondary metabolic process	GO:0003824	catalytic activity	GO:0009536	plastid	NA	NA
Contig1253	gi|559225353|gb|GAPC01007287.1|	gi|617865557|gb|GBCV01018217.1|	479	566	87	tetratricopeptide repeat domain-containing protein	1771	gi|255555737|ref|XP_002518904.1|conserved hypothetical protein [Ricinus communis] >gi|223541891|gb|EEF43437.1| conserved hypothetical protein [Ricinus communis]	Tetratricopeptide repeat (TPR)-like superfamily protein	NA	gi|255555737|ref|XP_002518904.1|conserved hypothetical protein [Ricinus communis] >gi|223541891|gb|EEF43437.1| conserved hypothetical protein [Ricinus communis]Tetratricopeptide repeat (TPR)-like superfamily proteinNA	XP_002518904	AT5G41950.1	NA	0	84	753.821	508	427	GO:0045040	protein import into mitochondrial outer membrane	NA	NA	GO:0005829	cytosol	GO:0016043	cellular component organization	NA	NA	GO:0016020	membrane	NA	NA
Contig1254	gi|559232292|gb|GAPC01002288.1|	gi|617865712|gb|GBCV01018062.1|	598	35	633	cationic amino acid transporter	2261	gi|225444009|ref|XP_002281463.1|PREDICTED: high affinity cationic amino acid transporter 1-like isoform 1 [Vitis vinifera] >gi|359483932|ref|XP_003633038.1| PREDICTED: high affinity cationic amino acid transporter 1-like isoform 2 [Vitis vinifera]	amino acid transporter 1	Cationic amino acid transporter 1	gi|225444009|ref|XP_002281463.1|PREDICTED: high affinity cationic amino acid transporter 1-like isoform 1 [Vitis vinifera] >gi|359483932|ref|XP_003633038.1| PREDICTED: high affinity cationic amino acid transporter 1-like isoform 2 [Vitis vinifera]amino acid transporter 1Cationic amino acid transporter 1	XP_002281463	AT4G21120.1	Q84MA5	0	79	850.121	590	471	GO:0051938	L-glutamate import	GO:0015326	cationic amino acid transmembrane transporter activity	GO:0016021	integral to membrane	GO:0019748	secondary metabolic process	GO:0005215	transporter activity	GO:0016020	membrane	NA	NA
Contig1255	gi|559214261|gb|GAPC01016520.1|	gi|617873409|gb|GBCV01010365.1|	124	260	136	auxin-repressed kda protein	895	gi|356505813|ref|XP_003521684.1|PREDICTED: uncharacterized protein LOC100805572 isoform 1 [Glycine max]	Dormancy/auxin associated family protein	NA	gi|356505813|ref|XP_003521684.1|PREDICTED: uncharacterized protein LOC100805572 isoform 1 [Glycine max]Dormancy/auxin associated family proteinNA	XP_003521684	AT1G56220.4	NA	2.15E-32	70	144.436	125	88	NA	NA	NA	NA	NA	NA	NA	NA	NA	NA	NA	NA	NA	NA
Contig1256	gi|559220353|gb|GAPC01011621.1|	gi|617857454|gb|GBCV01026320.1|	730	775	45	long chain acyl- synthetase 8-like	2526	"gi|255582880|ref|XP_002532212.1|long-chain-fatty-acid CoA ligase, putative [Ricinus communis] >gi|223528108|gb|EEF30181.1| long-chain-fatty-acid CoA ligase, putative [Ricinus communis]"	AMP-dependent synthetase and ligase family protein	Long chain acyl-CoA synthetase 8	"gi|255582880|ref|XP_002532212.1|long-chain-fatty-acid CoA ligase, putative [Ricinus communis] >gi|223528108|gb|EEF30181.1| long-chain-fatty-acid CoA ligase, putative [Ricinus communis]"AMP-dependent synthetase and ligase family proteinLong chain acyl-CoA synthetase 8	XP_002532212	AT2G04350.2	Q9SJD4	0	82	1077.77	733	608	GO:0006633	fatty acid biosynthetic process	GO:0004467	long-chain fatty acid-CoA ligase activity	GO:0009941	chloroplast envelope	GO:0009987	cellular process	GO:0003824	catalytic activity	GO:0009536	plastid	Fatty acid degradation	ligase
Contig1257			163	22	185	uncharacterized protein chloroplastic-like	812	"gi|255541776|ref|XP_002511952.1|Thylakoid membrane phosphoprotein 14 kDa, chloroplast precursor, putative [Ricinus communis] >gi|223549132|gb|EEF50621.1| Thylakoid membrane phosphoprotein 14 kDa, chloroplast precursor, putative [Ricinus communis]"	"unknown protein\x3b FUNCTIONS IN\x3a molecular_function unknown\x3b INVOLVED IN\x3a biological_process unknown\x3b LOCATED IN\x3a thylakoid, chloroplast thylakoid membrane, chloroplast, plastoglobule, chloroplast envelope\x3b EXPRESSED IN\x3a 23 plant st	"Protein CURVATURE THYLAKOID 1A, chloroplastic "	"gi|255541776|ref|XP_002511952.1|Thylakoid membrane phosphoprotein 14 kDa, chloroplast precursor, putative [Ricinus communis] >gi|223549132|gb|EEF50621.1| Thylakoid membrane phosphoprotein 14 kDa, chloroplast precursor, putative [Ricinus communis]""unknown protein\x3b FUNCTIONS IN\x3a molecular_function unknown\x3b INVOLVED IN\x3a biological_process unknown\x3b LOCATED IN\x3a thylakoid, chloropla…	XP_002511952	AT4G01150.1	O04616	7.10E-53	83	212.231	141	118	NA	NA	NA	NA	GO:0010287	plastoglobule	NA	NA	NA	NA	GO:0016020	membrane	NA	NA
Contig1258			386	275	661	aaa-type atpase family protein	4068	gi|359479902|ref|XP_002267361.2|PREDICTED: uncharacterized protein LOC100260666 [Vitis vinifera]	AAA-type ATPase family protein	ATPase family AAA domain-containing protein 1	gi|359479902|ref|XP_002267361.2|PREDICTED: uncharacterized protein LOC100260666 [Vitis vinifera]AAA-type ATPase family proteinATPase family AAA domain-containing protein 1	XP_002267361	AT4G02480.1	Q9D5T0	0	74	841.647	718	537	GO:0009630	gravitropism	GO:0017111	nucleoside-triphosphatase activity	NA	NA	GO:0009628	response to abiotic stimulus	GO:0016787	hydrolase activity	NA	NA	Purine metabolism;Thiamine metabolism	phosphatase;phosphatase
Contig1259	gi|559221142|gb|GAPC01010959.1|	gi|617865751|gb|GBCV01018023.1|	335	473	138	polyphosphoinositide binding protein ssh1p	1581	gi|224086324|ref|XP_002307849.1|predicted protein [Populus trichocarpa] >gi|222853825|gb|EEE91372.1| predicted protein [Populus trichocarpa]	Sec14p-like phosphatidylinositol transfer family protein	Phosphatidylinositol/phosphatidylcholine transfer protein SFH1	gi|224086324|ref|XP_002307849.1|predicted protein [Populus trichocarpa] >gi|222853825|gb|EEE91372.1| predicted protein [Populus trichocarpa]Sec14p-like phosphatidylinositol transfer family proteinPhosphatidylinositol/phosphatidylcholine transfer protein SFH1	XP_002307849	AT5G47730.1	F4JLE5	5.04E-149	85	533.102	345	296	GO:0035556	intracellular signal transduction	GO:0005215	transporter activity	GO:0005794	Golgi apparatus	GO:0009719	response to endogenous stimulus	GO:0005215	transporter activity	GO:0005794	Golgi apparatus	NA	NA
Contig126	gi|559212098|gb|GAPC01018263.1|		249	413	164	expansin	1406	gi|224108996|ref|XP_002315043.1|hypothetical protein POPTRDRAFT_659295 [Populus trichocarpa] >gi|118488547|gb|ABK96086.1| unknown [Populus trichocarpa] >gi|222864083|gb|EEF01214.1| hypothetical protein POPTRDRAFT_659295 [Populus trichocarpa]	expansin A15	Expansin-A15	gi|224108996|ref|XP_002315043.1|hypothetical protein POPTRDRAFT_659295 [Populus trichocarpa] >gi|118488547|gb|ABK96086.1| unknown [Populus trichocarpa] >gi|222864083|gb|EEF01214.1| hypothetical protein POPTRDRAFT_659295 [Populus trichocarpa]expansin A15Expansin-A15	XP_002315043	AT2G03090.1	O80622	1.83E-115	85	421.394	249	213	GO:0010119	regulation of stomatal movement	NA	NA	GO:0016020	membrane	GO:0016043	cellular component organization	NA	NA	GO:0016020	membrane	NA	NA
Contig1260	gi|559233154|gb|GAPC01001582.1|	gi|617857131|gb|GBCV01026643.1|	245	21	266	protein	1110	"gi|255575764|ref|XP_002528781.1|2-deoxyglucose-6-phosphate phosphatase, putative [Ricinus communis] >gi|223531784|gb|EEF33603.1| 2-deoxyglucose-6-phosphate phosphatase, putative [Ricinus communis]"	Haloacid dehalogenase-like hydrolase (HAD) superfamily protein	Haloacid dehalogenase-like hydrolase domain-containing protein Sgpp	"gi|255575764|ref|XP_002528781.1|2-deoxyglucose-6-phosphate phosphatase, putative [Ricinus communis] >gi|223531784|gb|EEF33603.1| 2-deoxyglucose-6-phosphate phosphatase, putative [Ricinus communis]"Haloacid dehalogenase-like hydrolase (HAD) superfamily proteinHaloacid dehalogenase-like hydrolase domain-containing protein Sgpp	XP_002528781	AT2G38740.1	Q9ZVJ5	2.38E-109	93	400.593	231	215	GO:0046487	glyoxylate metabolic process	GO:0008967	phosphoglycolate phosphatase activity	GO:0005886	plasma membrane	GO:0009987	cellular process	GO:0016787	hydrolase activity	GO:0005886	plasma membrane	Glyoxylate and dicarboxylate metabolism	phosphatase
Contig1261			263	8	271	signal peptide peptidase-like 2b-like	1070	gi|224065040|ref|XP_002301641.1|predicted protein [Populus trichocarpa] >gi|222843367|gb|EEE80914.1| predicted protein [Populus trichocarpa]	SIGNAL PEPTIDE PEPTIDASE-LIKE 3	Signal peptide peptidase-like 2	gi|224065040|ref|XP_002301641.1|predicted protein [Populus trichocarpa] >gi|222843367|gb|EEE80914.1| predicted protein [Populus trichocarpa]SIGNAL PEPTIDE PEPTIDASE-LIKE 3Signal peptide peptidase-like 2	XP_002301641	AT2G43070.1	Q53P98	4.80E-120	84	436.032	267	226	GO:0006508	proteolysis	GO:0004190	aspartic-type endopeptidase activity	GO:0016023	cytoplasmic membrane-bounded vesicle	GO:0019538	protein metabolic process	GO:0016787	hydrolase activity	GO:0016020	membrane	NA	NA
Contig1262			265	106	371	serine-threonine kinase	1297	"gi|255586111|ref|XP_002533719.1|CBL-interacting serine/threonine-protein kinase, putative [Ricinus communis] >gi|223526374|gb|EEF28664.1| CBL-interacting serine/threonine-protein kinase, putative [Ricinus communis]"	SOS3-interacting protein 1	CBL-interacting protein kinase 2	"gi|255586111|ref|XP_002533719.1|CBL-interacting serine/threonine-protein kinase, putative [Ricinus communis] >gi|223526374|gb|EEF28664.1| CBL-interacting serine/threonine-protein kinase, putative [Ricinus communis]"SOS3-interacting protein 1CBL-interacting protein kinase 2	XP_002533719	AT5G58380.1	Q7X996	7.61E-97	75	359.377	285	214	GO:0016310	phosphorylation	GO:0004674	protein serine/threonine kinase activity	NA	NA	GO:0009987	cellular process	GO:0016301	kinase activity	NA	NA	NA	NA
Contig1263	gi|559232085|gb|GAPC01002450.1|	gi|617862004|gb|GBCV01021770.1|	397	717	320	protein phosphatase	2710	"gi|255560515|ref|XP_002521272.1|protein phosphatase 2c, putative [Ricinus communis] >gi|223539540|gb|EEF41128.1| protein phosphatase 2c, putative [Ricinus communis]"	Protein phosphatase 2C family protein	Probable protein phosphatase 2C 60	"gi|255560515|ref|XP_002521272.1|protein phosphatase 2c, putative [Ricinus communis] >gi|223539540|gb|EEF41128.1| protein phosphatase 2c, putative [Ricinus communis]"Protein phosphatase 2C family proteinProbable protein phosphatase 2C 60	XP_002521272	AT4G38520.2	Q5Z8P0	0	89	670.618	397	357	GO:0006470	protein dephosphorylation	GO:0046872	metal ion binding	GO:0008287	protein serine/threonine phosphatase complex	GO:0006464	cellular protein modification process	GO:0016787	hydrolase activity	GO:0005739	mitochondrion	NA	NA
Contig1264	gi|559229273|gb|GAPC01004681.1|	gi|617859710|gb|GBCV01024064.1|	671	744	73	denn (aex-3) domain-containing protein	2839	gi|224069126|ref|XP_002326281.1|predicted protein [Populus trichocarpa] >gi|222833474|gb|EEE71951.1| predicted protein [Populus trichocarpa]	DENN (AEX-3) domain-containing protein	DENN domain-containing protein 5B	gi|224069126|ref|XP_002326281.1|predicted protein [Populus trichocarpa] >gi|222833474|gb|EEE71951.1| predicted protein [Populus trichocarpa]DENN (AEX-3) domain-containing proteinDENN domain-containing protein 5B	XP_002326281	AT5G35560.1	Q6NXD8	0	78	914.835	699	548	NA	NA	NA	NA	GO:0005634	nucleus	NA	NA	NA	NA	GO:0005634	nucleus	NA	NA
Contig1265			92	64	156	uncharacterized protein	715	gi|224058605|ref|XP_002299562.1|predicted protein [Populus trichocarpa] >gi|222846820|gb|EEE84367.1| predicted protein [Populus trichocarpa]	unknown protein\x3b CONTAINS InterPro DOMAIN/s\x3a Protein of unknown function DUF947 (InterPro\x3aIPR009292)\x3b Has 700 Blast hits to 631 proteins in 192 species\x3a Archae - 0\x3b Bacteria - 32\x3b Metazoa - 138\x3b Fungi - 168\x3b Plants - 60\x3b Viru	Ribosomal RNA processing protein 36 homolog	gi|224058605|ref|XP_002299562.1|predicted protein [Populus trichocarpa] >gi|222846820|gb|EEE84367.1| predicted protein [Populus trichocarpa]unknown protein\x3b CONTAINS InterPro DOMAIN/s\x3a Protein of unknown function DUF947 (InterPro\x3aIPR009292)\x3b Has 700 Blast hits to 631 proteins in 192 species\x3a Archae - 0\x3b Bacteria - 32\x3b Metazoa - 138\x3b Fungi - 168\x3b Plants - 60\x3b ViruRibo…	XP_002299562	AT1G12650.4	A7SL20	8.07E-20	57	102.064	140	81	NA	NA	NA	NA	NA	NA	NA	NA	NA	NA	NA	NA	NA	NA
Contig1266	gi|559233380|gb|GAPC01001371.1|	gi|617869567|gb|GBCV01014207.1|	111	181	70	40s ribosomal protein s30	559	gi|226509527|ref|NP_001150550.1|LOC100284182 [Zea mays] >gi|226958587|ref|NP_001152931.1| 40S ribosomal protein S30 [Zea mays] >gi|350537285|ref|NP_001232823.1| 40S ribosomal protein S30 [Zea mays] >gi|195611292|gb|ACG27476.1| 40S ribosomal protein S30 [Z	Ribosomal protein S30 family protein	40S ribosomal protein S30	gi|226509527|ref|NP_001150550.1|LOC100284182 [Zea mays] >gi|226958587|ref|NP_001152931.1| 40S ribosomal protein S30 [Zea mays] >gi|350537285|ref|NP_001232823.1| 40S ribosomal protein S30 [Zea mays] >gi|195611292|gb|ACG27476.1| 40S ribosomal protein S30 [ZRibosomal protein S30 family protein40S ribosomal protein S30	NP_001150550	AT2G19750.1	P49689	3.94E-21	85	105.531	62	53	GO:0042254	ribosome biogenesis	GO:0003735	structural constituent of ribosome	GO:0022627	cytosolic small ribosomal subunit	GO:0009987	cellular process	GO:0005198	structural molecule activity	GO:0005840	ribosome	NA	NA
Contig1267	gi|559230174|gb|GAPC01003972.1|	gi|617865290|gb|GBCV01018484.1|	460	547	87	prolyl-trna synthetase	1871	gi|224064768|ref|XP_002301553.1|predicted protein [Populus trichocarpa] >gi|222843279|gb|EEE80826.1| predicted protein [Populus trichocarpa]	Class II aaRS and biotin synthetases superfamily protein	Putative proline--tRNA ligase C19C7.06	gi|224064768|ref|XP_002301553.1|predicted protein [Populus trichocarpa] >gi|222843279|gb|EEE80826.1| predicted protein [Populus trichocarpa]Class II aaRS and biotin synthetases superfamily proteinPutative proline--tRNA ligase C19C7.06	XP_002301553	AT3G62120.2	O60155	0	94	912.524	486	461	GO:0006560	proline metabolic process	GO:0005524	ATP binding	GO:0016020	membrane	GO:0006412	translation	GO:0003824	catalytic activity	GO:0016020	membrane	Aminoacyl-tRNA biosynthesis	ligase
Contig1268		gi|617875648|gb|GBCV01008126.1|	208	26	234	ras-related protein rabh1b	1256	gi|255571107|ref|XP_002526504.1|protein with unknown function [Ricinus communis] >gi|223534179|gb|EEF35895.1| protein with unknown function [Ricinus communis]	Ras-related small GTP-binding family protein	Ras-related protein RABH1b	gi|255571107|ref|XP_002526504.1|protein with unknown function [Ricinus communis] >gi|223534179|gb|EEF35895.1| protein with unknown function [Ricinus communis]Ras-related small GTP-binding family proteinRas-related protein RABH1b	XP_002526504	AT2G44610.1	O80501	5.77E-102	100	376.326	196	196	GO:0032940	secretion by cell	GO:0016787	hydrolase activity	GO:0009506	plasmodesma	GO:0016043	cellular component organization	GO:0016787	hydrolase activity	GO:0016020	membrane	NA	NA
Contig1269			359	90	449	alpha- -glucan-protein synthase	1580	"gi|255547137|ref|XP_002514626.1|Alpha-1,4-glucan-protein synthase [UDP-forming], putative [Ricinus communis] >gi|223546230|gb|EEF47732.1| Alpha-1,4-glucan-protein synthase [UDP-forming], putative [Ricinus communis]"	reversibly glycosylated polypeptide 1	"Alpha-1,4-glucan-protein synthase [UDP-forming] 2 "	"gi|255547137|ref|XP_002514626.1|Alpha-1,4-glucan-protein synthase [UDP-forming], putative [Ricinus communis] >gi|223546230|gb|EEF47732.1| Alpha-1,4-glucan-protein synthase [UDP-forming], putative [Ricinus communis]"reversibly glycosylated polypeptide 1"Alpha-1,4-glucan-protein synthase [UDP-forming] 2 "	XP_002514626	AT3G02230.1	Q8RU27	0	95	693.345	356	341	GO:0030244	cellulose biosynthetic process	GO:0008466	glycogenin glucosyltransferase activity	GO:0009506	plasmodesma	GO:0016043	cellular component organization	GO:0016740	transferase activity	GO:0005886	plasma membrane	NA	NA
Contig127	gi|559233190|gb|GAPC01001546.1|	gi|617868185|gb|GBCV01015589.1|	217	100	317	protein	1474	gi|225427189|ref|XP_002277964.1|PREDICTED: uncharacterized protein LOC100250554 [Vitis vinifera] >gi|297742091|emb|CBI33878.3| unnamed protein product [Vitis vinifera]	PLATZ transcription factor family protein	NA	gi|225427189|ref|XP_002277964.1|PREDICTED: uncharacterized protein LOC100250554 [Vitis vinifera] >gi|297742091|emb|CBI33878.3| unnamed protein product [Vitis vinifera]PLATZ transcription factor family proteinNA	XP_002277964	AT4G17900.1	NA	2.46E-102	81	377.867	243	199	NA	NA	NA	NA	NA	NA	NA	NA	NA	NA	NA	NA	NA	NA
Contig1270	gi|559232514|gb|GAPC01002112.1|	gi|617866524|gb|GBCV01017250.1|	132	208	76	nadh dehydrogenase	784	gi|242057475|ref|XP_002457883.1|hypothetical protein SORBIDRAFT_03g018290 [Sorghum bicolor] >gi|241929858|gb|EES03003.1| hypothetical protein SORBIDRAFT_03g018290 [Sorghum bicolor]	LYR family of Fe/S cluster biogenesis protein	NADH dehydrogenase [ubiquinone] 1 alpha subcomplex subunit 6	gi|242057475|ref|XP_002457883.1|hypothetical protein SORBIDRAFT_03g018290 [Sorghum bicolor] >gi|241929858|gb|EES03003.1| hypothetical protein SORBIDRAFT_03g018290 [Sorghum bicolor]LYR family of Fe/S cluster biogenesis proteinNADH dehydrogenase [ubiquinone] 1 alpha subcomplex subunit 6	XP_002457883	AT3G12260.1	Q9LHI0	1.01E-53	87	214.927	132	116	GO:0080129	proteasome core complex assembly	GO:0003824	catalytic activity	GO:0005747	mitochondrial respiratory chain complex I	GO:0019538	protein metabolic process	GO:0003824	catalytic activity	GO:0016020	membrane	NA	NA
Contig1271	gi|559219318|gb|GAPC01012455.1|	gi|617862945|gb|GBCV01020829.1|	432	75	507	zinc finger ccch domain-containing protein zfn-like isoform 1	1755	gi|359476779|ref|XP_002278934.2|PREDICTED: zinc finger CCCH domain-containing protein ZFN-like isoform 1 [Vitis vinifera]	zinc finger protein 1	Zinc finger CCCH domain-containing protein ZFN-like	gi|359476779|ref|XP_002278934.2|PREDICTED: zinc finger CCCH domain-containing protein ZFN-like isoform 1 [Vitis vinifera]zinc finger protein 1Zinc finger CCCH domain-containing protein ZFN-like	XP_002278934	AT3G02830.1	Q9SWF9	0	87	752.281	442	386	GO:0017148	negative regulation of translation	GO:0048027	mRNA 5'-UTR binding	GO:0005829	cytosol	GO:0006810	transport	GO:0005515	protein binding	GO:0005829	cytosol	NA	NA
Contig1272	gi|559235029|gb|GAPC01000064.1|		447	681	234	elongation factor 1-	2130	"gi|255574227|ref|XP_002528028.1|elongation factor 1-alpha, putative [Ricinus communis] >gi|223532558|gb|EEF34346.1| elongation factor 1-alpha, putative [Ricinus communis]"	GTP binding Elongation factor Tu family protein	Elongation factor 1-alpha	"gi|255574227|ref|XP_002528028.1|elongation factor 1-alpha, putative [Ricinus communis] >gi|223532558|gb|EEF34346.1| elongation factor 1-alpha, putative [Ricinus communis]"GTP binding Elongation factor Tu family proteinElongation factor 1-alpha	XP_002528028	AT1G07940.2	O49169	0	99	870.152	434	433	GO:0046686	response to cadmium ion	GO:0016779	nucleotidyltransferase activity	GO:0009507	chloroplast	GO:0009056	catabolic process	GO:0016787	hydrolase activity	GO:0009536	plastid	NA	NA
Contig1273	gi|559229678|gb|GAPC01004354.1|	gi|617867635|gb|GBCV01016139.1|	159	10	169	peptide deformylase 1a	1178	"gi|255553123|ref|XP_002517604.1|polypeptide deformylase, putative [Ricinus communis] >gi|223543236|gb|EEF44768.1| polypeptide deformylase, putative [Ricinus communis]"	peptide deformylase 1A	"Peptide deformylase 1A, chloroplastic/mitochondrial "	"gi|255553123|ref|XP_002517604.1|polypeptide deformylase, putative [Ricinus communis] >gi|223543236|gb|EEF44768.1| polypeptide deformylase, putative [Ricinus communis]"peptide deformylase 1A"Peptide deformylase 1A, chloroplastic/mitochondrial "	XP_002517604	AT1G15390.1	Q9FV53	4.01E-107	82	233.417	166	137	GO:0043686	co-translational protein modification	GO:0042586	peptide deformylase activity	GO:0009570	chloroplast stroma	GO:0008152	metabolic process	GO:0016787	hydrolase activity	GO:0009536	plastid	NA	NA
Contig1274		gi|617870315|gb|GBCV01013459.1|	497	17	514	cytochrome p450	1675	gi|224058639|ref|XP_002299579.1|cytochrome P450 [Populus trichocarpa] >gi|222846837|gb|EEE84384.1| cytochrome P450 [Populus trichocarpa]	"cytochrome P450, family 76, subfamily C, polypeptide 4"	Geraniol 8-hydroxylase	gi|224058639|ref|XP_002299579.1|cytochrome P450 [Populus trichocarpa] >gi|222846837|gb|EEE84384.1| cytochrome P450 [Populus trichocarpa]"cytochrome P450, family 76, subfamily C, polypeptide 4"Geraniol 8-hydroxylase	XP_002299579	AT2G45550.1	Q8VWZ7	2.34E-176	80	624.009	484	389	GO:0055114	oxidation-reduction process	GO:0020037	heme binding	GO:0044425	membrane part	GO:0019748	secondary metabolic process	GO:0005488	binding	GO:0016020	membrane	NA	NA
Contig1275	gi|559230815|gb|GAPC01003467.1|		218	306	88	arginine serine-rich-splicing factor rsp40	1554	"gi|255539555|ref|XP_002510842.1|arginine/serine-rich splicing factor, putative [Ricinus communis] >gi|223549957|gb|EEF51444.1| arginine/serine-rich splicing factor, putative [Ricinus communis]"	RNA-binding (RRM/RBD/RNP motifs) family protein	Arginine/serine-rich-splicing factor RSP41	"gi|255539555|ref|XP_002510842.1|arginine/serine-rich splicing factor, putative [Ricinus communis] >gi|223549957|gb|EEF51444.1| arginine/serine-rich splicing factor, putative [Ricinus communis]"RNA-binding (RRM/RBD/RNP motifs) family proteinArginine/serine-rich-splicing factor RSP41	XP_002510842	AT5G52040.1	P92966	9.24E-71	68	273.092	245	168	GO:0008284	positive regulation of cell proliferation	GO:0003723	RNA binding	GO:0016607	nuclear speck	GO:0009987	cellular process	GO:0003723	RNA binding	GO:0005654	nucleoplasm	NA	NA
Contig1276	gi|559226207|gb|GAPC01006609.1|	gi|617857577|gb|GBCV01026197.1|	331	411	80	peroxidase 73	1376	"gi|255568557|ref|XP_002525252.1|Peroxidase 73 precursor, putative [Ricinus communis] >gi|223535410|gb|EEF37080.1| Peroxidase 73 precursor, putative [Ricinus communis]"	root hair specific 19	Peroxidase 73	"gi|255568557|ref|XP_002525252.1|Peroxidase 73 precursor, putative [Ricinus communis] >gi|223535410|gb|EEF37080.1| Peroxidase 73 precursor, putative [Ricinus communis]"root hair specific 19Peroxidase 73	XP_002525252	AT5G67400.1	Q43873	1.89E-141	89	507.679	308	276	GO:0055114	oxidation-reduction process	GO:0046872	metal ion binding	GO:0005737	cytoplasm	GO:0030154	cell differentiation	GO:0005515	protein binding	GO:0005737	cytoplasm	Phenylalanine metabolism;Phenylpropanoid biosynthesis	lactoperoxidase;lactoperoxidase
Contig1277			458	525	67	udp-glycosyltransferase 83a1	1611	gi|225451709|ref|XP_002276804.1|PREDICTED: UDP-glycosyltransferase 83A1 [Vitis vinifera]	UDP-Glycosyltransferase superfamily protein	UDP-glycosyltransferase 83A1	gi|225451709|ref|XP_002276804.1|PREDICTED: UDP-glycosyltransferase 83A1 [Vitis vinifera]UDP-Glycosyltransferase superfamily proteinUDP-glycosyltransferase 83A1	XP_002276804	AT3G02100.1	Q9SGA8	5.86E-169	77	599.356	458	355	NA	NA	GO:0016758	"transferase activity, transferring hexosyl groups"	NA	NA	NA	NA	GO:0016740	transferase activity	NA	NA	NA	NA
Contig1278			617	737	120	protein ethylene insensitive 3-like	2411	gi|224131746|ref|XP_002328098.1|ethylene-insensitive 3b [Populus trichocarpa] >gi|222837613|gb|EEE75978.1| ethylene-insensitive 3b [Populus trichocarpa]	Ethylene insensitive 3 family protein	Protein ETHYLENE INSENSITIVE 3	gi|224131746|ref|XP_002328098.1|ethylene-insensitive 3b [Populus trichocarpa] >gi|222837613|gb|EEE75978.1| ethylene-insensitive 3b [Populus trichocarpa]Ethylene insensitive 3 family proteinProtein ETHYLENE INSENSITIVE 3	XP_002328098	AT3G20770.1	O24606	0	85	976.082	620	529	GO:0042742	defense response to bacterium	GO:0003700	sequence-specific DNA binding transcription factor activity	GO:0005667	transcription factor complex	GO:0009719	response to endogenous stimulus	GO:0003700	sequence-specific DNA binding transcription factor activity	GO:0005654	nucleoplasm	NA	NA
Contig1279		gi|617856184|gb|GBCV01027590.1|	137	186	323	protein	970	gi|224083739|ref|XP_002307106.1|predicted protein [Populus trichocarpa] >gi|222856555|gb|EEE94102.1| predicted protein [Populus trichocarpa]	unknown protein\x3b Has 11 Blast hits to 11 proteins in 4 species\x3a Archae - 0\x3b Bacteria - 0\x3b Metazoa - 0\x3b Fungi - 0\x3b Plants - 11\x3b Viruses - 0\x3b Other Eukaryotes - 0 (source\x3a NCBI BLink).	NA	gi|224083739|ref|XP_002307106.1|predicted protein [Populus trichocarpa] >gi|222856555|gb|EEE94102.1| predicted protein [Populus trichocarpa]unknown protein\x3b Has 11 Blast hits to 11 proteins in 4 species\x3a Archae - 0\x3b Bacteria - 0\x3b Metazoa - 0\x3b Fungi - 0\x3b Plants - 11\x3b Viruses - 0\x3b Other Eukaryotes - 0 (source\x3a NCBI BLink).NA	XP_002307106	AT1G17510.1	NA	1.71E-17	78	95.1301	74	58	NA	NA	NA	NA	NA	NA	NA	NA	NA	NA	NA	NA	NA	NA
Contig128		gi|617857967|gb|GBCV01025807.1|	168	201	369	expansin 2	1171	gi|81230695|gb|ABB59694.1|alpha-expansin 2 [Gossypium hirsutum]	Ribosomal protein L18e/L15 superfamily protein	60S ribosomal protein L27a-3	gi|81230695|gb|ABB59694.1|alpha-expansin 2 [Gossypium hirsutum]Ribosomal protein L18e/L15 superfamily protein60S ribosomal protein L27a-3	ABB59694	AT1G70600.1	P49637	5.39E-83	97	313.153	155	151	GO:0009664	plant-type cell wall organization	NA	NA	GO:0016020	membrane	GO:0016043	cellular component organization	NA	NA	GO:0016020	membrane	NA	NA
Contig1280	gi|559234750|gb|GAPC01000290.1|	gi|617879282|gb|GBCV01004492.1|	147	1	148	protease inhibitor seed storage ltp family protein	2841	gi|209967471|gb|ACJ02360.1|hypothetical protein [Populus euphratica]	Bifunctional inhibitor/lipid-transfer protein/seed storage 2S albumin superfamily protein	NA	gi|209967471|gb|ACJ02360.1|hypothetical protein [Populus euphratica]Bifunctional inhibitor/lipid-transfer protein/seed storage 2S albumin superfamily proteinNA	ACJ02360	AT3G53980.2	NA	1.43E-33	61	150.599	154	95	GO:0006869	lipid transport	GO:0008233	peptidase activity	NA	NA	GO:0019538	protein metabolic process	GO:0016787	hydrolase activity	NA	NA	NA	NA
Contig1281			167	56	223	cytochrome c oxidase subunit vb	1125	gi|352091163|gb|AEQ61828.1|cytochrome c oxidase subunit Vb [Dimocarpus longan]	Rubredoxin-like superfamily protein	"Cytochrome c oxidase subunit 5b-2, mitochondrial "	gi|352091163|gb|AEQ61828.1|cytochrome c oxidase subunit Vb [Dimocarpus longan]Rubredoxin-like superfamily protein"Cytochrome c oxidase subunit 5b-2, mitochondrial "	AEQ61828	AT3G15640.2	Q9SSB8	2.31E-51	78	207.994	145	114	GO:0055114	oxidation-reduction process	GO:0050897	cobalt ion binding	GO:0009535	chloroplast thylakoid membrane	GO:0009987	cellular process	GO:0005488	binding	GO:0016020	membrane	NA	NA
Contig1282			372	19	391	protein	1309	gi|255553049|ref|XP_002517567.1|conserved hypothetical protein [Ricinus communis] >gi|223543199|gb|EEF44731.1| conserved hypothetical protein [Ricinus communis]	"Protein of unknown function, DUF642"	NA	gi|255553049|ref|XP_002517567.1|conserved hypothetical protein [Ricinus communis] >gi|223543199|gb|EEF44731.1| conserved hypothetical protein [Ricinus communis]"Protein of unknown function, DUF642"NA	XP_002517567	AT5G11420.1	NA	1.33E-165	86	587.8	375	323	GO:0080167	response to karrikin	NA	NA	GO:0009505	plant-type cell wall	NA	NA	NA	NA	GO:0005618	cell wall	NA	NA
Contig1283	gi|559232568|gb|GAPC01002069.1|	gi|617863949|gb|GBCV01019825.1|	303	5	308	uncharacterized protein	1173	gi|225470670|ref|XP_002269262.1|PREDICTED: uncharacterized protein LOC100255532 [Vitis vinifera] >gi|296090285|emb|CBI40104.3| unnamed protein product [Vitis vinifera]	unknown protein\x3b FUNCTIONS IN\x3a molecular_function unknown\x3b INVOLVED IN\x3a biological_process unknown\x3b LOCATED IN\x3a plasma membrane\x3b EXPRESSED IN\x3a 23 plant structures\x3b EXPRESSED DURING\x3a 15 growth stages\x3b Has 30201 Blast hits t	NA	gi|225470670|ref|XP_002269262.1|PREDICTED: uncharacterized protein LOC100255532 [Vitis vinifera] >gi|296090285|emb|CBI40104.3| unnamed protein product [Vitis vinifera]unknown protein\x3b FUNCTIONS IN\x3a molecular_function unknown\x3b INVOLVED IN\x3a biological_process unknown\x3b LOCATED IN\x3a plasma membrane\x3b EXPRESSED IN\x3a 23 plant structures\x3b EXPRESSED DURING\x3a 15 growth stages\x3b…	XP_002269262	AT4G29960.1	NA	2.72E-42	47	177.948	274	130	NA	NA	NA	NA	NA	NA	NA	NA	NA	NA	NA	NA	NA	NA
Contig1284			234	481	247	dead box atp-dependent rna	1593	gi|359484301|ref|XP_002281247.2|PREDICTED: eukaryotic initiation factor 4A-15-like [Vitis vinifera]	eukaryotic translation initiation factor 4A1	Eukaryotic initiation factor 4A-11	gi|359484301|ref|XP_002281247.2|PREDICTED: eukaryotic initiation factor 4A-15-like [Vitis vinifera]eukaryotic translation initiation factor 4A1Eukaryotic initiation factor 4A-11	XP_002281247	AT3G13920.1	Q40465	0	96	414.846	224	216	GO:0006446	regulation of translational initiation	GO:0008026	ATP-dependent helicase activity	GO:0005840	ribosome	GO:0006412	translation	GO:0016787	hydrolase activity	GO:0016020	membrane	NA	NA
Contig1285			297	29	326	()-neomenthol dehydrogenase	1148	gi|147800243|emb|CAN77657.1|hypothetical protein VITISV_002460 [Vitis vinifera] >gi|297745213|emb|CBI40293.3| unnamed protein product [Vitis vinifera]	NAD(P)-binding Rossmann-fold superfamily protein	(+)-neomenthol dehydrogenase	gi|147800243|emb|CAN77657.1|hypothetical protein VITISV_002460 [Vitis vinifera] >gi|297745213|emb|CBI40293.3| unnamed protein product [Vitis vinifera]NAD(P)-binding Rossmann-fold superfamily protein(+)-neomenthol dehydrogenase	CAN77657	AT3G61220.1	Q9M2E2	1.68E-113	84	414.461	296	250	GO:0080167	response to karrikin	GO:0050221	prostaglandin-E2 9-reductase activity	GO:0009505	plant-type cell wall	GO:0019748	secondary metabolic process	GO:0003824	catalytic activity	GO:0005886	plasma membrane	Arachidonic acid metabolism;Arachidonic acid metabolism;Metabolism of xenobiotics by cytochrome P450;Monoterpenoid biosynthesis;Monoterpenoid biosynthesis;Glycolysis / Gluconeogenesis;Glycerolipid metabolism;Caprolactam degradation	9-reductase;reductase (NADPH);reductase (NADPH);dehydrogenase;dehydrogenase;dehydrogenase (NADP+);dehydrogenase (NADP+);dehydrogenase (NADP+)
Contig1286		gi|617878980|gb|GBCV01004794.1|	219	43	262	mitochondrial import inner membrane translocase subunit tim17-like	932	gi|77416941|gb|ABA81866.1|unknown [Solanum tuberosum]	translocase inner membrane subunit 17-2	Mitochondrial import inner membrane translocase subunit TIM17-2	gi|77416941|gb|ABA81866.1|unknown [Solanum tuberosum]translocase inner membrane subunit 17-2Mitochondrial import inner membrane translocase subunit TIM17-2	ABA81866	AT2G37410.2	Q9SP35	1.21E-81	72	308.145	236	172	GO:0051604	protein maturation	NA	NA	GO:0016021	integral to membrane	GO:0019538	protein metabolic process	NA	NA	GO:0016020	membrane	NA	NA
Contig1287	gi|559221561|gb|GAPC01010617.1|	gi|617876007|gb|GBCV01007767.1|	517	299	816	oligopeptidase a	2699	"gi|255572579|ref|XP_002527223.1|oligopeptidase A, putative [Ricinus communis] >gi|223533399|gb|EEF35149.1| oligopeptidase A, putative [Ricinus communis]"	Zincin-like metalloproteases family protein	"Organellar oligopeptidase A, chloroplastic/mitochondrial "	"gi|255572579|ref|XP_002527223.1|oligopeptidase A, putative [Ricinus communis] >gi|223533399|gb|EEF35149.1| oligopeptidase A, putative [Ricinus communis]"Zincin-like metalloproteases family protein"Organellar oligopeptidase A, chloroplastic/mitochondrial "	XP_002527223	AT5G65620.1	Q94AM1	0	89	929.472	550	491	GO:0046686	response to cadmium ion	GO:0046872	metal ion binding	GO:0048046	apoplast	GO:0019538	protein metabolic process	GO:0016787	hydrolase activity	GO:0009536	plastid	NA	NA
Contig1288		gi|617871753|gb|GBCV01012021.1|	120	255	135	60s ribosomal protein l34	802	gi|224141383|ref|XP_002324052.1|predicted protein [Populus trichocarpa] >gi|118485096|gb|ABK94411.1| unknown [Populus trichocarpa] >gi|222867054|gb|EEF04185.1| predicted protein [Populus trichocarpa]	Ribosomal protein L34e superfamily protein	60S ribosomal protein L34-1	gi|224141383|ref|XP_002324052.1|predicted protein [Populus trichocarpa] >gi|118485096|gb|ABK94411.1| unknown [Populus trichocarpa] >gi|222867054|gb|EEF04185.1| predicted protein [Populus trichocarpa]Ribosomal protein L34e superfamily protein60S ribosomal protein L34-1	XP_002324052	AT1G26880.1	Q42351	5.32E-45	96	186.037	95	92	GO:0042254	ribosome biogenesis	GO:0003735	structural constituent of ribosome	GO:0022625	cytosolic large ribosomal subunit	GO:0009987	cellular process	GO:0005198	structural molecule activity	GO:0016020	membrane	NA	NA
Contig1289	gi|559211323|gb|GAPC01018900.1|	gi|617878233|gb|GBCV01005541.1|	364	501	137	uncharacterized protein	2589	gi|359487196|ref|XP_002269821.2|PREDICTED: uncharacterized protein LOC100248068 [Vitis vinifera] >gi|297742697|emb|CBI35150.3| unnamed protein product [Vitis vinifera]	BEST Arabidopsis thaliana protein match is\x3a dentin sialophosphoprotein-related (TAIR\x3aAT5G64170.1)\x3b Has 183 Blast hits to 175 proteins in 44 species\x3a Archae - 0\x3b Bacteria - 4\x3b Metazoa - 38\x3b Fungi - 11\x3b Plants - 120\x3b Viruses - 0\x	NA	gi|359487196|ref|XP_002269821.2|PREDICTED: uncharacterized protein LOC100248068 [Vitis vinifera] >gi|297742697|emb|CBI35150.3| unnamed protein product [Vitis vinifera]BEST Arabidopsis thaliana protein match is\x3a dentin sialophosphoprotein-related (TAIR\x3aAT5G64170.1)\x3b Has 183 Blast hits to 175 proteins in 44 species\x3a Archae - 0\x3b Bacteria - 4\x3b Metazoa - 38\x3b Fungi - 11\x3b Plants …	XP_002269821	AT3G54500.2	NA	1.02E-133	58	338.191	414	241	NA	NA	NA	NA	NA	NA	NA	NA	NA	NA	NA	NA	NA	NA
Contig129	gi|559232686|gb|GAPC01001975.1|	gi|617870688|gb|GBCV01013086.1|	155	257	102	nadh dehydrogenase	910	"gi|225438227|ref|XP_002265704.1|PREDICTED: NADH dehydrogenase [ubiquinone] iron-sulfur protein 4, mitochondrial [Vitis vinifera] >gi|147858131|emb|CAN83933.1| hypothetical protein VITISV_035766 [Vitis vinifera]"	NADH-ubiquinone oxidoreductase-related	"NADH dehydrogenase [ubiquinone] iron-sulfur protein 4, mitochondrial "	"gi|225438227|ref|XP_002265704.1|PREDICTED: NADH dehydrogenase [ubiquinone] iron-sulfur protein 4, mitochondrial [Vitis vinifera] >gi|147858131|emb|CAN83933.1| hypothetical protein VITISV_035766 [Vitis vinifera]"NADH-ubiquinone oxidoreductase-related"NADH dehydrogenase [ubiquinone] iron-sulfur protein 4, mitochondrial "	XP_002265704	AT5G67590.1	Q9FJW4	1.29E-72	91	278.1	154	141	GO:0022900	electron transport chain	GO:0050897	cobalt ion binding	GO:0045271	respiratory chain complex I	GO:0009628	response to abiotic stimulus	GO:0005488	binding	GO:0016020	membrane	Oxidative phosphorylation	dehydrogenase
Contig1290		gi|617856074|gb|GBCV01027700.1|	551	80	631	uncharacterized protein	2240	gi|224115084|ref|XP_002332233.1|predicted protein [Populus trichocarpa] >gi|222831846|gb|EEE70323.1| predicted protein [Populus trichocarpa]	unknown protein\x3b BEST Arabidopsis thaliana protein match is\x3a unknown protein (TAIR\x3aAT4G37440.2)\x3b Has 77 Blast hits to 77 proteins in 14 species\x3a Archae - 0\x3b Bacteria - 0\x3b Metazoa - 0\x3b Fungi - 0\x3b Plants - 73\x3b Viruses - 0\x3b O	NA	gi|224115084|ref|XP_002332233.1|predicted protein [Populus trichocarpa] >gi|222831846|gb|EEE70323.1| predicted protein [Populus trichocarpa]unknown protein\x3b BEST Arabidopsis thaliana protein match is\x3a unknown protein (TAIR\x3aAT4G37440.2)\x3b Has 77 Blast hits to 77 proteins in 14 species\x3a Archae - 0\x3b Bacteria - 0\x3b Metazoa - 0\x3b Fungi - 0\x3b Plants - 73\x3b Viruses - 0\x3b ONA	XP_002332233	AT3G59670.1	NA	1.19E-72	54	280.026	459	252	NA	NA	NA	NA	NA	NA	NA	NA	NA	NA	NA	NA	NA	NA
Contig1291			185	276	91	protein	864	gi|147795605|emb|CAN72178.1|hypothetical protein VITISV_012478 [Vitis vinifera]	Protein of unknown function (DUF640)	Protein LIGHT-DEPENDENT SHORT HYPOCOTYLS 10	gi|147795605|emb|CAN72178.1|hypothetical protein VITISV_012478 [Vitis vinifera]Protein of unknown function (DUF640)Protein LIGHT-DEPENDENT SHORT HYPOCOTYLS 10	CAN72178	AT2G42610.2	Q9S7R3	3.68E-74	81	283.108	184	150	NA	NA	NA	NA	NA	NA	NA	NA	NA	NA	NA	NA	NA	NA
Contig1292	gi|559224798|gb|GAPC01007737.1|	gi|617867511|gb|GBCV01016263.1|				stress-associated protein 4	1088	gi|225438507|ref|XP_002279037.1|PREDICTED: zinc finger A20 and AN1 domain-containing stress-associated protein 9 [Vitis vinifera] >gi|147792975|emb|CAN73104.1| hypothetical protein VITISV_042893 [Vitis vinifera]	A20/AN1-like zinc finger family protein	Zinc finger A20 and AN1 domain-containing stress-associated protein 6	gi|225438507|ref|XP_002279037.1|PREDICTED: zinc finger A20 and AN1 domain-containing stress-associated protein 9 [Vitis vinifera] >gi|147792975|emb|CAN73104.1| hypothetical protein VITISV_042893 [Vitis vinifera]A20/AN1-like zinc finger family proteinZinc finger A20 and AN1 domain-containing stress-associated protein 6	XP_002279037	AT1G51200.4	Q852K5	4.27E-47	70	193.741	169	119	NA	NA	NA	NA	NA	NA	NA	NA	NA	NA	NA	NA	NA	NA
Contig1293	gi|559207492|gb|GAPC01021948.1|	gi|617856558|gb|GBCV01027216.1|	213	8	221	protein lurp-one-related 15-like	841	gi|356568182|ref|XP_003552292.1|PREDICTED: protein LURP-one-related 15-like [Glycine max]	Protein of unknown function (DUF567)	Protein LURP-one-related 15	gi|356568182|ref|XP_003552292.1|PREDICTED: protein LURP-one-related 15-like [Glycine max]Protein of unknown function (DUF567)Protein LURP-one-related 15	XP_003552292	AT5G01750.2	Q9LZX1	1.11E-80	86	304.679	215	185	GO:0070838	divalent metal ion transport	NA	NA	GO:0009507	chloroplast	GO:0019725	cellular homeostasis	NA	NA	GO:0009536	plastid	NA	NA
Contig1294	gi|559234899|gb|GAPC01000173.1|		485	17	502	adenosylhomocysteinase s-adenosyl-l-homocysteine hydrolase	1792	"gi|255563606|ref|XP_002522805.1|adenosylhomocysteinase, putative [Ricinus communis] >gi|223538043|gb|EEF39656.1| adenosylhomocysteinase, putative [Ricinus communis]"	S-adenosyl-L-homocysteine hydrolase	Adenosylhomocysteinase 1	"gi|255563606|ref|XP_002522805.1|adenosylhomocysteinase, putative [Ricinus communis] >gi|223538043|gb|EEF39656.1| adenosylhomocysteinase, putative [Ricinus communis]"S-adenosyl-L-homocysteine hydrolaseAdenosylhomocysteinase 1	XP_002522805	AT4G13940.1	O23255	0	91	880.552	485	444	GO:0080129	proteasome core complex assembly	GO:0005507	copper ion binding	GO:0048046	apoplast	GO:0040029	"regulation of gene expression, epigenetic"	GO:0016787	hydrolase activity	GO:0016020	membrane	Cysteine and methionine metabolism	S-adenosylhomocysteine synthase
Contig1295		gi|617869470|gb|GBCV01014304.1|	150	88	238	histidine-containing phosphotransfer	1024	"gi|255542502|ref|XP_002512314.1|Histidine-containing phosphotransfer protein, putative [Ricinus communis] >gi|223548275|gb|EEF49766.1| Histidine-containing phosphotransfer protein, putative [Ricinus communis]"	histidine-containing phosphotransmitter 1	Histidine-containing phosphotransfer protein 1	"gi|255542502|ref|XP_002512314.1|Histidine-containing phosphotransfer protein, putative [Ricinus communis] >gi|223548275|gb|EEF49766.1| Histidine-containing phosphotransfer protein, putative [Ricinus communis]"histidine-containing phosphotransmitter 1Histidine-containing phosphotransfer protein 1	XP_002512314	AT3G21510.1	Q9ZNV9	4.16E-57	87	226.868	150	131	GO:0080036	regulation of cytokinin mediated signaling pathway	GO:0043424	protein histidine kinase binding	GO:0005737	cytoplasm	GO:0019748	secondary metabolic process	GO:0016301	kinase activity	GO:0005737	cytoplasm	NA	NA
Contig1296	gi|559201025|gb|GAPC01027298.1|	gi|617869557|gb|GBCV01014217.1|	330	401	71	gibberellin 2-oxidase	1361	gi|254935149|gb|ACT87982.1|gibberellin 2-oxidase [Jatropha curcas]	gibberellin 2-oxidase	Gibberellin 2-beta-dioxygenase	gi|254935149|gb|ACT87982.1|gibberellin 2-oxidase [Jatropha curcas]gibberellin 2-oxidaseGibberellin 2-beta-dioxygenase	ACT87982	AT1G30040.1	Q9XG83	5.22E-144	87	516.153	331	290	GO:0055114	oxidation-reduction process	GO:0052634	C-19 gibberellin 2-beta-dioxygenase activity	GO:0016023	cytoplasmic membrane-bounded vesicle	GO:0019748	secondary metabolic process	GO:0005488	binding	GO:0005737	cytoplasm	Diterpenoid biosynthesis	3beta-dioxygenase
Contig1297	gi|559233656|gb|GAPC01001155.1|	gi|617878467|gb|GBCV01005307.1|	485	609	124	u4 u6 small nuclear ribonucleoprotein prp31-like	1939	gi|224064342|ref|XP_002301428.1|predicted protein [Populus trichocarpa] >gi|222843154|gb|EEE80701.1| predicted protein [Populus trichocarpa]	pre-mRNA processing ribonucleoprotein binding region-containing protein	U4/U6 small nuclear ribonucleoprotein Prp31	gi|224064342|ref|XP_002301428.1|predicted protein [Populus trichocarpa] >gi|222843154|gb|EEE80701.1| predicted protein [Populus trichocarpa]pre-mRNA processing ribonucleoprotein binding region-containing proteinU4/U6 small nuclear ribonucleoprotein Prp31	XP_002301428	AT1G60170.1	Q8WWY3	0	80	683.33	486	389	GO:0009793	embryo development ending in seed dormancy	GO:0003676	nucleic acid binding	GO:0030529	ribonucleoprotein complex	GO:0009791	post-embryonic development	GO:0003676	nucleic acid binding	GO:0005634	nucleus	NA	NA
Contig1298	gi|559234194|gb|GAPC01000730.1|	gi|617879572|gb|GBCV01004202.1|	271	276	547	probable udp-n-acetylglucosamine pyrophosphorylase-like	2040	gi|225423637|ref|XP_002276048.1|PREDICTED: probable UDP-N-acetylglucosamine pyrophosphorylase [Vitis vinifera] >gi|297738002|emb|CBI27203.3| unnamed protein product [Vitis vinifera]	N-acetylglucosamine-1-phosphate uridylyltransferase 1	UDP-N-acetylglucosamine diphosphorylase 1	gi|225423637|ref|XP_002276048.1|PREDICTED: probable UDP-N-acetylglucosamine pyrophosphorylase [Vitis vinifera] >gi|297738002|emb|CBI27203.3| unnamed protein product [Vitis vinifera]N-acetylglucosamine-1-phosphate uridylyltransferase 1UDP-N-acetylglucosamine diphosphorylase 1	XP_002276048	AT1G31070.2	Q940S3	0	92	522.702	293	270	GO:0019276	UDP-N-acetylgalactosamine metabolic process	GO:0003983	UTP:glucose-1-phosphate uridylyltransferase activity	GO:0005886	plasma membrane	GO:0009987	cellular process	GO:0016740	transferase activity	GO:0005886	plasma membrane	Amino sugar and nucleotide sugar metabolism;Amino sugar and nucleotide sugar metabolism;Starch and sucrose metabolism;Galactose metabolism;Pentose and glucuronate interconversions	uridylyltransferase;diphosphorylase;uridylyltransferase;uridylyltransferase;uridylyltransferase
Contig1299	gi|559230828|gb|GAPC01003456.1|	gi|617869769|gb|GBCV01014005.1|	154	26	180	sec-independent protein translocase protein	747	gi|224131274|ref|XP_002328498.1|predicted protein [Populus trichocarpa] >gi|118482145|gb|ABK93003.1| unknown [Populus trichocarpa] >gi|222838213|gb|EEE76578.1| predicted protein [Populus trichocarpa]	Bacterial sec-independent translocation protein mttA/Hcf106	"Sec-independent protein translocase protein TATA, chloroplastic "	gi|224131274|ref|XP_002328498.1|predicted protein [Populus trichocarpa] >gi|118482145|gb|ABK93003.1| unknown [Populus trichocarpa] >gi|222838213|gb|EEE76578.1| predicted protein [Populus trichocarpa]Bacterial sec-independent translocation protein mttA/Hcf106"Sec-independent protein translocase protein TATA, chloroplastic "	XP_002328498	AT5G28750.1	Q9XH46	7.36E-35	83	152.14	108	90	GO:0009306	protein secretion	GO:0008565	protein transporter activity	GO:0016021	integral to membrane	GO:0009987	cellular process	GO:0005215	transporter activity	GO:0016020	membrane	NA	NA
Contig13	gi|559233731|gb|GAPC01001099.1|	gi|617857889|gb|GBCV01025885.1|	319	441	122	chitinase-like protein 1	1505	"gi|255549220|ref|XP_002515664.1|chitinase, putative [Ricinus communis] >gi|223545207|gb|EEF46716.1| chitinase, putative [Ricinus communis]"	Chitinase family protein	Chitinase-like protein 1	"gi|255549220|ref|XP_002515664.1|chitinase, putative [Ricinus communis] >gi|223545207|gb|EEF46716.1| chitinase, putative [Ricinus communis]"Chitinase family proteinChitinase-like protein 1	XP_002515664	AT1G05850.1	Q9MA41	2.60E-147	86	527.324	317	275	GO:0071555	cell wall organization	GO:0030247	polysaccharide binding	GO:0048046	apoplast	GO:0040007	growth	GO:0030246	carbohydrate binding	GO:0005794	Golgi apparatus	Amino sugar and nucleotide sugar metabolism	chitodextrinase
Contig130	gi|559213195|gb|GAPC01017383.1|	gi|617857702|gb|GBCV01026072.1|	322	406	84	constans-like protein	1369	gi|323650485|gb|ADX97323.1|CONSTANS [Mangifera indica]	CONSTANS-like 4	Zinc finger protein CONSTANS-LIKE 4	gi|323650485|gb|ADX97323.1|CONSTANS [Mangifera indica]CONSTANS-like 4Zinc finger protein CONSTANS-LIKE 4	ADX97323	AT5G24930.1	Q940T9	5.77E-175	94	619.002	322	304	GO:0070838	divalent metal ion transport	GO:0008270	zinc ion binding	GO:0005622	intracellular	GO:0030154	cell differentiation	GO:0005488	binding	GO:0005622	intracellular	NA	NA
Contig1300		gi|617865282|gb|GBCV01018492.1|	287	350	63	protein	1168	"gi|225430578|ref|XP_002263819.1|PREDICTED: uncharacterized protein At1g32220, chloroplastic [Vitis vinifera] >gi|296082186|emb|CBI21191.3| unnamed protein product [Vitis vinifera]"	NAD(P)-binding Rossmann-fold superfamily protein	"Uncharacterized protein At1g32220, chloroplastic "	"gi|225430578|ref|XP_002263819.1|PREDICTED: uncharacterized protein At1g32220, chloroplastic [Vitis vinifera] >gi|296082186|emb|CBI21191.3| unnamed protein product [Vitis vinifera]"NAD(P)-binding Rossmann-fold superfamily protein"Uncharacterized protein At1g32220, chloroplastic "	XP_002263819	AT5G10730.1	Q9FVR6	4.34E-125	87	452.981	286	251	GO:0044237	cellular metabolic process	GO:0050662	coenzyme binding	GO:0005886	plasma membrane	GO:0009987	cellular process	GO:0005488	binding	GO:0005886	plasma membrane	NA	NA
Contig1301	gi|559231138|gb|GAPC01003213.1|	gi|617856541|gb|GBCV01027233.1|	548	54	602	kh domain-containing protein at4g18375-like	2271	gi|225452863|ref|XP_002283766.1|PREDICTED: KH domain-containing protein At4g18375 [Vitis vinifera] >gi|296082939|emb|CBI22240.3| unnamed protein product [Vitis vinifera]	RNA-binding KH domain-containing protein	KH domain-containing protein At4g18375	gi|225452863|ref|XP_002283766.1|PREDICTED: KH domain-containing protein At4g18375 [Vitis vinifera] >gi|296082939|emb|CBI22240.3| unnamed protein product [Vitis vinifera]RNA-binding KH domain-containing proteinKH domain-containing protein At4g18375	XP_002283766	AT5G15270.2	P58223	0	86	758.444	504	436	NA	NA	GO:0003723	RNA binding	GO:0005634	nucleus	NA	NA	GO:0003723	RNA binding	GO:0005634	nucleus	NA	NA
Contig1302	gi|559229174|gb|GAPC01004760.1|	gi|617862127|gb|GBCV01021647.1|	526	41	567	transducin family protein	2132	gi|225433255|ref|XP_002285452.1|PREDICTED: U-box domain-containing protein 72 [Vitis vinifera] >gi|296083725|emb|CBI23714.3| unnamed protein product [Vitis vinifera]	MOS4-associated complex 3A	Pre-mRNA-processing factor 19 homolog 1	gi|225433255|ref|XP_002285452.1|PREDICTED: U-box domain-containing protein 72 [Vitis vinifera] >gi|296083725|emb|CBI23714.3| unnamed protein product [Vitis vinifera]MOS4-associated complex 3APre-mRNA-processing factor 19 homolog 1	XP_002285452	AT1G04510.1	Q94BR4	0	92	897.501	528	488	GO:0046686	response to cadmium ion	GO:0004842	ubiquitin-protein ligase activity	GO:0080008	CUL4-RING ubiquitin ligase complex	GO:0016043	cellular component organization	GO:0003824	catalytic activity	GO:0009536	plastid	NA	NA
Contig1303	gi|559216220|gb|GAPC01014940.1|	gi|617863632|gb|GBCV01020142.1|	328	418	90	uncharacterized protein	1415	gi|225461876|ref|XP_002265352.1|PREDICTED: uncharacterized protein LOC100241265 [Vitis vinifera] >gi|296089892|emb|CBI39711.3| unnamed protein product [Vitis vinifera]	"unknown protein\x3b LOCATED IN\x3a mitochondrion, plastid, membrane\x3b EXPRESSED IN\x3a 25 plant structures\x3b EXPRESSED DURING\x3a 13 growth stages\x3b Has 35333 Blast hits to 34131 proteins in 2444 species\x3a Archae - 798\x3b Bacteria - 22429\x3b Me	NA	gi|225461876|ref|XP_002265352.1|PREDICTED: uncharacterized protein LOC100241265 [Vitis vinifera] >gi|296089892|emb|CBI39711.3| unnamed protein product [Vitis vinifera]"unknown protein\x3b LOCATED IN\x3a mitochondrion, plastid, membrane\x3b EXPRESSED IN\x3a 25 plant structures\x3b EXPRESSED DURING\x3a 13 growth stages\x3b Has 35333 Blast hits to 34131 proteins in 2444 species\x3a Archae - 798\x3b …	XP_002265352	AT5G55610.1	NA	6.52E-121	78	439.499	332	261	GO:0046686	response to cadmium ion	NA	NA	GO:0016020	membrane	GO:0009056	catabolic process	NA	NA	GO:0016020	membrane	NA	NA
Contig1304	gi|559221628|gb|GAPC01010564.1|	gi|617866105|gb|GBCV01017669.1|	386	475	89	cbl-interacting serine threonine-protein kinase 3	1681	"gi|255583653|ref|XP_002532581.1|CBL-interacting serine/threonine-protein kinase, putative [Ricinus communis] >gi|223527690|gb|EEF29798.1| CBL-interacting serine/threonine-protein kinase, putative [Ricinus communis]"	CBL-interacting protein kinase 3	CBL-interacting serine/threonine-protein kinase 3	"gi|255583653|ref|XP_002532581.1|CBL-interacting serine/threonine-protein kinase, putative [Ricinus communis] >gi|223527690|gb|EEF29798.1| CBL-interacting serine/threonine-protein kinase, putative [Ricinus communis]"CBL-interacting protein kinase 3CBL-interacting serine/threonine-protein kinase 3	XP_002532581	AT2G26980.3	Q2V452	0	92	786.178	443	409	GO:0009738	abscisic acid mediated signaling pathway	GO:0005524	ATP binding	GO:0005886	plasma membrane	GO:0009719	response to endogenous stimulus	GO:0016301	kinase activity	GO:0005886	plasma membrane	NA	NA
Contig1305		gi|617863489|gb|GBCV01020285.1|	293	30	323	cmp-2-keto-3-deoctulosonate (cmp-kdo)	1127	gi|30695393|ref|NP_175708.2|3-deoxy-manno-octulosonate cytidylyltransferase (CMP-KDO synthetase) [Arabidopsis thaliana] >gi|12324630|gb|AAG52266.1|AC019018_3 putative deoxyoctulonosic acid synthetase; 116195-114393 [Arabidopsis thaliana] >gi|22213935|emb|	Nucleotide-diphospho-sugar transferases superfamily protein	"3-deoxy-manno-octulosonate cytidylyltransferase, mitochondrial "	gi|30695393|ref|NP_175708.2|3-deoxy-manno-octulosonate cytidylyltransferase (CMP-KDO synthetase) [Arabidopsis thaliana] >gi|12324630|gb|AAG52266.1|AC019018_3 putative deoxyoctulonosic acid synthetase; 116195-114393 [Arabidopsis thaliana] >gi|22213935|emb|Nucleotide-diphospho-sugar transferases superfamily protein"3-deoxy-manno-octulosonate cytidylyltransferase, mitochondrial "	NP_175708	AT1G53000.1	Q9C920	4.87E-134	96	482.641	257	247	GO:0033468	CMP-keto-3-deoxy-D-manno-octulosonic acid biosynthetic process	GO:0008690	3-deoxy-manno-octulosonate cytidylyltransferase activity	GO:0031307	integral to mitochondrial outer membrane	GO:0030154	cell differentiation	GO:0016740	transferase activity	GO:0016020	membrane	Lipopolysaccharide biosynthesis	cytidylyltransferase
Contig1306	gi|559232101|gb|GAPC01002437.1|		972	68	1040	probable udp-n-acetylglucosamine--peptide n-acetylglucosaminyltransferase sec-like	3762	"gi|255562045|ref|XP_002522031.1|o-linked n-acetylglucosamine transferase, ogt, putative [Ricinus communis] >gi|223538835|gb|EEF40435.1| o-linked n-acetylglucosamine transferase, ogt, putative [Ricinus communis]"	Tetratricopeptide repeat (TPR)-like superfamily protein	Probable UDP-N-acetylglucosamine--peptide N-acetylglucosaminyltransferase SEC	"gi|255562045|ref|XP_002522031.1|o-linked n-acetylglucosamine transferase, ogt, putative [Ricinus communis] >gi|223538835|gb|EEF40435.1| o-linked n-acetylglucosamine transferase, ogt, putative [Ricinus communis]"Tetratricopeptide repeat (TPR)-like superfamily proteinProbable UDP-N-acetylglucosamine--peptide N-acetylglucosaminyltransferase SEC	XP_002522031	AT3G04240.1	Q9M8Y0	0	93	1752.26	979	916	GO:0006493	protein O-linked glycosylation	GO:0016262	protein N-acetylglucosaminyltransferase activity	GO:0005634	nucleus	GO:0009058	biosynthetic process	GO:0016740	transferase activity	GO:0005634	nucleus	NA	NA
Contig1307	gi|559231000|gb|GAPC01003320.1|	gi|617863792|gb|GBCV01019982.1|	186	256	70	cytidine deaminase	835	gi|326492115|dbj|BAJ98282.1|predicted protein [Hordeum vulgare subsp. vulgare]	Cytidine/deoxycytidylate deaminase family protein	Guanine deaminase	gi|326492115|dbj|BAJ98282.1|predicted protein [Hordeum vulgare subsp. vulgare]Cytidine/deoxycytidylate deaminase family proteinGuanine deaminase	BAJ98282	AT5G28050.1	O34598	2.60E-82	86	310.071	186	161	GO:0006144	purine nucleobase metabolic process	GO:0008892	guanine deaminase activity	NA	NA	GO:0006139	nucleobase-containing compound metabolic process	GO:0016787	hydrolase activity	NA	NA	Purine metabolism	deaminase
Contig1308			171	250	79	26s proteasome regulatory subunit n5	761	gi|224093940|ref|XP_002310051.1|predicted protein [Populus trichocarpa] >gi|222852954|gb|EEE90501.1| predicted protein [Populus trichocarpa]	"26S proteasome regulatory subunit, putative (RPN5)"	26S proteasome non-ATPase regulatory subunit 12 homolog A	gi|224093940|ref|XP_002310051.1|predicted protein [Populus trichocarpa] >gi|222852954|gb|EEE90501.1| predicted protein [Populus trichocarpa]"26S proteasome regulatory subunit, putative (RPN5)"26S proteasome non-ATPase regulatory subunit 12 homolog A	XP_002310051	AT5G09900.2	Q9FIB6	3.53E-80	92	302.753	175	161	GO:0080129	proteasome core complex assembly	NA	NA	GO:0009506	plasmodesma	GO:0019748	secondary metabolic process	NA	NA	GO:0005886	plasma membrane	NA	NA
Contig1309	gi|559229514|gb|GAPC01004486.1|	gi|617863836|gb|GBCV01019938.1|	565	775	210	stem-specific protein	3462	gi|297743305|emb|CBI36172.3|unnamed protein product [Vitis vinifera]	Aluminium induced protein with YGL and LRDR motifs	Stem-specific protein TSJT1	gi|297743305|emb|CBI36172.3|unnamed protein product [Vitis vinifera]Aluminium induced protein with YGL and LRDR motifsStem-specific protein TSJT1	CBI36172	AT4G27450.1	P24805	1.24E-143	59	516.538	564	338	NA	NA	NA	NA	NA	NA	NA	NA	NA	NA	NA	NA	NA	NA
Contig131	gi|559234855|gb|GAPC01000208.1|	gi|617868128|gb|GBCV01015646.1|	156	222	66	ubiquitin extension protein	846	"gi|224053300|ref|XP_002297752.1|predicted protein [Populus trichocarpa] >gi|224064701|ref|XP_002301539.1| predicted protein [Populus trichocarpa] >gi|224114615|ref|XP_002332324.1| predicted protein [Populus trichocarpa] >gi|224136388|ref|XP_002322317.1|	ubiquitin 6	Ubiquitin-40S ribosomal protein S27a	"gi|224053300|ref|XP_002297752.1|predicted protein [Populus trichocarpa] >gi|224064701|ref|XP_002301539.1| predicted protein [Populus trichocarpa] >gi|224114615|ref|XP_002332324.1| predicted protein [Populus trichocarpa] >gi|224136388|ref|XP_002322317.1|ubiquitin 6Ubiquitin-40S ribosomal protein S27a	XP_002297752	AT2G47110.2	P62981	3.42E-69	86	266.544	156	135	GO:0042254	ribosome biogenesis	GO:0046872	metal ion binding	GO:0022627	cytosolic small ribosomal subunit	GO:0009987	cellular process	GO:0005488	binding	GO:0005840	ribosome	NA	NA
Contig1310			132	155	23	glycine-rich rna-binding protein 2	538	"gi|225433489|ref|XP_002264895.1|PREDICTED: glycine-rich RNA-binding protein 2, mitochondrial [Vitis vinifera] >gi|147833478|emb|CAN75185.1| hypothetical protein VITISV_001912 [Vitis vinifera] >gi|298205231|emb|CBI17290.3| unnamed protein product [Vitis v	glycine-rich RNA-binding protein 2	"Glycine-rich RNA-binding protein 2, mitochondrial "	"gi|225433489|ref|XP_002264895.1|PREDICTED: glycine-rich RNA-binding protein 2, mitochondrial [Vitis vinifera] >gi|147833478|emb|CAN75185.1| hypothetical protein VITISV_001912 [Vitis vinifera] >gi|298205231|emb|CBI17290.3| unnamed protein product [Vitis vglycine-rich RNA-binding protein 2"Glycine-rich RNA-binding protein 2, mitochondrial "	XP_002264895	AT4G13850.4	Q9SVM8	3.87E-36	77	155.221	123	95	GO:0009845	seed germination	GO:0005524	ATP binding	GO:0005794	Golgi apparatus	GO:0009791	post-embryonic development	GO:0005488	binding	GO:0005794	Golgi apparatus	NA	NA
Contig1311	gi|559219250|gb|GAPC01012508.1|	gi|617856820|gb|GBCV01026954.1|	173	231	58	thioesterase family protein	771	"gi|255541494|ref|XP_002511811.1|acyl-CoA thioesterase, putative [Ricinus communis] >gi|223548991|gb|EEF50480.1| acyl-CoA thioesterase, putative [Ricinus communis]"	Thioesterase superfamily protein	NA	"gi|255541494|ref|XP_002511811.1|acyl-CoA thioesterase, putative [Ricinus communis] >gi|223548991|gb|EEF50480.1| acyl-CoA thioesterase, putative [Ricinus communis]"Thioesterase superfamily proteinNA	XP_002511811	AT3G61200.1	NA	6.85E-47	79	192.2	149	118	NA	NA	GO:0047617	acyl-CoA hydrolase activity	GO:0005777	peroxisome	NA	NA	GO:0016787	hydrolase activity	GO:0005777	peroxisome	NA	NA
Contig1312	gi|559212031|gb|GAPC01018317.1|	gi|617861769|gb|GBCV01022005.1|	702	28	730	heat shock protein 81-1	2410	"gi|255545176|ref|XP_002513649.1|heat shock protein, putative [Ricinus communis] >gi|223547557|gb|EEF49052.1| heat shock protein, putative [Ricinus communis]"	heat shock protein 90.1	Heat shock protein 83	"gi|255545176|ref|XP_002513649.1|heat shock protein, putative [Ricinus communis] >gi|223547557|gb|EEF49052.1| heat shock protein, putative [Ricinus communis]"heat shock protein 90.1Heat shock protein 83	XP_002513649	AT5G52640.1	P51819	0	87	1110.9	674	589	GO:0046685	response to arsenic-containing substance	GO:0051082	unfolded protein binding	GO:0005886	plasma membrane	GO:0019538	protein metabolic process	GO:0005515	protein binding	GO:0005886	plasma membrane	NA	NA
Contig1313			113	144	31	NA	NA	NA	NA	NA	NA	NA	NA	NA	NA	NA	NA	NA	NA	NA	NA	NA	NA	NA	NA	NA	NA	NA	NA	NA	NA	NA	NA
Contig1314	gi|559223341|gb|GAPC01008955.1|	gi|617878935|gb|GBCV01004839.1|	178	0	178	potassium channel tetramerisation and pentapeptide repeat-containing protein	1097	"gi|255569476|ref|XP_002525705.1|BTB/POZ domain-containing protein KCTD9, putative [Ricinus communis] >gi|223535005|gb|EEF36688.1| BTB/POZ domain-containing protein KCTD9, putative [Ricinus communis]"	potassium channel tetramerisation domain-containing protein / pentapeptide repeat-containing protein	FH protein interacting protein FIP2	"gi|255569476|ref|XP_002525705.1|BTB/POZ domain-containing protein KCTD9, putative [Ricinus communis] >gi|223535005|gb|EEF36688.1| BTB/POZ domain-containing protein KCTD9, putative [Ricinus communis]"potassium channel tetramerisation domain-containing protein / pentapeptide repeat-containing proteinFH protein interacting protein FIP2	XP_002525705	AT5G55000.2	Q9SE95	5.40E-137	84	261.922	165	139	GO:0051260	protein homooligomerization	GO:0005515	protein binding	GO:0008076	voltage-gated potassium channel complex	GO:0016043	cellular component organization	GO:0005515	protein binding	GO:0005886	plasma membrane	NA	NA
Contig1315	gi|559233710|gb|GAPC01001115.1|	gi|617873996|gb|GBCV01009778.1|	129	53	182	protein	986	gi|224089211|ref|XP_002308658.1|predicted protein [Populus trichocarpa] >gi|118487145|gb|ABK95401.1| unknown [Populus trichocarpa] >gi|222854634|gb|EEE92181.1| predicted protein [Populus trichocarpa]	Alba DNA/RNA-binding protein	Uncharacterized protein At2g34160	gi|224089211|ref|XP_002308658.1|predicted protein [Populus trichocarpa] >gi|118487145|gb|ABK95401.1| unknown [Populus trichocarpa] >gi|222854634|gb|EEE92181.1| predicted protein [Populus trichocarpa]Alba DNA/RNA-binding proteinUncharacterized protein At2g34160	XP_002308658	AT1G29250.1	O22969	4.31E-48	91	196.823	118	108	NA	NA	GO:0003676	nucleic acid binding	GO:0005886	plasma membrane	NA	NA	GO:0003676	nucleic acid binding	GO:0005886	plasma membrane	NA	NA
Contig1316			116	208	92	auxin-repressed protein	658	"gi|255536759|ref|XP_002509446.1|Auxin-repressed 12.5 kDa protein, putative [Ricinus communis] >gi|223549345|gb|EEF50833.1| Auxin-repressed 12.5 kDa protein, putative [Ricinus communis]"	dormancy-associated protein-like 1	Auxin-repressed 12.5 kDa protein	"gi|255536759|ref|XP_002509446.1|Auxin-repressed 12.5 kDa protein, putative [Ricinus communis] >gi|223549345|gb|EEF50833.1| Auxin-repressed 12.5 kDa protein, putative [Ricinus communis]"dormancy-associated protein-like 1Auxin-repressed 12.5 kDa protein	XP_002509446	AT1G28330.1	Q05349	7.10E-38	77	161.77	117	91	GO:0009750	response to fructose stimulus	NA	NA	GO:0005634	nucleus	GO:0008150	biological_process	NA	NA	GO:0005634	nucleus	NA	NA
Contig1317	gi|559224615|gb|GAPC01007892.1|	gi|617859560|gb|GBCV01024214.1|	426	521	95	ubiquitin-like modifier-activating enzyme	1614	gi|225456323|ref|XP_002283797.1|PREDICTED: ubiquitin-like modifier-activating enzyme 5 isoform 1 [Vitis vinifera] >gi|297734421|emb|CBI15668.3| unnamed protein product [Vitis vinifera]	NAD(P)-binding Rossmann-fold superfamily protein	Ubiquitin-like modifier-activating enzyme 5	gi|225456323|ref|XP_002283797.1|PREDICTED: ubiquitin-like modifier-activating enzyme 5 isoform 1 [Vitis vinifera] >gi|297734421|emb|CBI15668.3| unnamed protein product [Vitis vinifera]NAD(P)-binding Rossmann-fold superfamily proteinUbiquitin-like modifier-activating enzyme 5	XP_002283797	AT1G05350.1	O23034	0	85	667.537	427	363	GO:0055114	oxidation-reduction process	GO:0048037	cofactor binding	GO:0005829	cytosol	GO:0009987	cellular process	GO:0005488	binding	GO:0005829	cytosol	NA	NA
Contig1318	gi|559217020|gb|GAPC01014278.1|	gi|617877149|gb|GBCV01006625.1|	344	81	425	gibberellin receptor	1790	gi|224125398|ref|XP_002319576.1|predicted protein [Populus trichocarpa] >gi|222857952|gb|EEE95499.1| predicted protein [Populus trichocarpa]	alpha/beta-Hydrolases superfamily protein	Gibberellin receptor GID1C	gi|224125398|ref|XP_002319576.1|predicted protein [Populus trichocarpa] >gi|222857952|gb|EEE95499.1| predicted protein [Populus trichocarpa]alpha/beta-Hydrolases superfamily proteinGibberellin receptor GID1C	XP_002319576	AT5G27320.1	Q940G6	2.64E-157	86	560.836	345	299	GO:0048444	floral organ morphogenesis	GO:0016787	hydrolase activity	GO:0005737	cytoplasm	GO:0009908	flower development	GO:0016787	hydrolase activity	GO:0005737	cytoplasm	NA	NA
Contig1319	gi|559232612|gb|GAPC01002034.1|	gi|617870100|gb|GBCV01013674.1|	1015	625	1640	acetyl- carboxylase	5185	gi|225459364|ref|XP_002285808.1|PREDICTED: acetyl-CoA carboxylase 1-like [Vitis vinifera]	acetyl-CoA carboxylase 1	Acetyl-CoA carboxylase 1	gi|225459364|ref|XP_002285808.1|PREDICTED: acetyl-CoA carboxylase 1-like [Vitis vinifera]acetyl-CoA carboxylase 1Acetyl-CoA carboxylase 1	XP_002285808	AT1G36160.2	Q38970	0	88	1700.26	1052	926	GO:0048364	root development	GO:0046872	metal ion binding	GO:0009343	biotin carboxylase complex	GO:0009987	cellular process	GO:0005488	binding	GO:0005886	plasma membrane	Carbon fixation pathways in prokaryotes;Pyruvate metabolism;Fatty acid biosynthesis;Fatty acid biosynthesis;Aflatoxin biosynthesis;Tetracycline biosynthesis;Propanoate metabolism	carboxylase;carboxylase;carboxylase;carboxylase;carboxylase;carboxylase;carboxylase
Contig132			257	68	325	14-3-3-like protein d-like	1314	gi|224121522|ref|XP_002330721.1|predicted protein [Populus trichocarpa] >gi|8515890|gb|AAF76227.1|AF272573_1 14-3-3 protein [Populus tremula x Populus alba] >gi|222872497|gb|EEF09628.1| predicted protein [Populus trichocarpa]	general regulatory factor 12	14-3-3 protein 9	gi|224121522|ref|XP_002330721.1|predicted protein [Populus trichocarpa] >gi|8515890|gb|AAF76227.1|AF272573_1 14-3-3 protein [Populus tremula x Populus alba] >gi|222872497|gb|EEF09628.1| predicted protein [Populus trichocarpa]general regulatory factor 1214-3-3 protein 9	XP_002330721	AT1G26480.1	P93214	1.15E-116	91	425.246	257	236	NA	NA	GO:0019904	protein domain specific binding	NA	NA	NA	NA	GO:0005515	protein binding	NA	NA	NA	NA
Contig1320			387	43	430	t-complex protein 1 subunit alpha-like	1599	gi|359489326|ref|XP_002276924.2|PREDICTED: T-complex protein 1 subunit alpha-like [Vitis vinifera] >gi|297734570|emb|CBI16621.3| unnamed protein product [Vitis vinifera]	T-complex protein 1 alpha subunit	T-complex protein 1 subunit alpha	gi|359489326|ref|XP_002276924.2|PREDICTED: T-complex protein 1 subunit alpha-like [Vitis vinifera] >gi|297734570|emb|CBI16621.3| unnamed protein product [Vitis vinifera]T-complex protein 1 alpha subunitT-complex protein 1 subunit alpha	XP_002276924	AT3G20050.1	P28769	0	91	685.256	408	375	GO:0034968	histone lysine methylation	GO:0051082	unfolded protein binding	GO:0005829	cytosol	GO:0019538	protein metabolic process	GO:0005515	protein binding	GO:0005829	cytosol	NA	NA
Contig1321		gi|617854446|gb|GBCV01029328.1|	143	27	170	prefoldin subunit 2	1028	gi|297737057|emb|CBI26258.3|unnamed protein product [Vitis vinifera]	prefoldin 2	Probable prefoldin subunit 2	gi|297737057|emb|CBI26258.3|unnamed protein product [Vitis vinifera]prefoldin 2Probable prefoldin subunit 2	CBI26258	AT3G22480.2	Q9LJ98	8.44E-50	82	202.601	139	114	GO:0006457	protein folding	GO:0051082	unfolded protein binding	GO:0016272	prefoldin complex	GO:0019538	protein metabolic process	GO:0005515	protein binding	GO:0005829	cytosol	NA	NA
Contig1322	gi|559223140|gb|GAPC01009156.1|	gi|617874622|gb|GBCV01009152.1|	403	20	423	pre-mrna-splicing factor 18-like	1465	gi|356504933|ref|XP_003521247.1|PREDICTED: pre-mRNA-splicing factor 18-like [Glycine max]	splicing factor Prp18 family protein	Pre-mRNA-splicing factor 18	gi|356504933|ref|XP_003521247.1|PREDICTED: pre-mRNA-splicing factor 18-like [Glycine max]splicing factor Prp18 family proteinPre-mRNA-splicing factor 18	XP_003521247	AT1G03140.1	Q5RE03	3.87E-140	73	503.442	395	291	GO:0008380	RNA splicing	NA	NA	GO:0005681	spliceosomal complex	GO:0006139	nucleobase-containing compound metabolic process	NA	NA	GO:0005634	nucleus	NA	NA
Contig1323	gi|559212438|gb|GAPC01017994.1|	gi|617859314|gb|GBCV01024460.1|	1012	42	1054	lysosomal alpha-mannosidase	3317	"gi|255543553|ref|XP_002512839.1|lysosomal alpha-mannosidase, putative [Ricinus communis] >gi|223547850|gb|EEF49342.1| lysosomal alpha-mannosidase, putative [Ricinus communis]"	Glycosyl hydrolase family 38 protein	Lysosomal alpha-mannosidase	"gi|255543553|ref|XP_002512839.1|lysosomal alpha-mannosidase, putative [Ricinus communis] >gi|223547850|gb|EEF49342.1| lysosomal alpha-mannosidase, putative [Ricinus communis]"Glycosyl hydrolase family 38 proteinLysosomal alpha-mannosidase	XP_002512839	AT3G26720.1	Q60HE9	0	89	1654.03	1016	906	GO:0071555	cell wall organization	GO:0030246	carbohydrate binding	GO:0048046	apoplast	GO:0030154	cell differentiation	GO:0030246	carbohydrate binding	GO:0016020	membrane	Other glycan degradation	alpha-D-mannosidase
Contig1324	gi|559206243|gb|GAPC01022931.1|	gi|617869404|gb|GBCV01014370.1|	185	291	106	uncharacterized protein	961	gi|225450603|ref|XP_002282328.1|PREDICTED: uncharacterized protein LOC100266617 [Vitis vinifera] >gi|296089770|emb|CBI39589.3| unnamed protein product [Vitis vinifera]	unknown protein\x3b BEST Arabidopsis thaliana protein match is\x3a unknown protein (TAIR\x3aAT1G12530.1)\x3b Has 58 Blast hits to 58 proteins in 16 species\x3a Archae - 0\x3b Bacteria - 2\x3b Metazoa - 0\x3b Fungi - 0\x3b Plants - 54\x3b Viruses - 0\x3b O	NA	gi|225450603|ref|XP_002282328.1|PREDICTED: uncharacterized protein LOC100266617 [Vitis vinifera] >gi|296089770|emb|CBI39589.3| unnamed protein product [Vitis vinifera]unknown protein\x3b BEST Arabidopsis thaliana protein match is\x3a unknown protein (TAIR\x3aAT1G12530.1)\x3b Has 58 Blast hits to 58 proteins in 16 species\x3a Archae - 0\x3b Bacteria - 2\x3b Metazoa - 0\x3b Fungi - 0\x3b Plants - 5…	XP_002282328	AT1G56420.1	NA	1.05E-59	77	235.343	180	139	NA	NA	NA	NA	GO:0005634	nucleus	NA	NA	NA	NA	GO:0005634	nucleus	NA	NA
Contig1325		gi|617865932|gb|GBCV01017842.1|	260	376	116	ubiquitin system component cue protein	1153	gi|225445591|ref|XP_002285400.1|PREDICTED: uncharacterized protein LOC100250952 isoform 1 [Vitis vinifera] >gi|297738994|emb|CBI28239.3| unnamed protein product [Vitis vinifera]	Ubiquitin system component Cue protein	NA	gi|225445591|ref|XP_002285400.1|PREDICTED: uncharacterized protein LOC100250952 isoform 1 [Vitis vinifera] >gi|297738994|emb|CBI28239.3| unnamed protein product [Vitis vinifera]Ubiquitin system component Cue proteinNA	XP_002285400	AT5G32440.1	NA	7.18E-80	70	302.753	284	199	NA	NA	NA	NA	NA	NA	NA	NA	NA	NA	NA	NA	NA	NA
Contig1326		gi|617875968|gb|GBCV01007806.1|	199	287	88	vamp-like protein ykt61	934	"gi|255565023|ref|XP_002523504.1|snare protein ykt6, putative [Ricinus communis] >gi|223537211|gb|EEF38843.1| snare protein ykt6, putative [Ricinus communis]"	SNARE-like superfamily protein	VAMP-like protein YKT61	"gi|255565023|ref|XP_002523504.1|snare protein ykt6, putative [Ricinus communis] >gi|223537211|gb|EEF38843.1| snare protein ykt6, putative [Ricinus communis]"SNARE-like superfamily proteinVAMP-like protein YKT61	XP_002523504	AT5G58060.1	Q9ZRD6	6.19E-94	89	348.977	199	179	GO:0048193	Golgi vesicle transport	NA	NA	GO:0016021	integral to membrane	GO:0016043	cellular component organization	NA	NA	GO:0016020	membrane	NA	NA
Contig1327			285	32	317	ran bp2 nzf zinc finger domain-containing protein	1246	gi|224072588|ref|XP_002303795.1|predicted protein [Populus trichocarpa] >gi|222841227|gb|EEE78774.1| predicted protein [Populus trichocarpa]	Ran BP2/NZF zinc finger-like superfamily protein	RanBP2-type zinc finger protein At1g67325	gi|224072588|ref|XP_002303795.1|predicted protein [Populus trichocarpa] >gi|222841227|gb|EEE78774.1| predicted protein [Populus trichocarpa]Ran BP2/NZF zinc finger-like superfamily proteinRanBP2-type zinc finger protein At1g67325	XP_002303795	AT1G67325.1	Q8GZ43	3.43E-131	82	473.396	285	235	NA	NA	GO:0008270	zinc ion binding	GO:0009507	chloroplast	NA	NA	GO:0005488	binding	GO:0009536	plastid	NA	NA
Contig1328	gi|559233918|gb|GAPC01000947.1|	gi|617865374|gb|GBCV01018400.1|	361	418	57	aldose reductase	1386	gi|224099669|ref|XP_002311572.1|predicted protein [Populus trichocarpa] >gi|222851392|gb|EEE88939.1| predicted protein [Populus trichocarpa]	NAD(P)-linked oxidoreductase superfamily protein	Aldo-keto reductase family 4 member C10	gi|224099669|ref|XP_002311572.1|predicted protein [Populus trichocarpa] >gi|222851392|gb|EEE88939.1| predicted protein [Populus trichocarpa]NAD(P)-linked oxidoreductase superfamily proteinAldo-keto reductase family 4 member C10	XP_002311572	AT2G37790.1	Q84TF0	6.10E-164	86	582.408	364	315	GO:0055114	oxidation-reduction process	GO:0004032	alditol:NADP+ 1-oxidoreductase activity	GO:0005829	cytosol	GO:0009987	cellular process	GO:0003824	catalytic activity	GO:0005829	cytosol	Pyruvate metabolism;Glycerolipid metabolism;Galactose metabolism;Fructose and mannose metabolism;Pentose and glucuronate interconversions	reductase;reductase;reductase;reductase;reductase
Contig1329			204	279	75	ribosomal protein l15	869	"gi|255539825|ref|XP_002510977.1|ribosomal protein L15, putative [Ricinus communis] >gi|223550092|gb|EEF51579.1| ribosomal protein L15, putative [Ricinus communis]"	Ribosomal protein L23/L15e family protein	60S ribosomal protein L15	"gi|255539825|ref|XP_002510977.1|ribosomal protein L15, putative [Ricinus communis] >gi|223550092|gb|EEF51579.1| ribosomal protein L15, putative [Ricinus communis]"Ribosomal protein L23/L15e family protein60S ribosomal protein L15	XP_002510977	AT4G16720.1	O82528	5.67E-99	88	365.54	204	180	GO:0042254	ribosome biogenesis	GO:0003735	structural constituent of ribosome	GO:0022625	cytosolic large ribosomal subunit	GO:0009987	cellular process	GO:0005198	structural molecule activity	GO:0016020	membrane	NA	NA
Contig133			134	41	175	60s ribosomal protein l27	748	gi|357445373|ref|XP_003592964.1|60S ribosomal protein L27 [Medicago truncatula] >gi|357445451|ref|XP_003593003.1| 60S ribosomal protein L27 [Medicago truncatula] >gi|217071440|gb|ACJ84080.1| unknown [Medicago truncatula] >gi|355482012|gb|AES63215.1| 60S r	Ribosomal L27e protein family	60S ribosomal protein L27	gi|357445373|ref|XP_003592964.1|60S ribosomal protein L27 [Medicago truncatula] >gi|357445451|ref|XP_003593003.1| 60S ribosomal protein L27 [Medicago truncatula] >gi|217071440|gb|ACJ84080.1| unknown [Medicago truncatula] >gi|355482012|gb|AES63215.1| 60S rRibosomal L27e protein family60S ribosomal protein L27	XP_003592964	AT3G22230.1	Q05462	5.83E-64	96	248.825	135	130	GO:0042254	ribosome biogenesis	GO:0003735	structural constituent of ribosome	GO:0022625	cytosolic large ribosomal subunit	GO:0009987	cellular process	GO:0005198	structural molecule activity	GO:0016020	membrane	NA	NA
Contig1330		gi|617875399|gb|GBCV01008375.1|	199	39	238	uncharacterized protein	930	gi|147810457|emb|CAN69808.1|hypothetical protein VITISV_019656 [Vitis vinifera]	Protein of unknown function (DUF962)	Uncharacterized endoplasmic reticulum membrane protein C16E8.02	gi|147810457|emb|CAN69808.1|hypothetical protein VITISV_019656 [Vitis vinifera]Protein of unknown function (DUF962)Uncharacterized endoplasmic reticulum membrane protein C16E8.02	CAN69808	AT1G18720.1	O13737	2.05E-81	82	307.375	203	168	GO:0031347	regulation of defense response	NA	NA	GO:0009507	chloroplast	GO:0009607	response to biotic stimulus	NA	NA	GO:0009536	plastid	NA	NA
Contig1331			126	194	68	uncharacterized protein	611	gi|225463830|ref|XP_002264489.1|PREDICTED: uncharacterized protein LOC100248442 [Vitis vinifera] >gi|296088754|emb|CBI38204.3| unnamed protein product [Vitis vinifera]	unknown protein\x3b FUNCTIONS IN\x3a molecular_function unknown\x3b INVOLVED IN\x3a biological_process unknown\x3b LOCATED IN\x3a endomembrane system\x3b EXPRESSED IN\x3a 23 plant structures\x3b EXPRESSED DURING\x3a 15 growth stages\x3b Has 30201 Blast hi	NA	gi|225463830|ref|XP_002264489.1|PREDICTED: uncharacterized protein LOC100248442 [Vitis vinifera] >gi|296088754|emb|CBI38204.3| unnamed protein product [Vitis vinifera]unknown protein\x3b FUNCTIONS IN\x3a molecular_function unknown\x3b INVOLVED IN\x3a biological_process unknown\x3b LOCATED IN\x3a endomembrane system\x3b EXPRESSED IN\x3a 23 plant structures\x3b EXPRESSED DURING\x3a 15 growth stages…	XP_002264489	AT5G17610.1	NA	2.30E-42	92	176.407	100	92	NA	NA	NA	NA	GO:0009536	plastid	NA	NA	NA	NA	GO:0009536	plastid	NA	NA
Contig1332			373	57	430	2 calcium sensor	1329	gi|224078044|ref|XP_002305479.1|predicted protein [Populus trichocarpa] >gi|222848443|gb|EEE85990.1| predicted protein [Populus trichocarpa]	Calcium-binding EF-hand family protein	NA	gi|224078044|ref|XP_002305479.1|predicted protein [Populus trichocarpa] >gi|222848443|gb|EEE85990.1| predicted protein [Populus trichocarpa]Calcium-binding EF-hand family proteinNA	XP_002305479	AT4G38810.2	NA	1.41E-154	88	551.206	361	321	NA	NA	GO:0005509	calcium ion binding	GO:0005634	nucleus	NA	NA	GO:0005488	binding	GO:0005634	nucleus	NA	NA
Contig1333	gi|559232586|gb|GAPC01002055.1|	gi|617875051|gb|GBCV01008723.1|	252	409	157	sphingolipid delta-8 desaturase	2379	gi|144583293|gb|ABP01349.1|D8-sphingolipid desaturase [Jatropha curcas]	Fatty acid/sphingolipid desaturase	Delta(8)-fatty-acid desaturase	gi|144583293|gb|ABP01349.1|D8-sphingolipid desaturase [Jatropha curcas]Fatty acid/sphingolipid desaturaseDelta(8)-fatty-acid desaturase	ABP01349	AT3G61580.1	Q9FR82	2.60E-177	91	430.639	232	212	GO:0055114	oxidation-reduction process	GO:0052631	sphingolipid delta-8 desaturase activity	NA	NA	GO:0009987	cellular process	GO:0005488	binding	NA	NA	NA	NA
Contig1334	gi|559224091|gb|GAPC01008336.1|		321	432	111	splicing factor 3b subunit 2	2147	gi|356549367|ref|XP_003543065.1|PREDICTED: splicing factor 3B subunit 2-like [Glycine max]	proline-rich spliceosome-associated (PSP) family protein	Splicing factor 3B subunit 2	gi|356549367|ref|XP_003543065.1|PREDICTED: splicing factor 3B subunit 2-like [Glycine max]proline-rich spliceosome-associated (PSP) family proteinSplicing factor 3B subunit 2	XP_003543065	AT4G21660.1	Q13435	0	68	649.047	564	384	NA	NA	NA	NA	GO:0009536	plastid	NA	NA	NA	NA	GO:0009536	plastid	NA	NA
Contig1335	gi|559233774|gb|GAPC01001061.1|	gi|617871988|gb|GBCV01011786.1|	258	342	84	heterogeneous nuclear	1072	"gi|255544880|ref|XP_002513501.1|heterogeneous nuclear ribonucleoprotein, putative [Ricinus communis] >gi|223547409|gb|EEF48904.1| heterogeneous nuclear ribonucleoprotein, putative [Ricinus communis]"	RNA-binding (RRM/RBD/RNP motifs) family protein	Heterogeneous nuclear ribonucleoprotein F	"gi|255544880|ref|XP_002513501.1|heterogeneous nuclear ribonucleoprotein, putative [Ricinus communis] >gi|223547409|gb|EEF48904.1| heterogeneous nuclear ribonucleoprotein, putative [Ricinus communis]"RNA-binding (RRM/RBD/RNP motifs) family proteinHeterogeneous nuclear ribonucleoprotein F	XP_002513501	AT3G20890.1	Q60HC3	3.45E-110	84	403.29	259	220	NA	NA	GO:0003723	RNA binding	GO:0030529	ribonucleoprotein complex	NA	NA	GO:0003723	RNA binding	GO:0005737	cytoplasm	NA	NA
Contig1336		gi|617862389|gb|GBCV01021385.1|	333	367	34	uncharacterized protein	2222	gi|255560281|ref|XP_002521158.1|conserved hypothetical protein [Ricinus communis] >gi|223539727|gb|EEF41309.1| conserved hypothetical protein [Ricinus communis]	Protein of unknown function (DUF3741)	NA	gi|255560281|ref|XP_002521158.1|conserved hypothetical protein [Ricinus communis] >gi|223539727|gb|EEF41309.1| conserved hypothetical protein [Ricinus communis]Protein of unknown function (DUF3741)NA	XP_002521158	AT4G28760.2	NA	0	74	416.001	340	254	NA	NA	NA	NA	NA	NA	NA	NA	NA	NA	NA	NA	NA	NA
Contig1337	gi|559230350|gb|GAPC01003833.1|	gi|617869494|gb|GBCV01014280.1|	546	684	138	calcium-dependent protein	2334	"gi|255583607|ref|XP_002532559.1|calcium-dependent protein kinase, putative [Ricinus communis] >gi|223527714|gb|EEF29820.1| calcium-dependent protein kinase, putative [Ricinus communis]"	calmodulin-domain protein kinase 9	Calcium-dependent protein kinase 9	"gi|255583607|ref|XP_002532559.1|calcium-dependent protein kinase, putative [Ricinus communis] >gi|223527714|gb|EEF29820.1| calcium-dependent protein kinase, putative [Ricinus communis]"calmodulin-domain protein kinase 9Calcium-dependent protein kinase 9	XP_002532559	AT3G20410.1	Q38868	0	85	828.165	550	468	GO:0050832	defense response to fungus	GO:0005524	ATP binding	GO:0005886	plasma membrane	GO:0009987	cellular process	GO:0016301	kinase activity	GO:0005886	plasma membrane	NA	NA
Contig1338		gi|617869945|gb|GBCV01013829.1|	182	501	319	uncharacterized protein	1557	gi|359478112|ref|XP_002264307.2|PREDICTED: uncharacterized protein LOC100261066 isoform 1 [Vitis vinifera] >gi|359478114|ref|XP_003632071.1| PREDICTED: uncharacterized protein LOC100261066 isoform 2 [Vitis vinifera]	Protein of unknown function (DUF1685)	NA	gi|359478112|ref|XP_002264307.2|PREDICTED: uncharacterized protein LOC100261066 isoform 1 [Vitis vinifera] >gi|359478114|ref|XP_003632071.1| PREDICTED: uncharacterized protein LOC100261066 isoform 2 [Vitis vinifera]Protein of unknown function (DUF1685)NA	XP_002264307	AT1G05870.4	NA	8.16E-51	87	206.838	120	105	NA	NA	NA	NA	GO:0009507	chloroplast	NA	NA	NA	NA	GO:0009536	plastid	NA	NA
Contig1339			555	111	666	ubiquitin-like protein	2265	"gi|255561391|ref|XP_002521706.1|plant ubiquilin, putative [Ricinus communis] >gi|223539097|gb|EEF40693.1| plant ubiquilin, putative [Ricinus communis]"	ubiquitin family protein	Ubiquitin domain-containing protein DSK2b	"gi|255561391|ref|XP_002521706.1|plant ubiquilin, putative [Ricinus communis] >gi|223539097|gb|EEF40693.1| plant ubiquilin, putative [Ricinus communis]"ubiquitin family proteinUbiquitin domain-containing protein DSK2b	XP_002521706	AT2G17200.1	Q9SII8	0	70	673.315	557	393	NA	NA	NA	NA	GO:0005829	cytosol	NA	NA	NA	NA	GO:0005829	cytosol	NA	NA
Contig134		gi|617850772|gb|GBCV01033002.1|	191	27	218	lactoylglutathione lyase	926	gi|224133762|ref|XP_002327674.1|predicted protein [Populus trichocarpa] >gi|222836759|gb|EEE75152.1| predicted protein [Populus trichocarpa]	Lactoylglutathione lyase / glyoxalase I family protein	NA	gi|224133762|ref|XP_002327674.1|predicted protein [Populus trichocarpa] >gi|222836759|gb|EEE75152.1| predicted protein [Populus trichocarpa]Lactoylglutathione lyase / glyoxalase I family proteinNA	XP_002327674	AT1G15380.2	NA	2.11E-86	86	323.939	192	166	NA	NA	GO:0016829	lyase activity	NA	NA	NA	NA	GO:0003824	catalytic activity	NA	NA	NA	NA
Contig1340		gi|617855076|gb|GBCV01028698.1|	531	686	155	protein	2214	gi|224128392|ref|XP_002320318.1|predicted protein [Populus trichocarpa] >gi|222861091|gb|EEE98633.1| predicted protein [Populus trichocarpa]	importin alpha isoform 1	Importin subunit alpha-1	gi|224128392|ref|XP_002320318.1|predicted protein [Populus trichocarpa] >gi|222861091|gb|EEE98633.1| predicted protein [Populus trichocarpa]importin alpha isoform 1Importin subunit alpha-1	XP_002320318	AT3G06720.2	Q96321	0	92	919.842	539	497	GO:0006952	defense response	GO:0008565	protein transporter activity	GO:0005829	cytosol	GO:0009987	cellular process	GO:0005215	transporter activity	GO:0005829	cytosol	NA	NA
Contig1341	gi|559232123|gb|GAPC01002419.1|	gi|617868057|gb|GBCV01015717.1|	440	49	489	malate dehydrogenase	1726	gi|224097726|ref|XP_002311056.1|predicted protein [Populus trichocarpa] >gi|222850876|gb|EEE88423.1| predicted protein [Populus trichocarpa]	lactate/malate dehydrogenase family protein	"Malate dehydrogenase [NADP], chloroplastic "	gi|224097726|ref|XP_002311056.1|predicted protein [Populus trichocarpa] >gi|222850876|gb|EEE88423.1| predicted protein [Populus trichocarpa]lactate/malate dehydrogenase family protein"Malate dehydrogenase [NADP], chloroplastic "	XP_002311056	AT5G58330.2	Q05145	0	94	732.635	405	383	GO:0046487	glyoxylate metabolic process	GO:0046554	malate dehydrogenase (NADP+) activity	GO:0048046	apoplast	GO:0009987	cellular process	GO:0003824	catalytic activity	GO:0009579	thylakoid	Carbon fixation pathways in prokaryotes;Pyruvate metabolism;Pyruvate metabolism;Methane metabolism;Carbon fixation in photosynthetic organisms;Carbon fixation in photosynthetic organisms;Citrate cycle (TCA cycle);Cysteine and methionine metabolism;Glyoxyl	dehydrogenase;dehydrogenase (NADP+);dehydrogenase;dehydrogenase;dehydrogenase (NADP+);dehydrogenase;dehydrogenase;dehydrogenase;dehydrogenase
Contig1342	gi|559234005|gb|GAPC01000879.1|	gi|617857984|gb|GBCV01025790.1|	565	643	78	amp dependent	1978	"gi|255556322|ref|XP_002519195.1|AMP dependent ligase, putative [Ricinus communis] >gi|223541510|gb|EEF43059.1| AMP dependent ligase, putative [Ricinus communis]"	acyl-activating enzyme 7	"Acetate/butyrate--CoA ligase AAE7, peroxisomal "	"gi|255556322|ref|XP_002519195.1|AMP dependent ligase, putative [Ricinus communis] >gi|223541510|gb|EEF43059.1| AMP dependent ligase, putative [Ricinus communis]"acyl-activating enzyme 7"Acetate/butyrate--CoA ligase AAE7, peroxisomal "	XP_002519195	AT3G16910.1	Q8VZF1	0	89	954.51	562	504	GO:0019643	reductive tricarboxylic acid cycle	GO:0047760	butyrate-CoA ligase activity	GO:0005777	peroxisome	GO:0009987	cellular process	GO:0003824	catalytic activity	GO:0005777	peroxisome	Carbon fixation pathways in prokaryotes;Ubiquinone and other terpenoid-quinone biosynthesis;Pyruvate metabolism;Methane metabolism;Glycolysis / Gluconeogenesis;Butanoate metabolism;Propanoate metabolism	ligase;ligase;ligase;ligase;ligase;ligase;ligase
Contig1343	gi|559220873|gb|GAPC01011199.1|	gi|617872274|gb|GBCV01011500.1|	485	49	534	sugar transporter erd6-like 6	1764	gi|224065573|ref|XP_002301864.1|predicted protein [Populus trichocarpa] >gi|222843590|gb|EEE81137.1| predicted protein [Populus trichocarpa]	Major facilitator superfamily protein	Sugar transporter ERD6-like 6	gi|224065573|ref|XP_002301864.1|predicted protein [Populus trichocarpa] >gi|222843590|gb|EEE81137.1| predicted protein [Populus trichocarpa]Major facilitator superfamily proteinSugar transporter ERD6-like 6	XP_002301864	AT1G75220.1	Q9FRL3	0	82	692.575	485	402	GO:0055114	oxidation-reduction process	GO:0032440	2-alkenal reductase [NAD(P)] activity	GO:0016021	integral to membrane	GO:0009987	cellular process	GO:0005215	transporter activity	GO:0016020	membrane	NA	NA
Contig1344	gi|559228759|gb|GAPC01005086.1|	gi|617868860|gb|GBCV01014914.1|	205	21	226	50s ribosomal protein	1022	gi|224141259|ref|XP_002323992.1|predicted protein [Populus trichocarpa] >gi|222866994|gb|EEF04125.1| predicted protein [Populus trichocarpa]	Ribosomal protein L13 family protein	50S ribosomal protein L13	gi|224141259|ref|XP_002323992.1|predicted protein [Populus trichocarpa] >gi|222866994|gb|EEF04125.1| predicted protein [Populus trichocarpa]Ribosomal protein L13 family protein50S ribosomal protein L13	XP_002323992	AT3G01790.2	Q1AU63	1.12E-70	76	271.937	201	154	GO:0042254	ribosome biogenesis	GO:0003735	structural constituent of ribosome	GO:0016023	cytoplasmic membrane-bounded vesicle	GO:0009987	cellular process	GO:0005198	structural molecule activity	GO:0016020	membrane	NA	NA
Contig1345	gi|559222981|gb|GAPC01009315.1|		136	363	499	transcriptional activator fha1	1500	gi|356527348|ref|XP_003532273.1|PREDICTED: uncharacterized protein LOC100819026 isoform 3 [Glycine max]	SMAD/FHA domain-containing protein	Protein trichome birefringence	gi|356527348|ref|XP_003532273.1|PREDICTED: uncharacterized protein LOC100819026 isoform 3 [Glycine max]SMAD/FHA domain-containing proteinProtein trichome birefringence	XP_003532273	AT3G07220.1	Q9FG35	1.01E-58	94	233.032	126	119	NA	NA	NA	NA	GO:0005634	nucleus	NA	NA	NA	NA	GO:0005634	nucleus	NA	NA
Contig1346	gi|559223109|gb|GAPC01009187.1|	gi|617857440|gb|GBCV01026334.1|	129	48	177	protein	759	gi|356512337|ref|XP_003524876.1|PREDICTED: uncharacterized protein LOC100788834 [Glycine max]	unknown protein\x3b Has 30201 Blast hits to 17322 proteins in 780 species\x3a Archae - 12\x3b Bacteria - 1396\x3b Metazoa - 17338\x3b Fungi - 3422\x3b Plants - 5037\x3b Viruses - 0\x3b Other Eukaryotes - 2996 (source\x3a NCBI BLink).	NA	gi|356512337|ref|XP_003524876.1|PREDICTED: uncharacterized protein LOC100788834 [Glycine max]unknown protein\x3b Has 30201 Blast hits to 17322 proteins in 780 species\x3a Archae - 12\x3b Bacteria - 1396\x3b Metazoa - 17338\x3b Fungi - 3422\x3b Plants - 5037\x3b Viruses - 0\x3b Other Eukaryotes - 2996 (source\x3a NCBI BLink).NA	XP_003524876	AT4G22000.1	NA	4.45E-51	90	206.068	111	101	NA	NA	NA	NA	NA	NA	NA	NA	NA	NA	NA	NA	NA	NA
Contig1347	gi|559234783|gb|GAPC01000265.1|	gi|617865803|gb|GBCV01017971.1|	225	76	301	60s ribosomal protein	923	"gi|255576756|ref|XP_002529265.1|60S ribosomal protein L13, putative [Ricinus communis] >gi|223531254|gb|EEF33097.1| 60S ribosomal protein L13, putative [Ricinus communis]"	breast basic conserved 1	60S ribosomal protein L13-1	"gi|255576756|ref|XP_002529265.1|60S ribosomal protein L13, putative [Ricinus communis] >gi|223531254|gb|EEF33097.1| 60S ribosomal protein L13, putative [Ricinus communis]"breast basic conserved 160S ribosomal protein L13-1	XP_002529265	AT3G49010.3	P41127	2.82E-99	95	366.696	195	186	NA	NA	NA	NA	NA	NA	NA	NA	NA	NA	NA	NA	NA	NA
Contig1348	gi|559228591|gb|GAPC01005221.1|	gi|617863688|gb|GBCV01020086.1|	343	20	363	aig1 domain-containing protein	1319	"gi|255539412|ref|XP_002510771.1|aig1, putative [Ricinus communis] >gi|223551472|gb|EEF52958.1| aig1, putative [Ricinus communis]"	P-loop containing nucleoside triphosphate hydrolases superfamily protein	Protein AIG1	"gi|255539412|ref|XP_002510771.1|aig1, putative [Ricinus communis] >gi|223551472|gb|EEF52958.1| aig1, putative [Ricinus communis]"P-loop containing nucleoside triphosphate hydrolases superfamily proteinProtein AIG1	XP_002510771	AT1G33970.5	P54120	1.15E-140	85	504.982	343	294	GO:0009617	response to bacterium	GO:0005525	GTP binding	GO:0005739	mitochondrion	GO:0016043	cellular component organization	GO:0000166	nucleotide binding	GO:0005739	mitochondrion	NA	NA
Contig1349	gi|559209487|gb|GAPC01020359.1|	gi|617856427|gb|GBCV01027347.1|	412	73	485	protein	2020	gi|225440538|ref|XP_002275792.1|PREDICTED: uncharacterized protein LOC100254537 [Vitis vinifera]	unknown protein\x3b Has 35333 Blast hits to 34131 proteins in 2444 species\x3a Archae - 798\x3b Bacteria - 22429\x3b Metazoa - 974\x3b Fungi - 991\x3b Plants - 531\x3b Viruses - 0\x3b Other Eukaryotes - 9610 (source\x3a NCBI BLink).	NA	gi|225440538|ref|XP_002275792.1|PREDICTED: uncharacterized protein LOC100254537 [Vitis vinifera]unknown protein\x3b Has 35333 Blast hits to 34131 proteins in 2444 species\x3a Archae - 798\x3b Bacteria - 22429\x3b Metazoa - 974\x3b Fungi - 991\x3b Plants - 531\x3b Viruses - 0\x3b Other Eukaryotes - 9610 (source\x3a NCBI BLink).NA	XP_002275792	AT3G54000.1	NA	1.15E-79	52	303.138	442	231	NA	NA	NA	NA	NA	NA	NA	NA	NA	NA	NA	NA	NA	NA
Contig135	gi|559234908|gb|GAPC01000165.1|	gi|617878077|gb|GBCV01005697.1|	237	317	80	protein tify 10a	1014	gi|255576619|ref|XP_002529200.1|conserved hypothetical protein [Ricinus communis] >gi|223531378|gb|EEF33214.1| conserved hypothetical protein [Ricinus communis]	jasmonate-zim-domain protein 1	Protein TIFY 10A	gi|255576619|ref|XP_002529200.1|conserved hypothetical protein [Ricinus communis] >gi|223531378|gb|EEF33214.1| conserved hypothetical protein [Ricinus communis]jasmonate-zim-domain protein 1Protein TIFY 10A	XP_002529200	AT1G19180.1	Q9LMA8	3.37E-35	55	154.066	261	144	GO:0051707	response to other organism	NA	NA	NA	NA	GO:0009719	response to endogenous stimulus	NA	NA	NA	NA	NA	NA
Contig1350	gi|559212942|gb|GAPC01017584.1|	gi|617858512|gb|GBCV01025262.1|	277	427	150	vacuolar protein sorting-associated protein 54-like	2243	gi|359484002|ref|XP_002272177.2|PREDICTED: vacuolar protein sorting-associated protein 54-like [Vitis vinifera]	VPS54	"Vacuolar protein sorting-associated protein 54, chloroplastic "	gi|359484002|ref|XP_002272177.2|PREDICTED: vacuolar protein sorting-associated protein 54-like [Vitis vinifera]VPS54"Vacuolar protein sorting-associated protein 54, chloroplastic "	XP_002272177	AT4G19490.2	F4JT76	0	92	491.115	282	261	GO:0042147	"retrograde transport, endosome to Golgi"	NA	NA	GO:0009507	chloroplast	GO:0009987	cellular process	NA	NA	GO:0009536	plastid	NA	NA
Contig1351		gi|617867436|gb|GBCV01016338.1|	400	34	434	aminotransferase 2	1477	gi|224104247|ref|XP_002313371.1|predicted protein [Populus trichocarpa] >gi|222849779|gb|EEE87326.1| predicted protein [Populus trichocarpa]	alanine\x3aglyoxylate aminotransferase	Serine--glyoxylate aminotransferase	gi|224104247|ref|XP_002313371.1|predicted protein [Populus trichocarpa] >gi|222849779|gb|EEE87326.1| predicted protein [Populus trichocarpa]alanine\x3aglyoxylate aminotransferaseSerine--glyoxylate aminotransferase	XP_002313371	AT2G13360.2	Q56YA5	0	95	751.895	401	383	GO:0006566	threonine metabolic process	GO:0050281	serine-glyoxylate transaminase activity	GO:0048046	apoplast	NA	NA	GO:0016740	transferase activity	GO:0009536	plastid	"Methane metabolism;Glycine, serine and threonine metabolism;Glycine, serine and threonine metabolism;Glycine, serine and threonine metabolism;Alanine, aspartate and glutamate metabolism;Glyoxylate and dicarboxylate metabolism"	transaminase;transaminase;transaminase;transaminase;transaminase;transaminase
Contig1352		gi|617856270|gb|GBCV01027504.1|	208	249	41	uncharacterized protein	836	gi|297744735|emb|CBI37997.3|unnamed protein product [Vitis vinifera]	unknown protein\x3b Has 48 Blast hits to 48 proteins in 16 species\x3a Archae - 0\x3b Bacteria - 0\x3b Metazoa - 0\x3b Fungi - 0\x3b Plants - 48\x3b Viruses - 0\x3b Other Eukaryotes - 0 (source\x3a NCBI BLink).	NA	gi|297744735|emb|CBI37997.3|unnamed protein product [Vitis vinifera]unknown protein\x3b Has 48 Blast hits to 48 proteins in 16 species\x3a Archae - 0\x3b Bacteria - 0\x3b Metazoa - 0\x3b Fungi - 0\x3b Plants - 48\x3b Viruses - 0\x3b Other Eukaryotes - 0 (source\x3a NCBI BLink).NA	CBI37997	AT3G51100.1	NA	3.01E-62	75	243.432	195	147	NA	NA	NA	NA	NA	NA	NA	NA	NA	NA	NA	NA	NA	NA
Contig1353		gi|617868511|gb|GBCV01015263.1|	334	532	198	uba and ubx domain-containing protein at4g15410-like	1668	"gi|255568695|ref|XP_002525319.1|UBX domain-containing protein, putative [Ricinus communis] >gi|223535378|gb|EEF37052.1| UBX domain-containing protein, putative [Ricinus communis]"	serine/threonine protein phosphatase 2A 55 kDa regulatory subunit B prime gamma	UBA and UBX domain-containing protein At4g15410	"gi|255568695|ref|XP_002525319.1|UBX domain-containing protein, putative [Ricinus communis] >gi|223535378|gb|EEF37052.1| UBX domain-containing protein, putative [Ricinus communis]"serine/threonine protein phosphatase 2A 55 kDa regulatory subunit B prime gammaUBA and UBX domain-containing protein At4g15410	XP_002525319	AT4G15410.1	Q7Y175	3.77E-104	56	234.958	305	171	NA	NA	NA	NA	NA	NA	NA	NA	NA	NA	NA	NA	NA	NA
Contig1354	gi|559231845|gb|GAPC01002640.1|		394	49	443	e3 ubiquitin-protein ligase ring1-like	1967	gi|356537930|ref|XP_003537459.1|PREDICTED: E3 ubiquitin-protein ligase RING1-like [Glycine max]	RING-H2 finger C2A	E3 ubiquitin-protein ligase RING1	gi|356537930|ref|XP_003537459.1|PREDICTED: E3 ubiquitin-protein ligase RING1-like [Glycine max]RING-H2 finger C2AE3 ubiquitin-protein ligase RING1	XP_003537459	AT2G39720.1	P0CH30	3.45E-105	66	387.882	353	233	NA	NA	NA	NA	NA	NA	NA	NA	NA	NA	NA	NA	NA	NA
Contig1355	gi|559233240|gb|GAPC01001496.1|	gi|617868459|gb|GBCV01015315.1|	161	94	255	proteophosphoglycan-related protein	1211	gi|118485926|gb|ABK94808.1|unknown [Populus trichocarpa]	proteophosphoglycan-related	NA	gi|118485926|gb|ABK94808.1|unknown [Populus trichocarpa]proteophosphoglycan-relatedNA	ABK94808	AT3G54680.1	NA	9.93E-29	51	119.398	177	91	NA	NA	NA	NA	NA	NA	NA	NA	NA	NA	NA	NA	NA	NA
Contig1356	gi|559228371|gb|GAPC01005396.1|	gi|617861818|gb|GBCV01021956.1|	787	29	816	splicing factor 1	2776	gi|225461650|ref|XP_002283115.1|PREDICTED: uncharacterized protein LOC100267539 [Vitis vinifera]	splicing factor-related	Branchpoint-bridging protein	gi|225461650|ref|XP_002283115.1|PREDICTED: uncharacterized protein LOC100267539 [Vitis vinifera]splicing factor-relatedBranchpoint-bridging protein	XP_002283115	AT5G51300.3	P0CO44	0	71	967.992	768	549	GO:0000398	"nuclear mRNA splicing, via spliceosome"	GO:0008270	zinc ion binding	GO:0005634	nucleus	GO:0006139	nucleobase-containing compound metabolic process	GO:0005488	binding	GO:0005634	nucleus	NA	NA
Contig1357		gi|617867851|gb|GBCV01015923.1|	305	554	249	protein	1790	gi|224116638|ref|XP_002317353.1|predicted protein [Populus trichocarpa] >gi|222860418|gb|EEE97965.1| predicted protein [Populus trichocarpa]	protein phosphatase X 2	Serine/threonine-protein phosphatase PP-X isozyme 2	gi|224116638|ref|XP_002317353.1|predicted protein [Populus trichocarpa] >gi|222860418|gb|EEE97965.1| predicted protein [Populus trichocarpa]protein phosphatase X 2Serine/threonine-protein phosphatase PP-X isozyme 2	XP_002317353	AT5G55260.1	P48528	8.74E-177	99	625.55	305	302	GO:0009407	toxin catabolic process	GO:0016772	"transferase activity, transferring phosphorus-containing groups"	GO:0016020	membrane	GO:0019748	secondary metabolic process	GO:0016787	hydrolase activity	GO:0016020	membrane	NA	NA
Contig1358	gi|559222988|gb|GAPC01009308.1|	gi|617860559|gb|GBCV01023215.1|	730	750	20	diacylglycerol kinase 1-like	2769	"gi|255547253|ref|XP_002514684.1|diacylglycerol kinase, theta, putative [Ricinus communis] >gi|223546288|gb|EEF47790.1| diacylglycerol kinase, theta, putative [Ricinus communis]"	diacylglycerol kinase1	Diacylglycerol kinase 1	"gi|255547253|ref|XP_002514684.1|diacylglycerol kinase, theta, putative [Ricinus communis] >gi|223546288|gb|EEF47790.1| diacylglycerol kinase, theta, putative [Ricinus communis]"diacylglycerol kinase1Diacylglycerol kinase 1	XP_002514684	AT5G07920.1	Q39017	0	88	1226.46	730	646	GO:0046486	glycerolipid metabolic process	GO:0005509	calcium ion binding	GO:0005737	cytoplasm	GO:0016043	cellular component organization	GO:0016301	kinase activity	GO:0005737	cytoplasm	Glycerophospholipid metabolism;Glycerolipid metabolism;Phosphatidylinositol signaling system	kinase (ATP);kinase (ATP);kinase (ATP)
Contig1359	gi|559232106|gb|GAPC01002433.1|		323	24	347	26s proteasome non-atpase regulatory subunit	1733	gi|224078246|ref|XP_002305509.1|predicted protein [Populus trichocarpa] >gi|222848473|gb|EEE86020.1| predicted protein [Populus trichocarpa]	regulatory particle non-ATPase 10	26S proteasome non-ATPase regulatory subunit 4 homolog	gi|224078246|ref|XP_002305509.1|predicted protein [Populus trichocarpa] >gi|222848473|gb|EEE86020.1| predicted protein [Populus trichocarpa]regulatory particle non-ATPase 1026S proteasome non-ATPase regulatory subunit 4 homolog	XP_002305509	AT4G38630.1	P55034	2.10E-129	73	357.451	298	220	GO:0048569	post-embryonic organ development	NA	NA	GO:0044424	intracellular part	GO:0009987	cellular process	NA	NA	GO:0005622	intracellular	NA	NA
Contig136		gi|617868802|gb|GBCV01014972.1|	146	139	285	40s ribosomal protein s19	918	gi|351722849|ref|NP_001237514.1|uncharacterized protein LOC100305587 [Glycine max] >gi|255625993|gb|ACU13341.1| unknown [Glycine max]	Ribosomal protein S19e family protein	40S ribosomal protein S19-1	gi|351722849|ref|NP_001237514.1|uncharacterized protein LOC100305587 [Glycine max] >gi|255625993|gb|ACU13341.1| unknown [Glycine max]Ribosomal protein S19e family protein40S ribosomal protein S19-1	NP_001237514	AT3G02080.1	Q9SGA6	3.79E-72	99	276.559	143	142	NA	NA	NA	NA	NA	NA	NA	NA	NA	NA	NA	NA	NA	NA
Contig1360		gi|617867382|gb|GBCV01016392.1|	240	59	299	tetraspanin family protein	1299	gi|118483316|gb|ABK93560.1|unknown [Populus trichocarpa]	Tetraspanin family protein	Tetraspanin-18	gi|118483316|gb|ABK93560.1|unknown [Populus trichocarpa]Tetraspanin family proteinTetraspanin-18	ABK93560	AT2G20230.1	Q93XY5	2.42E-76	68	231.106	198	136	GO:0031347	regulation of defense response	NA	NA	GO:0005774	vacuolar membrane	GO:0016043	cellular component organization	NA	NA	GO:0016020	membrane	NA	NA
Contig1361			175	20	195	protein	694	gi|115393868|gb|ABI96983.1|phytocyanin-like arabinogalactan-protein [Gossypium hirsutum] >gi|115393870|gb|ABI96984.1| phytocyanin-like arabinogalactan-protein [Gossypium hirsutum]	early nodulin-like protein 14	Early nodulin-like protein 1	gi|115393868|gb|ABI96983.1|phytocyanin-like arabinogalactan-protein [Gossypium hirsutum] >gi|115393870|gb|ABI96984.1| phytocyanin-like arabinogalactan-protein [Gossypium hirsutum]early nodulin-like protein 14Early nodulin-like protein 1	ABI96983	AT2G25060.1	Q9SK27	1.66E-51	80	207.223	151	121	GO:0051322	anaphase	GO:0009055	electron carrier activity	GO:0046658	anchored to plasma membrane	GO:0040007	growth	GO:0005488	binding	GO:0005886	plasma membrane	NA	NA
Contig1362	gi|559228131|gb|GAPC01005587.1|	gi|617855136|gb|GBCV01028638.1|	77	250	173	uncharacterized protein	850	gi|356511636|ref|XP_003524529.1|PREDICTED: uncharacterized protein LOC100820016 [Glycine max]	unknown protein\x3b FUNCTIONS IN\x3a molecular_function unknown\x3b INVOLVED IN\x3a biological_process unknown\x3b LOCATED IN\x3a chloroplast\x3b EXPRESSED IN\x3a 23 plant structures\x3b EXPRESSED DURING\x3a 16 growth stages\x3b Has 20 Blast hits to 20 pr	NA	gi|356511636|ref|XP_003524529.1|PREDICTED: uncharacterized protein LOC100820016 [Glycine max]unknown protein\x3b FUNCTIONS IN\x3a molecular_function unknown\x3b INVOLVED IN\x3a biological_process unknown\x3b LOCATED IN\x3a chloroplast\x3b EXPRESSED IN\x3a 23 plant structures\x3b EXPRESSED DURING\x3a 16 growth stages\x3b Has 20 Blast hits to 20 prNA	XP_003524529	AT1G68680.1	NA	3.05E-25	87	120.553	72	63	GO:0009853	photorespiration	NA	NA	GO:0009507	chloroplast	GO:0009987	cellular process	NA	NA	GO:0016020	membrane	NA	NA
Contig1363			304	399	95	vacuolar sorting protein 4b	1751	gi|356543584|ref|XP_003540240.1|PREDICTED: vacuolar protein sorting-associated protein 4-like [Glycine max]	AAA-type ATPase family protein	Vacuolar protein sorting-associated protein 4	gi|356543584|ref|XP_003540240.1|PREDICTED: vacuolar protein sorting-associated protein 4-like [Glycine max]AAA-type ATPase family proteinVacuolar protein sorting-associated protein 4	XP_003540240	AT2G27600.1	P52917	0	96	479.945	257	249	GO:0016558	protein import into peroxisome matrix	GO:0008568	microtubule-severing ATPase activity	GO:0009506	plasmodesma	GO:0030154	cell differentiation	GO:0016787	hydrolase activity	GO:0005886	plasma membrane	NA	NA
Contig1364	gi|559215094|gb|GAPC01015862.1|	gi|617867609|gb|GBCV01016165.1|	494	60	554	plectin-related protein	1947	gi|224103993|ref|XP_002313274.1|predicted protein [Populus trichocarpa] >gi|222849682|gb|EEE87229.1| predicted protein [Populus trichocarpa]	plectin-related	NA	gi|224103993|ref|XP_002313274.1|predicted protein [Populus trichocarpa] >gi|222849682|gb|EEE87229.1| predicted protein [Populus trichocarpa]plectin-relatedNA	XP_002313274	AT2G26770.2	NA	0	88	786.563	494	439	GO:0032880	regulation of protein localization	GO:0003779	actin binding	GO:0005634	nucleus	GO:0016043	cellular component organization	GO:0005515	protein binding	GO:0005634	nucleus	NA	NA
Contig1365			153	289	136	NA	NA	NA	NA	NA	NA	NA	NA	NA	NA	NA	NA	NA	NA	NA	NA	NA	NA	NA	NA	NA	NA	NA	NA	NA	NA	NA	NA
Contig1367	gi|559214738|gb|GAPC01016141.1|		270	173	443	abscisic insensitive 1b	2451	gi|343887277|dbj|BAK61823.1|protein phosphatase 2c [Citrus unshiu]	homology to ABI1	Protein phosphatase 2C 16	gi|343887277|dbj|BAK61823.1|protein phosphatase 2c [Citrus unshiu]homology to ABI1Protein phosphatase 2C 16	BAK61823	AT1G72770.3	Q9CAJ0	0	94	452.981	254	239	GO:0006470	protein dephosphorylation	GO:0046872	metal ion binding	GO:0008287	protein serine/threonine phosphatase complex	GO:0006464	cellular protein modification process	GO:0016787	hydrolase activity	GO:0005623	cell	NA	NA
Contig1368	gi|559210406|gb|GAPC01019635.1|	gi|617864210|gb|GBCV01019564.1|	653	8	661	transcription factor myc2-like	2304	"gi|255557569|ref|XP_002519814.1|Transcription factor AtMYC2, putative [Ricinus communis] >gi|223540860|gb|EEF42418.1| Transcription factor AtMYC2, putative [Ricinus communis]"	Basic helix-loop-helix (bHLH) DNA-binding family protein	Transcription factor MYC2	"gi|255557569|ref|XP_002519814.1|Transcription factor AtMYC2, putative [Ricinus communis] >gi|223540860|gb|EEF42418.1| Transcription factor AtMYC2, putative [Ricinus communis]"Basic helix-loop-helix (bHLH) DNA-binding family proteinTranscription factor MYC2	XP_002519814	AT1G32640.1	Q39204	0	70	744.577	674	475	GO:0080090	regulation of primary metabolic process	NA	NA	NA	NA	GO:0009987	cellular process	NA	NA	NA	NA	NA	NA
Contig1369	gi|559229430|gb|GAPC01004554.1|	gi|617856875|gb|GBCV01026899.1|	231	115	346	cyclophilin-like peptidyl-prolyl cis-trans isomerase family protein	1242	"gi|225431948|ref|XP_002277818.1|PREDICTED: peptidyl-prolyl cis-trans isomerase CYP21-3, mitochondrial [Vitis vinifera] >gi|296083251|emb|CBI22887.3| unnamed protein product [Vitis vinifera]"	Cyclophilin-like peptidyl-prolyl cis-trans isomerase family protein	"Peptidyl-prolyl cis-trans isomerase CYP21-3, mitochondrial "	"gi|225431948|ref|XP_002277818.1|PREDICTED: peptidyl-prolyl cis-trans isomerase CYP21-3, mitochondrial [Vitis vinifera] >gi|296083251|emb|CBI22887.3| unnamed protein product [Vitis vinifera]"Cyclophilin-like peptidyl-prolyl cis-trans isomerase family protein"Peptidyl-prolyl cis-trans isomerase CYP21-3, mitochondrial "	XP_002277818	AT3G66654.3	Q94A16	1.00E-98	87	365.54	231	201	GO:0019344	cysteine biosynthetic process	GO:0003755	peptidyl-prolyl cis-trans isomerase activity	GO:0005886	plasma membrane	GO:0019538	protein metabolic process	GO:0003824	catalytic activity	GO:0005886	plasma membrane	NA	NA
Contig137	gi|559231114|gb|GAPC01003232.1|	gi|617857934|gb|GBCV01025840.1|	580	659	79	rubisco subunit binding-protein alpha subunit	2016	gi|224132004|ref|XP_002328161.1|predicted protein [Populus trichocarpa] >gi|222837676|gb|EEE76041.1| predicted protein [Populus trichocarpa]	chaperonin-60alpha	"RuBisCO large subunit-binding protein subunit alpha, chloroplastic "	gi|224132004|ref|XP_002328161.1|predicted protein [Populus trichocarpa] >gi|222837676|gb|EEE76041.1| predicted protein [Populus trichocarpa]chaperonin-60alpha"RuBisCO large subunit-binding protein subunit alpha, chloroplastic "	XP_002328161	AT2G28000.1	P08926	0	87	880.552	583	509	GO:0048481	ovule development	GO:0051082	unfolded protein binding	GO:0048046	apoplast	GO:0019538	protein metabolic process	GO:0005515	protein binding	GO:0016020	membrane	NA	NA
Contig1370	gi|559209387|gb|GAPC01020435.1|	gi|617871194|gb|GBCV01012580.1|	274	321	47	wd repeat-containing protein 89 homolog	1056	gi|225437332|ref|XP_002264804.1|PREDICTED: WD repeat-containing protein 89 homolog [Vitis vinifera]	Transducin/WD40 repeat-like superfamily protein	WD repeat-containing protein 89 homolog	gi|225437332|ref|XP_002264804.1|PREDICTED: WD repeat-containing protein 89 homolog [Vitis vinifera]Transducin/WD40 repeat-like superfamily proteinWD repeat-containing protein 89 homolog	XP_002264804	AT2G47790.1	Q54QU5	2.98E-106	80	390.193	251	201	GO:0051604	protein maturation	GO:0000166	nucleotide binding	GO:0080008	CUL4-RING ubiquitin ligase complex	GO:0019538	protein metabolic process	GO:0000166	nucleotide binding	GO:0005634	nucleus	NA	NA
Contig1371	gi|559231895|gb|GAPC01002600.1|	gi|617878760|gb|GBCV01005014.1|	196	284	88	rac-like gtp-binding protein arac1	1084	gi|224117224|ref|XP_002331752.1|predicted protein [Populus trichocarpa] >gi|224134042|ref|XP_002327741.1| predicted protein [Populus trichocarpa] >gi|222836826|gb|EEE75219.1| predicted protein [Populus trichocarpa] >gi|222874449|gb|EEF11580.1| predicted p	Arabidopsis RAC-like 1	Rac-like GTP-binding protein RHO1	gi|224117224|ref|XP_002331752.1|predicted protein [Populus trichocarpa] >gi|224134042|ref|XP_002327741.1| predicted protein [Populus trichocarpa] >gi|222836826|gb|EEE75219.1| predicted protein [Populus trichocarpa] >gi|222874449|gb|EEF11580.1| predicted pArabidopsis RAC-like 1Rac-like GTP-binding protein RHO1	XP_002331752	AT2G17800.2	Q39435	1.22E-94	92	351.673	197	182	GO:0051650	establishment of vesicle localization	GO:0032794	GTPase activating protein binding	GO:0045177	apical part of cell	GO:0030154	cell differentiation	GO:0016787	hydrolase activity	GO:0005886	plasma membrane	Sphingolipid metabolism	phosphodiesterase
Contig1372		gi|617856651|gb|GBCV01027123.1|	304	255	559	geranyl-diphosphate synthase	1948	gi|164605008|dbj|BAF98300.1|geranyl-diphosphate synthase [Hevea brasiliensis]	unknown protein\x3b Has 71 Blast hits to 71 proteins in 36 species\x3a Archae - 0\x3b Bacteria - 0\x3b Metazoa - 17\x3b Fungi - 0\x3b Plants - 40\x3b Viruses - 0\x3b Other Eukaryotes - 14 (source\x3a NCBI BLink).	"Heterodimeric geranylgeranyl pyrophosphate synthase small subunit, chloroplastic "	gi|164605008|dbj|BAF98300.1|geranyl-diphosphate synthase [Hevea brasiliensis]unknown protein\x3b Has 71 Blast hits to 71 proteins in 36 species\x3a Archae - 0\x3b Bacteria - 0\x3b Metazoa - 17\x3b Fungi - 0\x3b Plants - 40\x3b Viruses - 0\x3b Other Eukaryotes - 14 (source\x3a NCBI BLink)."Heterodimeric geranylgeranyl pyrophosphate synthase small subunit, chloroplastic "	BAF98300	AT5G04910.1	Q39108	2.03E-73	66	282.337	307	204	GO:0048573	"photoperiodism, flowering"	GO:0016740	transferase activity	GO:0005634	nucleus	GO:0009987	cellular process	GO:0016740	transferase activity	GO:0005634	nucleus	NA	NA
Contig1373	gi|559233183|gb|GAPC01001553.1|	gi|617863634|gb|GBCV01020140.1|	721	785	64	calcium-transporting atpase plasma membrane-type-like	3700	"gi|225438996|ref|XP_002284429.1|PREDICTED: calcium-transporting ATPase 2, plasma membrane-type isoform 1 [Vitis vinifera]"	calcium ATPase 2	"Calcium-transporting ATPase 2, plasma membrane-type "	"gi|225438996|ref|XP_002284429.1|PREDICTED: calcium-transporting ATPase 2, plasma membrane-type isoform 1 [Vitis vinifera]"calcium ATPase 2"Calcium-transporting ATPase 2, plasma membrane-type "	XP_002284429	AT4G37640.1	O81108	0	90	1349.34	819	738	GO:0070588	calcium ion transmembrane transport	GO:0008270	zinc ion binding	GO:0016529	sarcoplasmic reticulum	GO:0019725	cellular homeostasis	GO:0016787	hydrolase activity	GO:0016020	membrane	Nitrogen metabolism	dehydratase
Contig1374	gi|559230031|gb|GAPC01004081.1|	gi|617862523|gb|GBCV01021251.1|	278	95	373	probably inactive leucine-rich repeat receptor-like protein kinase at5g48380-like	2574	gi|147766948|emb|CAN63265.1|hypothetical protein VITISV_037939 [Vitis vinifera]	BAK1-interacting receptor-like kinase 1	Probably inactive leucine-rich repeat receptor-like protein kinase At5g48380	gi|147766948|emb|CAN63265.1|hypothetical protein VITISV_037939 [Vitis vinifera]BAK1-interacting receptor-like kinase 1Probably inactive leucine-rich repeat receptor-like protein kinase At5g48380	CAN63265	AT5G48380.1	Q9ASS4	0	92	363.999	208	192	GO:0031348	negative regulation of defense response	GO:0033612	receptor serine/threonine kinase binding	GO:0016023	cytoplasmic membrane-bounded vesicle	GO:0009987	cellular process	GO:0016301	kinase activity	GO:0016020	membrane	NA	NA
Contig1375	gi|559230649|gb|GAPC01003600.1|	gi|617879535|gb|GBCV01004239.1|	67	92	159	uncharacterized protein	729	gi|255582685|ref|XP_002532121.1|conserved hypothetical protein [Ricinus communis] >gi|223528201|gb|EEF30261.1| conserved hypothetical protein [Ricinus communis]	unknown protein\x3b BEST Arabidopsis thaliana protein match is\x3a unknown protein (TAIR\x3aAT5G57123.1)\x3b Has 30201 Blast hits to 17322 proteins in 780 species\x3a Archae - 12\x3b Bacteria - 1396\x3b Metazoa - 17338\x3b Fungi - 3422\x3b Plants - 5037\x	NA	gi|255582685|ref|XP_002532121.1|conserved hypothetical protein [Ricinus communis] >gi|223528201|gb|EEF30261.1| conserved hypothetical protein [Ricinus communis]unknown protein\x3b BEST Arabidopsis thaliana protein match is\x3a unknown protein (TAIR\x3aAT5G57123.1)\x3b Has 30201 Blast hits to 17322 proteins in 780 species\x3a Archae - 12\x3b Bacteria - 1396\x3b Metazoa - 17338\x3b Fungi - 3422\x3b…	XP_002532121	AT5G10695.1	NA	7.53E-29	95	132.109	66	63	GO:0043069	negative regulation of programmed cell death	NA	NA	GO:0005739	mitochondrion	GO:0016043	cellular component organization	NA	NA	GO:0005739	mitochondrion	NA	NA
Contig1376		gi|617867661|gb|GBCV01016113.1|	446	568	122	uncharacterized protein	1926	gi|224138222|ref|XP_002322760.1|predicted protein [Populus trichocarpa] >gi|222867390|gb|EEF04521.1| predicted protein [Populus trichocarpa]	"Protein of unknown function, DUF593"	NA	gi|224138222|ref|XP_002322760.1|predicted protein [Populus trichocarpa] >gi|222867390|gb|EEF04521.1| predicted protein [Populus trichocarpa]"Protein of unknown function, DUF593"NA	XP_002322760	AT5G06560.1	NA	7.56E-171	75	508.834	423	321	NA	NA	NA	NA	GO:0005634	nucleus	NA	NA	NA	NA	GO:0005634	nucleus	NA	NA
Contig1377	gi|559232584|gb|GAPC01002056.1|	gi|617859322|gb|GBCV01024452.1|	465	70	535	eukaryotic translation initiation factor 2 subunit 3	1953	gi|359811337|ref|NP_001241486.1|uncharacterized protein LOC100784099 [Glycine max] >gi|255637109|gb|ACU18886.1| unknown [Glycine max]	eukaryotic translation initiation factor 2 gamma subunit	Eukaryotic translation initiation factor 2 subunit 3	gi|359811337|ref|NP_001241486.1|uncharacterized protein LOC100784099 [Glycine max] >gi|255637109|gb|ACU18886.1| unknown [Glycine max]eukaryotic translation initiation factor 2 gamma subunitEukaryotic translation initiation factor 2 subunit 3	NP_001241486	AT1G04170.1	Q5ZMS3	0	98	885.56	466	457	GO:0006446	regulation of translational initiation	GO:0005525	GTP binding	GO:0005840	ribosome	GO:0009056	catabolic process	GO:0016787	hydrolase activity	GO:0005840	ribosome	NA	NA
Contig1378	gi|559232765|gb|GAPC01001917.1|	gi|617869169|gb|GBCV01014605.1|	374	463	89	uncharacterized protein	1498	gi|224072971|ref|XP_002303944.1|predicted protein [Populus trichocarpa] >gi|222841376|gb|EEE78923.1| predicted protein [Populus trichocarpa]	unknown protein\x3b BEST Arabidopsis thaliana protein match is\x3a unknown protein (TAIR\x3aAT5G06980.4)\x3b Has 102 Blast hits to 102 proteins in 16 species\x3a Archae - 0\x3b Bacteria - 0\x3b Metazoa - 0\x3b Fungi - 0\x3b Plants - 98\x3b Viruses - 0\x3b	NA	gi|224072971|ref|XP_002303944.1|predicted protein [Populus trichocarpa] >gi|222841376|gb|EEE78923.1| predicted protein [Populus trichocarpa]unknown protein\x3b BEST Arabidopsis thaliana protein match is\x3a unknown protein (TAIR\x3aAT5G06980.4)\x3b Has 102 Blast hits to 102 proteins in 16 species\x3a Archae - 0\x3b Bacteria - 0\x3b Metazoa - 0\x3b Fungi - 0\x3b Plants - 98\x3b Viruses - 0\x3bNA	XP_002303944	AT3G12320.1	NA	2.31E-63	51	248.44	405	209	NA	NA	NA	NA	NA	NA	NA	NA	NA	NA	NA	NA	NA	NA
Contig1379		gi|617856945|gb|GBCV01026829.1|	145	203	58	60s ribosomal protein l26	661	gi|224096251|ref|XP_002310593.1|predicted protein [Populus trichocarpa] >gi|118483302|gb|ABK93553.1| unknown [Populus trichocarpa] >gi|222853496|gb|EEE91043.1| predicted protein [Populus trichocarpa]	Translation protein SH3-like family protein	60S ribosomal protein L26-1	gi|224096251|ref|XP_002310593.1|predicted protein [Populus trichocarpa] >gi|118483302|gb|ABK93553.1| unknown [Populus trichocarpa] >gi|222853496|gb|EEE91043.1| predicted protein [Populus trichocarpa]Translation protein SH3-like family protein60S ribosomal protein L26-1	XP_002310593	AT3G49910.1	P51414	1.88E-54	80	216.853	146	117	GO:0042254	ribosome biogenesis	GO:0005515	protein binding	GO:0022625	cytosolic large ribosomal subunit	GO:0009987	cellular process	GO:0005515	protein binding	GO:0016020	membrane	NA	NA
Contig138	gi|559235065|gb|GAPC01000035.1|	gi|617875953|gb|GBCV01007821.1|	527	203	730	2-dehydro-3-deoxyphosphoheptonate aldolase 3-deoxy-d-arabino-heptulosonate 7-phosphate synthetase	2494	gi|222136861|gb|ACM45080.1|3-deoxy-D-arabino-heptulosonate-7-phosphate synthase 01 [Vitis vinifera]	3-deoxy-D-arabino-heptulosonate 7-phosphate synthase 1	"Phospho-2-dehydro-3-deoxyheptonate aldolase 2, chloroplastic "	gi|222136861|gb|ACM45080.1|3-deoxy-D-arabino-heptulosonate-7-phosphate synthase 01 [Vitis vinifera]3-deoxy-D-arabino-heptulosonate 7-phosphate synthase 1"Phospho-2-dehydro-3-deoxyheptonate aldolase 2, chloroplastic "	ACM45080	AT4G39980.1	P37822	0	93	934.48	533	500	GO:0033587	shikimate biosynthetic process	GO:0016829	lyase activity	GO:0016020	membrane	GO:0009987	cellular process	GO:0016740	transferase activity	GO:0016020	membrane	"Phenylalanine, tyrosine and tryptophan biosynthesis"	synthase
Contig1380	gi|559220888|gb|GAPC01011185.1|	gi|617865834|gb|GBCV01017940.1|	436	80	516	pleckstrin homology domain-containing protein	1650	gi|225446797|ref|XP_002283267.1|PREDICTED: uncharacterized protein LOC100254120 [Vitis vinifera] >gi|302143523|emb|CBI22084.3| unnamed protein product [Vitis vinifera]	Pleckstrin homology (PH) domain-containing protein	NA	gi|225446797|ref|XP_002283267.1|PREDICTED: uncharacterized protein LOC100254120 [Vitis vinifera] >gi|302143523|emb|CBI22084.3| unnamed protein product [Vitis vinifera]Pleckstrin homology (PH) domain-containing proteinNA	XP_002283267	AT2G30880.1	NA	0	84	690.263	471	396	GO:0007165	signal transduction	GO:0035091	phosphatidylinositol binding	GO:0009536	plastid	GO:0007165	signal transduction	GO:0008289	lipid binding	GO:0009536	plastid	NA	NA
Contig1381	gi|559202427|gb|GAPC01026176.1|	gi|617871568|gb|GBCV01012206.1|	374	135	509	protein phosphatase	1731	gi|225430502|ref|XP_002285549.1|PREDICTED: probable protein phosphatase 2C 60 [Vitis vinifera] >gi|296082144|emb|CBI21149.3| unnamed protein product [Vitis vinifera]	Protein phosphatase 2C family protein	Probable protein phosphatase 2C 60	gi|225430502|ref|XP_002285549.1|PREDICTED: probable protein phosphatase 2C 60 [Vitis vinifera] >gi|296082144|emb|CBI21149.3| unnamed protein product [Vitis vinifera]Protein phosphatase 2C family proteinProbable protein phosphatase 2C 60	XP_002285549	AT4G31860.1	Q9SZ53	6.05E-167	90	592.808	334	303	GO:0042631	cellular response to water deprivation	GO:0046872	metal ion binding	GO:0008287	protein serine/threonine phosphatase complex	GO:0009991	response to extracellular stimulus	GO:0016787	hydrolase activity	GO:0005886	plasma membrane	NA	NA
Contig1382	gi|559231636|gb|GAPC01002805.1|	gi|617869054|gb|GBCV01014720.1|	358	48	406	transcription elongation factor family protein	1219	"gi|255557639|ref|XP_002519849.1|Transcription factor IWS1, putative [Ricinus communis] >gi|223540895|gb|EEF42453.1| Transcription factor IWS1, putative [Ricinus communis]"	Transcription elongation factor (TFIIS) family protein	Protein IWS1 homolog	"gi|255557639|ref|XP_002519849.1|Transcription factor IWS1, putative [Ricinus communis] >gi|223540895|gb|EEF42453.1| Transcription factor IWS1, putative [Ricinus communis]"Transcription elongation factor (TFIIS) family proteinProtein IWS1 homolog	XP_002519849	AT1G32130.2	Q3SWT4	5.53E-94	61	349.747	362	224	GO:0048193	Golgi vesicle transport	GO:0003677	DNA binding	GO:0005634	nucleus	GO:0016043	cellular component organization	GO:0003677	DNA binding	GO:0005634	nucleus	NA	NA
Contig1383		gi|617859846|gb|GBCV01023928.1|	1086	96	1182	cellulose synthase catalytic subunit	3546	gi|183211890|gb|ACC59195.1|cellulose synthase [Betula platyphylla]	Cellulose synthase family protein	Cellulose synthase A catalytic subunit 3 [UDP-forming]	gi|183211890|gb|ACC59195.1|cellulose synthase [Betula platyphylla]Cellulose synthase family proteinCellulose synthase A catalytic subunit 3 [UDP-forming]	ACC59195	AT5G05170.1	Q941L0	0	90	1941.39	1078	980	GO:0030244	cellulose biosynthetic process	GO:0016761	cellulose synthase (GDP-forming) activity	GO:0016021	integral to membrane	GO:0016043	cellular component organization	GO:0016740	transferase activity	GO:0016020	membrane	Starch and sucrose metabolism;Starch and sucrose metabolism	synthase (GDP-forming);synthase (UDP-forming)
Contig1384	gi|559232534|gb|GAPC01002095.1|	gi|617857245|gb|GBCV01026529.1|	140	184	44	NA	NA	NA	NA	NA	NA	NA	NA	NA	NA	NA	NA	NA	NA	NA	NA	NA	NA	NA	NA	NA	NA	NA	NA	NA	NA	NA	NA
Contig1385			388	11	399	beta-xylosidase 3	2428	"gi|255545293|ref|XP_002513707.1|Beta-glucosidase, putative [Ricinus communis] >gi|223547158|gb|EEF48654.1| Beta-glucosidase, putative [Ricinus communis]"	beta-D-xylosidase 4	Beta-D-xylosidase 4	"gi|255545293|ref|XP_002513707.1|Beta-glucosidase, putative [Ricinus communis] >gi|223547158|gb|EEF48654.1| Beta-glucosidase, putative [Ricinus communis]"beta-D-xylosidase 4Beta-D-xylosidase 4	XP_002513707	AT5G64570.1	Q9FLG1	0	92	696.427	386	356	GO:0045493	xylan catabolic process	GO:0046556	alpha-N-arabinofuranosidase activity	GO:0048046	apoplast	GO:0009987	cellular process	GO:0016787	hydrolase activity	GO:0005737	cytoplasm	Amino sugar and nucleotide sugar metabolism;Amino sugar and nucleotide sugar metabolism;Starch and sucrose metabolism;Starch and sucrose metabolism;Cyanoamino acid metabolism;Phenylpropanoid biosynthesis	"end alpha-L-arabinofuranosidase;1,4-beta-xylosidase;1,4-beta-xylosidase;gentiobiase;gentiobiase;gentiobiase"
Contig1386	gi|559229689|gb|GAPC01004345.1|	gi|617862109|gb|GBCV01021665.1|	335	266	601	cbs and duf21 domain-containing protein	2090	gi|224102601|ref|XP_002312743.1|predicted protein [Populus trichocarpa] >gi|222852563|gb|EEE90110.1| predicted protein [Populus trichocarpa]	CBS domain-containing protein with a domain of unknown function (DUF21)	DUF21 domain-containing protein At4g14240	gi|224102601|ref|XP_002312743.1|predicted protein [Populus trichocarpa] >gi|222852563|gb|EEE90110.1| predicted protein [Populus trichocarpa]CBS domain-containing protein with a domain of unknown function (DUF21)DUF21 domain-containing protein At4g14240	XP_002312743	AT4G14240.1	Q67XQ0	0	77	491.886	367	283	NA	NA	NA	NA	GO:0005886	plasma membrane	NA	NA	NA	NA	GO:0005886	plasma membrane	NA	NA
Contig1387		gi|617865365|gb|GBCV01018409.1|	237	318	81	thylakoid lumenal kda chloroplast	1003	"gi|359490718|ref|XP_002275994.2|PREDICTED: thylakoid lumenal 17.4 kDa protein, chloroplastic [Vitis vinifera]"	Tetratricopeptide repeat (TPR)-like superfamily protein	"Thylakoid lumenal 17.4 kDa protein, chloroplastic "	"gi|359490718|ref|XP_002275994.2|PREDICTED: thylakoid lumenal 17.4 kDa protein, chloroplastic [Vitis vinifera]"Tetratricopeptide repeat (TPR)-like superfamily protein"Thylakoid lumenal 17.4 kDa protein, chloroplastic "	XP_002275994	AT5G53490.1	P81760	5.36E-94	83	349.362	241	202	GO:0070838	divalent metal ion transport	GO:0005515	protein binding	GO:0009570	chloroplast stroma	GO:0019748	secondary metabolic process	GO:0005515	protein binding	GO:0016020	membrane	NA	NA
Contig1388		gi|617852464|gb|GBCV01031310.1|	237	123	360	u-box domain-containing protein 33-like	1080	gi|302143837|emb|CBI22698.3|unnamed protein product [Vitis vinifera]	U-box domain-containing protein kinase family protein	U-box domain-containing protein 32	gi|302143837|emb|CBI22698.3|unnamed protein product [Vitis vinifera]U-box domain-containing protein kinase family proteinU-box domain-containing protein 32	CBI22698	AT3G49060.1	Q94A51	1.53E-105	77	387.882	305	235	GO:0016310	phosphorylation	GO:0004672	protein kinase activity	GO:0005886	plasma membrane	GO:0009987	cellular process	GO:0016301	kinase activity	GO:0005886	plasma membrane	NA	NA
Contig1389			312	479	167	pp2ac-2 - phosphatase 2a isoform 2 belonging to family 2	1691	gi|224076000|ref|XP_002304866.1|predicted protein [Populus trichocarpa] >gi|222842298|gb|EEE79845.1| predicted protein [Populus trichocarpa]	protein phosphatase 2A-3	Serine/threonine-protein phosphatase PP2A-4 catalytic subunit	gi|224076000|ref|XP_002304866.1|predicted protein [Populus trichocarpa] >gi|222842298|gb|EEE79845.1| predicted protein [Populus trichocarpa]protein phosphatase 2A-3Serine/threonine-protein phosphatase PP2A-4 catalytic subunit	XP_002304866	AT2G42500.1	Q07100	0	98	647.892	313	309	GO:0007049	cell cycle	GO:0046872	metal ion binding	GO:0005886	plasma membrane	GO:0007049	cell cycle	GO:0016787	hydrolase activity	GO:0005886	plasma membrane	NA	NA
Contig139	gi|559235053|gb|GAPC01000045.1|	gi|617872177|gb|GBCV01011597.1|	191	305	114	polyubiquitin 3	1309	gi|224286458|gb|ACN40936.1|unknown [Picea sitchensis]	ubiquitin 11	Polyubiquitin 11	gi|224286458|gb|ACN40936.1|unknown [Picea sitchensis]ubiquitin 11Polyubiquitin 11	ACN40936	AT4G05050.3	P0CH33	1.54E-128	100	436.417	225	225	NA	NA	NA	NA	NA	NA	NA	NA	NA	NA	NA	NA	NA	NA
Contig1390	gi|559232048|gb|GAPC01002479.1|		612	788	176	proton pump interactor 1	2488	gi|224128300|ref|XP_002329130.1|predicted protein [Populus trichocarpa] >gi|222869799|gb|EEF06930.1| predicted protein [Populus trichocarpa]	proton pump interactor 1	Proton pump-interactor 1	gi|224128300|ref|XP_002329130.1|predicted protein [Populus trichocarpa] >gi|222869799|gb|EEF06930.1| predicted protein [Populus trichocarpa]proton pump interactor 1Proton pump-interactor 1	XP_002329130	AT4G27500.1	O23144	6.45E-176	71	623.239	598	425	GO:0045036	protein targeting to chloroplast	GO:0042803	protein homodimerization activity	GO:0009707	chloroplast outer membrane	GO:0016043	cellular component organization	GO:0016787	hydrolase activity	GO:0016020	membrane	NA	NA
Contig1391			235	48	283	vq motif-containing protein	988	gi|224137606|ref|XP_002322599.1|predicted protein [Populus trichocarpa] >gi|222867229|gb|EEF04360.1| predicted protein [Populus trichocarpa]	VQ motif-containing protein	NA	gi|224137606|ref|XP_002322599.1|predicted protein [Populus trichocarpa] >gi|222867229|gb|EEF04360.1| predicted protein [Populus trichocarpa]VQ motif-containing proteinNA	XP_002322599	AT3G56880.1	NA	1.75E-57	65	228.024	260	171	GO:0010337	regulation of salicylic acid metabolic process	GO:0005516	calmodulin binding	GO:0005634	nucleus	GO:0009987	cellular process	GO:0005515	protein binding	GO:0005634	nucleus	NA	NA
Contig1392	gi|559223760|gb|GAPC01008595.1|	gi|617871593|gb|GBCV01012181.1|	439	523	84	hippocampus abundant transcript 1	1731	"gi|255568024|ref|XP_002524989.1|Hippocampus abundant transcript 1 protein, putative [Ricinus communis] >gi|223535733|gb|EEF37396.1| Hippocampus abundant transcript 1 protein, putative [Ricinus communis]"	Major facilitator superfamily protein	Hippocampus abundant transcript-like protein 1	"gi|255568024|ref|XP_002524989.1|Hippocampus abundant transcript 1 protein, putative [Ricinus communis] >gi|223535733|gb|EEF37396.1| Hippocampus abundant transcript 1 protein, putative [Ricinus communis]"Major facilitator superfamily proteinHippocampus abundant transcript-like protein 1	XP_002524989	AT2G16980.2	B2RYH9	9.31E-176	82	622.083	442	365	GO:0055085	transmembrane transport	GO:0005215	transporter activity	GO:0016023	cytoplasmic membrane-bounded vesicle	GO:0009987	cellular process	GO:0005215	transporter activity	GO:0016020	membrane	NA	NA
Contig1393			434	36	470	protein	1481	gi|211906522|gb|ACJ11754.1|UDP-D-glucuronic acid 4-epimerase [Gossypium hirsutum]	UDP-D-glucuronate 4-epimerase 1	UDP-glucuronate 4-epimerase 1	gi|211906522|gb|ACJ11754.1|UDP-D-glucuronic acid 4-epimerase [Gossypium hirsutum]UDP-D-glucuronate 4-epimerase 1UDP-glucuronate 4-epimerase 1	ACJ11754	AT4G30440.1	Q9M0B6	0	93	776.163	428	401	GO:0009225	nucleotide-sugar metabolic process	GO:0050662	coenzyme binding	GO:0005802	trans-Golgi network	GO:0009987	cellular process	GO:0005488	binding	GO:0005794	Golgi apparatus	Amino sugar and nucleotide sugar metabolism;Amino sugar and nucleotide sugar metabolism;Starch and sucrose metabolism	5'-epimerase;4-epimerase;4-epimerase
Contig1394	gi|559228995|gb|GAPC01004900.1|	gi|617856863|gb|GBCV01026911.1|	354	16	370	protein	1460	"gi|255558444|ref|XP_002520247.1|Shwachman-Bodian-Diamond syndrome protein, putative [Ricinus communis] >gi|223540466|gb|EEF42033.1| Shwachman-Bodian-Diamond syndrome protein, putative [Ricinus communis]"	sequence-specific DNA binding transcription factors	Ribosome maturation protein SBDS	"gi|255558444|ref|XP_002520247.1|Shwachman-Bodian-Diamond syndrome protein, putative [Ricinus communis] >gi|223540466|gb|EEF42033.1| Shwachman-Bodian-Diamond syndrome protein, putative [Ricinus communis]"sequence-specific DNA binding transcription factorsRibosome maturation protein SBDS	XP_002520247	AT1G43860.1	Q3SWZ6	1.08E-158	89	565.074	356	317	GO:0042273	ribosomal large subunit biogenesis	GO:0008270	zinc ion binding	GO:0005737	cytoplasm	GO:0009987	cellular process	GO:0005488	binding	GO:0005737	cytoplasm	NA	NA
Contig1395		gi|617856213|gb|GBCV01027561.1|	384	32	416	thump domain-containing protein	1447	gi|225436571|ref|XP_002278600.1|PREDICTED: uncharacterized protein LOC100244787 [Vitis vinifera] >gi|297734958|emb|CBI17192.3| unnamed protein product [Vitis vinifera]	THUMP domain-containing protein	THUMP domain-containing protein 1	gi|225436571|ref|XP_002278600.1|PREDICTED: uncharacterized protein LOC100244787 [Vitis vinifera] >gi|297734958|emb|CBI17192.3| unnamed protein product [Vitis vinifera]THUMP domain-containing proteinTHUMP domain-containing protein 1	XP_002278600	AT5G12410.1	Q99J36	1.61E-114	68	418.313	391	269	GO:0051604	protein maturation	NA	NA	GO:0005829	cytosol	GO:0030154	cell differentiation	NA	NA	GO:0005829	cytosol	NA	NA
Contig1396	gi|559232726|gb|GAPC01001947.1|	gi|617869759|gb|GBCV01014015.1|	316	414	98	snare associated golgi protein	1566	gi|225469876|ref|XP_002270145.1|PREDICTED: TVP38/TMEM64 family membrane protein slr0305 [Vitis vinifera] >gi|297739420|emb|CBI29602.3| unnamed protein product [Vitis vinifera]	SNARE associated Golgi protein family	TVP38/TMEM64 family membrane protein slr0305	gi|225469876|ref|XP_002270145.1|PREDICTED: TVP38/TMEM64 family membrane protein slr0305 [Vitis vinifera] >gi|297739420|emb|CBI29602.3| unnamed protein product [Vitis vinifera]SNARE associated Golgi protein familyTVP38/TMEM64 family membrane protein slr0305	XP_002270145	AT2G02370.2	Q55909	1.31E-125	81	455.292	320	260	NA	NA	NA	NA	GO:0005886	plasma membrane	NA	NA	NA	NA	GO:0005886	plasma membrane	NA	NA
Contig1397	gi|559219942|gb|GAPC01011968.1|	gi|617861573|gb|GBCV01022201.1|	385	586	201	1-acyl-sn-glycerol-3-phosphate acyltransferase	1930	gi|224137214|ref|XP_002327070.1|predicted protein [Populus trichocarpa] >gi|222835385|gb|EEE73820.1| predicted protein [Populus trichocarpa]	Phospholipid/glycerol acyltransferase family protein	Lysophospholipid acyltransferase LPEAT1	gi|224137214|ref|XP_002327070.1|predicted protein [Populus trichocarpa] >gi|222835385|gb|EEE73820.1| predicted protein [Populus trichocarpa]Phospholipid/glycerol acyltransferase family proteinLysophospholipid acyltransferase LPEAT1	XP_002327070	AT1G80950.1	Q8L7R3	7.43E-161	82	572.778	402	330	GO:0006655	phosphatidylglycerol biosynthetic process	GO:0016746	"transferase activity, transferring acyl groups"	GO:0005783	endoplasmic reticulum	GO:0009987	cellular process	GO:0016740	transferase activity	GO:0005783	endoplasmic reticulum	NA	NA
Contig1398	gi|559215136|gb|GAPC01015829.1|	gi|617878805|gb|GBCV01004969.1|	352	353	1	uvrb uvrc motif-containing protein	1357	"gi|255542114|ref|XP_002512121.1|DNA binding protein, putative [Ricinus communis] >gi|223549301|gb|EEF50790.1| DNA binding protein, putative [Ricinus communis]"	uvrB/uvrC motif-containing protein	F-box only protein 21	"gi|255542114|ref|XP_002512121.1|DNA binding protein, putative [Ricinus communis] >gi|223549301|gb|EEF50790.1| DNA binding protein, putative [Ricinus communis]"uvrB/uvrC motif-containing proteinF-box only protein 21	XP_002512121	AT2G03390.1	Q8VDH1	3.61E-126	79	406.757	303	241	GO:0006289	nucleotide-excision repair	GO:0004518	nuclease activity	GO:0009507	chloroplast	GO:0006950	response to stress	GO:0004518	nuclease activity	GO:0009536	plastid	NA	NA
Contig1399			148	96	244	nucleoside diphosphate kinase 1	1060	gi|224067515|ref|XP_002302498.1|predicted protein [Populus trichocarpa] >gi|222844224|gb|EEE81771.1| predicted protein [Populus trichocarpa]	Nucleoside diphosphate kinase family protein	Nucleoside diphosphate kinase 1	gi|224067515|ref|XP_002302498.1|predicted protein [Populus trichocarpa] >gi|222844224|gb|EEE81771.1| predicted protein [Populus trichocarpa]Nucleoside diphosphate kinase family proteinNucleoside diphosphate kinase 1	XP_002302498	AT4G09320.1	P39207	1.64E-72	90	278.1	155	140	GO:0046686	response to cadmium ion	GO:0046872	metal ion binding	GO:0048046	apoplast	GO:0009628	response to abiotic stimulus	GO:0016301	kinase activity	GO:0016020	membrane	Purine metabolism;Pyrimidine metabolism	kinase;kinase
Contig14	gi|559235082|gb|GAPC01000018.1|	gi|617875041|gb|GBCV01008733.1|	358	373	731	f-box lrr-repeat protein 14-like	2483	gi|182407840|gb|ACB87911.1|F-box-containing protein 1 [Malus x domestica]	Leucine-rich repeat family protein	F-box/LRR-repeat protein 14	gi|182407840|gb|ACB87911.1|F-box-containing protein 1 [Malus x domestica]Leucine-rich repeat family proteinF-box/LRR-repeat protein 14	ACB87911	AT1G15740.1	Q8BID8	1.60E-167	74	441.81	355	264	NA	NA	NA	NA	NA	NA	NA	NA	NA	NA	NA	NA	NA	NA
Contig140	gi|559226245|gb|GAPC01006575.1|	gi|617879356|gb|GBCV01004418.1|	224	23	247	rubber elongation factor protein	967	gi|356566130|ref|XP_003551288.1|PREDICTED: REF/SRPP-like protein At1g67360-like isoform 1 [Glycine max] >gi|356566132|ref|XP_003551289.1| PREDICTED: REF/SRPP-like protein At1g67360-like isoform 2 [Glycine max]	Rubber elongation factor protein (REF)	REF/SRPP-like protein At1g67360	gi|356566130|ref|XP_003551288.1|PREDICTED: REF/SRPP-like protein At1g67360-like isoform 1 [Glycine max] >gi|356566132|ref|XP_003551289.1| PREDICTED: REF/SRPP-like protein At1g67360-like isoform 2 [Glycine max]Rubber elongation factor protein (REF)REF/SRPP-like protein At1g67360	XP_003551288	AT1G67360.2	Q9FYF7	7.32E-61	75	239.195	184	138	GO:0044237	cellular metabolic process	NA	NA	GO:0005773	vacuole	GO:0009987	cellular process	NA	NA	GO:0005773	vacuole	NA	NA
Contig1400	gi|559225764|gb|GAPC01006963.1|	gi|617868163|gb|GBCV01015611.1|	179	252	73	pollen-specific c2 domain containing protein	911	"gi|255579281|ref|XP_002530486.1|ARF GTPase activator, putative [Ricinus communis] >gi|223529983|gb|EEF31909.1| ARF GTPase activator, putative [Ricinus communis]"	Calcium-dependent lipid-binding (CaLB domain) family protein	Probable ADP-ribosylation factor GTPase-activating protein AGD11	"gi|255579281|ref|XP_002530486.1|ARF GTPase activator, putative [Ricinus communis] >gi|223529983|gb|EEF31909.1| ARF GTPase activator, putative [Ricinus communis]"Calcium-dependent lipid-binding (CaLB domain) family proteinProbable ADP-ribosylation factor GTPase-activating protein AGD11	XP_002530486	AT3G17980.1	Q8L7A4	1.02E-77	92	295.049	173	160	NA	NA	NA	NA	GO:0016021	integral to membrane	NA	NA	NA	NA	GO:0016020	membrane	NA	NA
Contig1401		gi|617878447|gb|GBCV01005327.1|	97	229	132	skp1 family protein	804	"gi|255558940|ref|XP_002520493.1|Transcription elongation factor B polypeptide, putative [Ricinus communis] >gi|223540335|gb|EEF41906.1| Transcription elongation factor B polypeptide, putative [Ricinus communis]"	BTB/POZ domain-containing protein	Transcription elongation factor B polypeptide 1	"gi|255558940|ref|XP_002520493.1|Transcription elongation factor B polypeptide, putative [Ricinus communis] >gi|223540335|gb|EEF41906.1| Transcription elongation factor B polypeptide, putative [Ricinus communis]"BTB/POZ domain-containing proteinTranscription elongation factor B polypeptide 1	XP_002520493	AT5G59140.1	P83941	9.08E-45	96	185.267	98	95	GO:0009062	fatty acid catabolic process	GO:0003746	translation elongation factor activity	GO:0005840	ribosome	GO:0019538	protein metabolic process	GO:0008135	"translation factor activity, nucleic acid binding"	GO:0005840	ribosome	NA	NA
Contig1402		gi|617868721|gb|GBCV01015053.1|	291	446	155	auxin-responsive protein	1439	gi|359480055|ref|XP_002269922.2|PREDICTED: auxin-responsive protein IAA11-like [Vitis vinifera]	indole-3-acetic acid inducible 11	Auxin-responsive protein IAA11	gi|359480055|ref|XP_002269922.2|PREDICTED: auxin-responsive protein IAA11-like [Vitis vinifera]indole-3-acetic acid inducible 11Auxin-responsive protein IAA11	XP_002269922	AT4G28640.1	Q38829	4.24E-75	71	287.345	243	174	GO:2000112	regulation of cellular macromolecule biosynthetic process	NA	NA	NA	NA	GO:0009719	response to endogenous stimulus	NA	NA	NA	NA	NA	NA
Contig1403		gi|617875454|gb|GBCV01008320.1|	210	313	103	protein	1137	gi|225441147|ref|XP_002267276.1|PREDICTED: ras-related protein RABC2a [Vitis vinifera] >gi|297739985|emb|CBI30167.3| unnamed protein product [Vitis vinifera]	RAB GTPase homolog C2A	Ras-related protein RABC2a	gi|225441147|ref|XP_002267276.1|PREDICTED: ras-related protein RABC2a [Vitis vinifera] >gi|297739985|emb|CBI30167.3| unnamed protein product [Vitis vinifera]RAB GTPase homolog C2ARas-related protein RABC2a	XP_002267276	AT5G03530.1	O49841	7.70E-95	88	352.443	210	186	GO:0015031	protein transport	GO:0080115	myosin XI tail binding	GO:0008287	protein serine/threonine phosphatase complex	GO:0009987	cellular process	GO:0016787	hydrolase activity	GO:0005794	Golgi apparatus	Sphingolipid metabolism	phosphodiesterase
Contig1404	gi|559210461|gb|GAPC01019593.1|	gi|617879711|gb|GBCV01004063.1|	489	52	541	long chain acyl- synthetase 9	1936	"gi|255545494|ref|XP_002513807.1|long-chain-fatty-acid CoA ligase, putative [Ricinus communis] >gi|223546893|gb|EEF48390.1| long-chain-fatty-acid CoA ligase, putative [Ricinus communis]"	long chain acyl-CoA synthetase 9	"Long chain acyl-CoA synthetase 9, chloroplastic "	"gi|255545494|ref|XP_002513807.1|long-chain-fatty-acid CoA ligase, putative [Ricinus communis] >gi|223546893|gb|EEF48390.1| long-chain-fatty-acid CoA ligase, putative [Ricinus communis]"long chain acyl-CoA synthetase 9"Long chain acyl-CoA synthetase 9, chloroplastic "	XP_002513807	AT1G77590.1	Q9CAP8	0	88	867.84	540	478	GO:0006633	fatty acid biosynthetic process	GO:0004467	long-chain fatty acid-CoA ligase activity	GO:0016020	membrane	GO:0009987	cellular process	GO:0003824	catalytic activity	GO:0016020	membrane	Fatty acid degradation	ligase
Contig1405			249	46	295	cytosolic ascorbate peroxidase	914	gi|161778778|gb|ABX79340.1|cytosolic ascorbate peroxidase [Vitis vinifera]	ascorbate peroxidase 2	"L-ascorbate peroxidase, cytosolic "	gi|161778778|gb|ABX79340.1|cytosolic ascorbate peroxidase [Vitis vinifera]ascorbate peroxidase 2"L-ascorbate peroxidase, cytosolic "	ABX79340	AT3G09640.2	P48534	1.56E-118	88	430.639	253	223	GO:0055114	oxidation-reduction process	GO:0046872	metal ion binding	GO:0005737	cytoplasm	GO:0009987	cellular process	GO:0005488	binding	GO:0005737	cytoplasm	Glutathione metabolism;Ascorbate and aldarate metabolism	peroxidase;peroxidase
Contig1406		gi|617869212|gb|GBCV01014562.1|	361	423	62	leucoanthocyanidin dioxygenase-like protein	1380	gi|356568250|ref|XP_003552326.1|PREDICTED: flavonol synthase/flavanone 3-hydroxylase-like [Glycine max]	2-oxoglutarate (2OG) and Fe(II)-dependent oxygenase superfamily protein	Leucoanthocyanidin dioxygenase	gi|356568250|ref|XP_003552326.1|PREDICTED: flavonol synthase/flavanone 3-hydroxylase-like [Glycine max]2-oxoglutarate (2OG) and Fe(II)-dependent oxygenase superfamily proteinLeucoanthocyanidin dioxygenase	XP_003552326	AT5G05600.1	P51091	8.20E-161	86	572.007	353	306	GO:0080167	response to karrikin	GO:0016706	"oxidoreductase activity, acting on paired donors, with incorporation or reduction of molecular oxygen, 2-oxoglutarate as one donor, and incorporation of one atom each of oxygen into both donors"	GO:0005737	cytoplasm	GO:0009987	cellular process	GO:0005488	binding	GO:0005737	cytoplasm	NA	NA
Contig1407	gi|559229961|gb|GAPC01004135.1|	gi|617856833|gb|GBCV01026941.1|	664	43	707	translocation protein sec63	2436	gi|225464625|ref|XP_002275958.1|PREDICTED: translocation protein SEC63 homolog [Vitis vinifera]	DnaJ / Sec63 Brl domains-containing protein	Translocation protein SEC63 homolog	gi|225464625|ref|XP_002275958.1|PREDICTED: translocation protein SEC63 homolog [Vitis vinifera]DnaJ / Sec63 Brl domains-containing proteinTranslocation protein SEC63 homolog	XP_002275958	AT1G79940.3	Q9UGP8	0	90	1049.65	626	566	GO:0030968	endoplasmic reticulum unfolded protein response	GO:0051082	unfolded protein binding	GO:0030176	integral to endoplasmic reticulum membrane	GO:0019538	protein metabolic process	GO:0005515	protein binding	GO:0016020	membrane	NA	NA
Contig1408			142	161	303	cytochrome c oxidase subunit	910	gi|356552918|ref|XP_003544809.1|PREDICTED: cytochrome c oxidase subunit 6b-1-like [Glycine max]	cytochrome C oxidase 6B	Cytochrome c oxidase subunit 6b-1	gi|356552918|ref|XP_003544809.1|PREDICTED: cytochrome c oxidase subunit 6b-1-like [Glycine max]cytochrome C oxidase 6BCytochrome c oxidase subunit 6b-1	XP_003544809	AT1G22450.1	Q9S7L9	1.45E-49	70	197.593	171	120	NA	NA	NA	NA	NA	NA	NA	NA	NA	NA	NA	NA	Oxidative phosphorylation	oxidase
Contig1409		gi|617860932|gb|GBCV01022842.1|	617	70	687	microtubule-associated proteins 65-1	2521	gi|359494079|ref|XP_002277391.2|PREDICTED: LOW QUALITY PROTEIN: 65-kDa microtubule-associated protein 1-like [Vitis vinifera]	microtubule-associated proteins 65-1	65-kDa microtubule-associated protein 1	gi|359494079|ref|XP_002277391.2|PREDICTED: LOW QUALITY PROTEIN: 65-kDa microtubule-associated protein 1-like [Vitis vinifera]microtubule-associated proteins 65-165-kDa microtubule-associated protein 1	XP_002277391	AT5G55230.1	Q9FLP0	0	90	925.235	563	508	GO:0051322	anaphase	GO:0046983	protein dimerization activity	GO:0045298	tubulin complex	GO:0016043	cellular component organization	GO:0005515	protein binding	GO:0005856	cytoskeleton	NA	NA
Contig141	gi|559234746|gb|GAPC01000293.1|		535	659	124	calnexin homolog	2249	"gi|255540003|ref|XP_002511066.1|calnexin, putative [Ricinus communis] >gi|223550181|gb|EEF51668.1| calnexin, putative [Ricinus communis]"	calnexin 1	Calnexin homolog	"gi|255540003|ref|XP_002511066.1|calnexin, putative [Ricinus communis] >gi|223550181|gb|EEF51668.1| calnexin, putative [Ricinus communis]"calnexin 1Calnexin homolog	XP_002511066	AT5G61790.1	Q39817	0	80	780.015	514	415	GO:0050832	defense response to fungus	GO:0051082	unfolded protein binding	GO:0016021	integral to membrane	GO:0019538	protein metabolic process	GO:0030246	carbohydrate binding	GO:0016020	membrane	NA	NA
Contig1410			194	19	213	ribosomal protein l9	857	gi|307135913|gb|ADN33776.1|60S ribosomal protein l9 [Cucumis melo subsp. melo]	Ribosomal protein L6 family	60S ribosomal protein L9	gi|307135913|gb|ADN33776.1|60S ribosomal protein l9 [Cucumis melo subsp. melo]Ribosomal protein L6 family60S ribosomal protein L9	ADN33776	AT1G33140.1	P30707	5.17E-97	97	358.992	194	190	GO:0042254	ribosome biogenesis	GO:0019843	rRNA binding	GO:0022625	cytosolic large ribosomal subunit	GO:0009987	cellular process	GO:0005198	structural molecule activity	GO:0016020	membrane	NA	NA
Contig1411	gi|559206296|gb|GAPC01022878.1|	gi|617864001|gb|GBCV01019773.1|	345	501	156	probable receptor-like protein kinase at1g80640-like	1504	gi|359475853|ref|XP_002285386.2|PREDICTED: probable receptor-like protein kinase At1g80640-like [Vitis vinifera] >gi|296082091|emb|CBI21096.3| unnamed protein product [Vitis vinifera]	Protein kinase superfamily protein	Probable receptor-like protein kinase At1g80640	gi|359475853|ref|XP_002285386.2|PREDICTED: probable receptor-like protein kinase At1g80640-like [Vitis vinifera] >gi|296082091|emb|CBI21096.3| unnamed protein product [Vitis vinifera]Protein kinase superfamily proteinProbable receptor-like protein kinase At1g80640	XP_002285386	AT2G25220.1	Q0V7T5	1.11E-160	85	512.686	341	291	GO:0009069	serine family amino acid metabolic process	GO:0005524	ATP binding	GO:0005886	plasma membrane	GO:0007165	signal transduction	GO:0016301	kinase activity	GO:0005886	plasma membrane	NA	NA
Contig1412	gi|559225418|gb|GAPC01007235.1|	gi|617857203|gb|GBCV01026571.1|	271	513	242	26s proteasome subunit 4	1597	gi|356505102|ref|XP_003521331.1|PREDICTED: 26S proteasome regulatory subunit 4 homolog A-like [Glycine max]	regulatory particle AAA-ATPase 2A	26S proteasome regulatory subunit 4 homolog A	gi|356505102|ref|XP_003521331.1|PREDICTED: 26S proteasome regulatory subunit 4 homolog A-like [Glycine max]regulatory particle AAA-ATPase 2A26S proteasome regulatory subunit 4 homolog A	XP_003521331	AT4G29040.1	Q9SZD4	0	92	472.626	267	247	GO:0090351	seedling development	GO:0008568	microtubule-severing ATPase activity	GO:0008540	"proteasome regulatory particle, base subcomplex"	GO:0040007	growth	GO:0016787	hydrolase activity	GO:0005886	plasma membrane	NA	NA
Contig1413	gi|559209778|gb|GAPC01020128.1|	gi|617868403|gb|GBCV01015371.1|	502	61	563	tryptophan synthase beta chain	1821	gi|224127344|ref|XP_002329254.1|predicted protein [Populus trichocarpa] >gi|222870708|gb|EEF07839.1| predicted protein [Populus trichocarpa]	tryptophan synthase beta type 2	Tryptophan synthase beta chain 2	gi|224127344|ref|XP_002329254.1|predicted protein [Populus trichocarpa] >gi|222870708|gb|EEF07839.1| predicted protein [Populus trichocarpa]tryptophan synthase beta type 2Tryptophan synthase beta chain 2	XP_002329254	AT5G38530.1	O67409	0	95	834.713	461	438	GO:0009094	L-phenylalanine biosynthetic process	GO:0052684	"L-serine hydro-lyase (adding indole, L-tryptophan-forming) activity"	GO:0009507	chloroplast	GO:0009058	biosynthetic process	GO:0005515	protein binding	GO:0009536	plastid	"Phenylalanine, tyrosine and tryptophan biosynthesis;Glycine, serine and threonine metabolism"	synthase;synthase
Contig1414			378	42	420	nac domain ipr003441	1523	gi|255538558|ref|XP_002510344.1|conserved hypothetical protein [Ricinus communis] >gi|223551045|gb|EEF52531.1| conserved hypothetical protein [Ricinus communis]	NAC domain containing protein 28	NAC domain-containing protein 76	gi|255538558|ref|XP_002510344.1|conserved hypothetical protein [Ricinus communis] >gi|223551045|gb|EEF52531.1| conserved hypothetical protein [Ricinus communis]NAC domain containing protein 28NAC domain-containing protein 76	XP_002510344	AT1G65910.1	Q5Z6B6	1.43E-76	57	292.352	390	225	NA	NA	NA	NA	NA	NA	NA	NA	NA	NA	NA	NA	NA	NA
Contig1415	gi|559222680|gb|GAPC01009615.1|	gi|617878923|gb|GBCV01004851.1|	270	328	598	thylakoid carrier protein	2076	gi|224090992|ref|XP_002309137.1|predicted protein [Populus trichocarpa] >gi|222855113|gb|EEE92660.1| predicted protein [Populus trichocarpa]	Mitochondrial substrate carrier family protein	"Probable envelope ADP,ATP carrier protein, chloroplastic "	gi|224090992|ref|XP_002309137.1|predicted protein [Populus trichocarpa] >gi|222855113|gb|EEE92660.1| predicted protein [Populus trichocarpa]Mitochondrial substrate carrier family protein"Probable envelope ADP,ATP carrier protein, chloroplastic "	XP_002309137	AT3G51870.1	O65023	1.43E-149	87	535.413	333	291	GO:0055085	transmembrane transport	GO:0005347	ATP transmembrane transporter activity	GO:0042651	thylakoid membrane	GO:0019538	protein metabolic process	GO:0005215	transporter activity	GO:0016020	membrane	NA	NA
Contig1416			93	174	81	uncharacterized protein	747	gi|224080353|ref|XP_002306109.1|predicted protein [Populus trichocarpa] >gi|118482343|gb|ABK93095.1| unknown [Populus trichocarpa] >gi|222849073|gb|EEE86620.1| predicted protein [Populus trichocarpa]	unknown protein\x3b BEST Arabidopsis thaliana protein match is\x3a unknown protein (TAIR\x3aAT3G05570.1)\x3b Has 30201 Blast hits to 17322 proteins in 780 species\x3a Archae - 12\x3b Bacteria - 1396\x3b Metazoa - 17338\x3b Fungi - 3422\x3b Plants - 5037\x	NA	gi|224080353|ref|XP_002306109.1|predicted protein [Populus trichocarpa] >gi|118482343|gb|ABK93095.1| unknown [Populus trichocarpa] >gi|222849073|gb|EEE86620.1| predicted protein [Populus trichocarpa]unknown protein\x3b BEST Arabidopsis thaliana protein match is\x3a unknown protein (TAIR\x3aAT3G05570.1)\x3b Has 30201 Blast hits to 17322 proteins in 780 species\x3a Archae - 12\x3b Bacteria - 1396\x…	XP_002306109	AT4G39235.1	NA	3.12E-33	85	146.747	92	79	GO:0006979	response to oxidative stress	NA	NA	GO:0005739	mitochondrion	GO:0006950	response to stress	NA	NA	GO:0005739	mitochondrion	NA	NA
Contig1417	gi|559232965|gb|GAPC01001760.1|	gi|617856959|gb|GBCV01026815.1|	263	38	301	uncharacterized protein loc100248360	1367	"gi|255565605|ref|XP_002523792.1|catalytic, putative [Ricinus communis] >gi|223536880|gb|EEF38518.1| catalytic, putative [Ricinus communis]"	alpha/beta-Hydrolases superfamily protein	NA	"gi|255565605|ref|XP_002523792.1|catalytic, putative [Ricinus communis] >gi|223536880|gb|EEF38518.1| catalytic, putative [Ricinus communis]"alpha/beta-Hydrolases superfamily proteinNA	XP_002523792	AT5G22460.2	NA	2.85E-154	91	409.453	238	218	NA	NA	NA	NA	GO:0016023	cytoplasmic membrane-bounded vesicle	NA	NA	NA	NA	GO:0005737	cytoplasm	NA	NA
Contig1418			411	191	602	ketol-acid reductoisomerase	2586	gi|224079219|ref|XP_002305797.1|predicted protein [Populus trichocarpa] >gi|222848761|gb|EEE86308.1| predicted protein [Populus trichocarpa]	ketol-acid reductoisomerase	"Ketol-acid reductoisomerase, chloroplastic "	gi|224079219|ref|XP_002305797.1|predicted protein [Populus trichocarpa] >gi|222848761|gb|EEE86308.1| predicted protein [Populus trichocarpa]ketol-acid reductoisomerase"Ketol-acid reductoisomerase, chloroplastic "	XP_002305797	AT3G58610.3	Q05758	0	82	804.283	546	451	GO:0055114	oxidation-reduction process	GO:0070402	NADPH binding	GO:0048046	apoplast	GO:0009987	cellular process	GO:0005515	protein binding	GO:0009536	plastid	"Valine, leucine and isoleucine biosynthesis;Pantothenate and CoA biosynthesis"	reductoisomerase;reductoisomerase
Contig1419	gi|559234451|gb|GAPC01000528.1|	gi|617868270|gb|GBCV01015504.1|	155	212	57	nucleic acid binding	704	"gi|255584784|ref|XP_002533110.1|nucleic acid binding protein, putative [Ricinus communis] >gi|223527101|gb|EEF29282.1| nucleic acid binding protein, putative [Ricinus communis]"	C2H2-type zinc finger family protein	Zinc finger protein ZAT11	"gi|255584784|ref|XP_002533110.1|nucleic acid binding protein, putative [Ricinus communis] >gi|223527101|gb|EEF29282.1| nucleic acid binding protein, putative [Ricinus communis]"C2H2-type zinc finger family proteinZinc finger protein ZAT11	XP_002533110	AT2G28710.1	Q9SLD4	2.10E-41	70	173.711	150	105	GO:0009416	response to light stimulus	GO:0005488	binding	NA	NA	GO:0009628	response to abiotic stimulus	GO:0005488	binding	NA	NA	NA	NA
Contig142		gi|617868200|gb|GBCV01015574.1|	670	761	91	zinc finger ccch domain-containing protein	2509	gi|225448453|ref|XP_002269430.1|PREDICTED: zinc finger CCCH domain-containing protein 29-like [Vitis vinifera]	zinc finger (CCCH-type) family protein	Zinc finger CCCH domain-containing protein 29	gi|225448453|ref|XP_002269430.1|PREDICTED: zinc finger CCCH domain-containing protein 29-like [Vitis vinifera]zinc finger (CCCH-type) family proteinZinc finger CCCH domain-containing protein 29	XP_002269430	AT2G40140.2	Q9XEE6	0	74	857.825	701	519	GO:0006950	response to stress	GO:0005488	binding	NA	NA	GO:0006950	response to stress	GO:0005488	binding	NA	NA	NA	NA
Contig1420	gi|559226036|gb|GAPC01006748.1|	gi|617864061|gb|GBCV01019713.1|	541	590	49	galactose kinase	1829	gi|225432012|ref|XP_002279647.1|PREDICTED: galactokinase [Vitis vinifera] >gi|296083222|emb|CBI22858.3| unnamed protein product [Vitis vinifera]	Mevalonate/galactokinase family protein	Galactokinase	gi|225432012|ref|XP_002279647.1|PREDICTED: galactokinase [Vitis vinifera] >gi|296083222|emb|CBI22858.3| unnamed protein product [Vitis vinifera]Mevalonate/galactokinase family proteinGalactokinase	XP_002279647	AT3G06580.1	Q9SEE5	0	92	832.017	495	456	GO:0046835	carbohydrate phosphorylation	GO:0033858	N-acetylgalactosamine kinase activity	GO:0005829	cytosol	GO:0009987	cellular process	GO:0016301	kinase activity	GO:0005829	cytosol	Amino sugar and nucleotide sugar metabolism;Galactose metabolism	galactokinase (phosphorylating);galactokinase (phosphorylating)
Contig1421		gi|617873872|gb|GBCV01009902.1|	246	347	101	pppde peptidase domain-containing protein	1263	gi|356559754|ref|XP_003548162.1|PREDICTED: UPF0326 protein At4g17486-like [Glycine max]	PPPDE putative thiol peptidase family protein	DeSI-like protein At4g17486	gi|356559754|ref|XP_003548162.1|PREDICTED: UPF0326 protein At4g17486-like [Glycine max]PPPDE putative thiol peptidase family proteinDeSI-like protein At4g17486	XP_003548162	AT4G25680.1	Q93VG8	2.07E-99	84	367.851	229	194	NA	NA	NA	NA	GO:0005737	cytoplasm	NA	NA	NA	NA	GO:0005737	cytoplasm	NA	NA
Contig1422	gi|559230433|gb|GAPC01003767.1|	gi|617856740|gb|GBCV01027034.1|	278	311	33	chlorophyll a-b binding protein	1050	"gi|255571917|ref|XP_002526901.1|chlorophyll A/B binding protein, putative [Ricinus communis] >gi|223533800|gb|EEF35532.1| chlorophyll A/B binding protein, putative [Ricinus communis]"	light harvesting complex photosystem II	"Chlorophyll a-b binding protein CP29.3, chloroplastic "	"gi|255571917|ref|XP_002526901.1|chlorophyll A/B binding protein, putative [Ricinus communis] >gi|223533800|gb|EEF35532.1| chlorophyll A/B binding protein, putative [Ricinus communis]"light harvesting complex photosystem II"Chlorophyll a-b binding protein CP29.3, chloroplastic "	XP_002526901	AT2G40100.1	Q9S7W1	7.24E-121	83	438.728	283	236	GO:0010218	response to far red light	GO:0016168	chlorophyll binding	GO:0030076	light-harvesting complex	GO:0015979	photosynthesis	GO:0005488	binding	GO:0016020	membrane	NA	NA
Contig1423	gi|559225500|gb|GAPC01007170.1|	gi|617875239|gb|GBCV01008535.1|	84	161	77	nadh dehydrogenase fe-s protein 5	528	gi|30841446|gb|AAP34361.1|fiber protein Fb14 [Gossypium barbadense] >gi|66271051|gb|AAY43803.1| Fb14 [Gossypium hirsutum]	NADH-ubiquinone oxidoreductase-related	NADH dehydrogenase [ubiquinone] iron-sulfur protein 5-A	gi|30841446|gb|AAP34361.1|fiber protein Fb14 [Gossypium barbadense] >gi|66271051|gb|AAY43803.1| Fb14 [Gossypium hirsutum]NADH-ubiquinone oxidoreductase-relatedNADH dehydrogenase [ubiquinone] iron-sulfur protein 5-A	AAP34361	AT2G47690.1	O82238	4.14E-40	95	168.318	83	79	GO:0009853	photorespiration	GO:0003676	nucleic acid binding	GO:0005747	mitochondrial respiratory chain complex I	GO:0009987	cellular process	GO:0003676	nucleic acid binding	GO:0016020	membrane	NA	NA
Contig1424		gi|617859980|gb|GBCV01023794.1|	384	527	143	g protein alpha subunit	2326	"gi|255550203|ref|XP_002516152.1|GTP-binding protein (p) alpha subunit, gpa1, putative [Ricinus communis] >gi|223544638|gb|EEF46154.1| GTP-binding protein (p) alpha subunit, gpa1, putative [Ricinus communis]"	G protein alpha subunit 1	Guanine nucleotide-binding protein alpha-1 subunit	"gi|255550203|ref|XP_002516152.1|GTP-binding protein (p) alpha subunit, gpa1, putative [Ricinus communis] >gi|223544638|gb|EEF46154.1| GTP-binding protein (p) alpha subunit, gpa1, putative [Ricinus communis]"G protein alpha subunit 1Guanine nucleotide-binding protein alpha-1 subunit	XP_002516152	AT2G26300.1	P49082	0	94	707.983	392	371	GO:0072593	reactive oxygen species metabolic process	GO:0051020	GTPase binding	GO:0005834	heterotrimeric G-protein complex	GO:0016043	cellular component organization	GO:0030234	enzyme regulator activity	GO:0016020	membrane	NA	NA
Contig1425	gi|559230345|gb|GAPC01003837.1|	gi|617875664|gb|GBCV01008110.1|	341	410	69	uncharacterized protein	1266	gi|225470567|ref|XP_002272662.1|PREDICTED: uncharacterized protein LOC100264929 [Vitis vinifera]	Tetratricopeptide repeat (TPR)-like superfamily protein	NA	gi|225470567|ref|XP_002272662.1|PREDICTED: uncharacterized protein LOC100264929 [Vitis vinifera]Tetratricopeptide repeat (TPR)-like superfamily proteinNA	XP_002272662	AT3G26580.1	NA	7.35E-113	72	412.535	351	254	GO:0015996	chlorophyll catabolic process	NA	NA	GO:0009535	chloroplast thylakoid membrane	GO:0009987	cellular process	NA	NA	GO:0016020	membrane	NA	NA
Contig1426	gi|559205787|gb|GAPC01023386.1|	gi|617854609|gb|GBCV01029165.1|	97	204	107	ring zinc finger protein	1286	gi|147789462|emb|CAN77823.1|hypothetical protein VITISV_043444 [Vitis vinifera]	RING/U-box superfamily protein	E3 ubiquitin-protein ligase Topors	gi|147789462|emb|CAN77823.1|hypothetical protein VITISV_043444 [Vitis vinifera]RING/U-box superfamily proteinE3 ubiquitin-protein ligase Topors	CAN77823	AT2G39100.1	Q9NS56	9.43E-78	71	291.582	250	178	NA	NA	NA	NA	NA	NA	NA	NA	NA	NA	NA	NA	NA	NA
Contig1427	gi|559230993|gb|GAPC01003326.1|	gi|617858509|gb|GBCV01025265.1|	1014	108	1122	e3 ubiquitin-protein ligase upl1-like	3612	gi|359492508|ref|XP_002283711.2|PREDICTED: E3 ubiquitin-protein ligase UPL2-like [Vitis vinifera]	ubiquitin-protein ligase 2	E3 ubiquitin-protein ligase UPL2	gi|359492508|ref|XP_002283711.2|PREDICTED: E3 ubiquitin-protein ligase UPL2-like [Vitis vinifera]ubiquitin-protein ligase 2E3 ubiquitin-protein ligase UPL2	XP_002283711	AT1G70320.1	Q8H0T4	0	83	1681.38	1127	941	GO:0006464	cellular protein modification process	GO:0016881	acid-amino acid ligase activity	GO:0005622	intracellular	GO:0006464	cellular protein modification process	GO:0003824	catalytic activity	GO:0005622	intracellular	NA	NA
Contig1428	gi|559230029|gb|GAPC01004082.1|		215	29	244	mob1 phocein family protein	1137	gi|359476550|ref|XP_003631858.1|PREDICTED: mps one binder kinase activator-like 1 isoform 2 [Vitis vinifera]	Mob1/phocein family protein	MOB kinase activator-like 1	gi|359476550|ref|XP_003631858.1|PREDICTED: mps one binder kinase activator-like 1 isoform 2 [Vitis vinifera]Mob1/phocein family proteinMOB kinase activator-like 1	XP_003631858	AT5G45550.1	Q8GYX0	5.50E-117	98	426.017	213	209	GO:0048193	Golgi vesicle transport	GO:0043531	ADP binding	GO:0009507	chloroplast	GO:0016049	cell growth	GO:0016301	kinase activity	GO:0009536	plastid	NA	NA
Contig1429			261	371	110	chy and ctchy and ring-type zinc finger protein	1336	gi|224092372|ref|XP_002309580.1|predicted protein [Populus trichocarpa] >gi|118485648|gb|ABK94674.1| unknown [Populus trichocarpa] >gi|222855556|gb|EEE93103.1| predicted protein [Populus trichocarpa]	CHY-type/CTCHY-type/RING-type Zinc finger protein	RING finger and CHY zinc finger domain-containing protein 1	gi|224092372|ref|XP_002309580.1|predicted protein [Populus trichocarpa] >gi|118485648|gb|ABK94674.1| unknown [Populus trichocarpa] >gi|222855556|gb|EEE93103.1| predicted protein [Populus trichocarpa]CHY-type/CTCHY-type/RING-type Zinc finger proteinRING finger and CHY zinc finger domain-containing protein 1	XP_002309580	AT5G25560.1	Q96PM5	1.75E-136	85	491.115	278	238	NA	NA	GO:0008270	zinc ion binding	GO:0005634	nucleus	NA	NA	GO:0005488	binding	GO:0005634	nucleus	NA	NA
Contig143		gi|617879226|gb|GBCV01004548.1|	145	253	108	60s ribosomal protein l26	849	gi|224074251|ref|XP_002304321.1|predicted protein [Populus trichocarpa] >gi|118483998|gb|ABK93886.1| unknown [Populus trichocarpa] >gi|222841753|gb|EEE79300.1| predicted protein [Populus trichocarpa]	Translation protein SH3-like family protein	60S ribosomal protein L26-1	gi|224074251|ref|XP_002304321.1|predicted protein [Populus trichocarpa] >gi|118483998|gb|ABK93886.1| unknown [Populus trichocarpa] >gi|222841753|gb|EEE79300.1| predicted protein [Populus trichocarpa]Translation protein SH3-like family protein60S ribosomal protein L26-1	XP_002304321	AT3G49910.1	P51414	8.17E-55	81	218.779	146	119	GO:0042254	ribosome biogenesis	GO:0005515	protein binding	GO:0022625	cytosolic large ribosomal subunit	GO:0009987	cellular process	GO:0005515	protein binding	GO:0016020	membrane	NA	NA
Contig1430		gi|617867773|gb|GBCV01016001.1|	305	29	334	protein xri1	1275	gi|255560125|ref|XP_002521080.1|conserved hypothetical protein [Ricinus communis] >gi|223539649|gb|EEF41231.1| conserved hypothetical protein [Ricinus communis]	x-ray induced transcript 1	Protein XRI1	gi|255560125|ref|XP_002521080.1|conserved hypothetical protein [Ricinus communis] >gi|223539649|gb|EEF41231.1| conserved hypothetical protein [Ricinus communis]x-ray induced transcript 1Protein XRI1	XP_002521080	AT5G48720.2	Q6NLW5	1.60E-99	76	368.237	287	219	GO:0045893	"positive regulation of transcription, DNA-dependent"	GO:0005515	protein binding	GO:0005634	nucleus	GO:0009628	response to abiotic stimulus	GO:0005515	protein binding	GO:0005634	nucleus	NA	NA
Contig1431	gi|559232675|gb|GAPC01001984.1|	gi|617858035|gb|GBCV01025739.1|	92	181	89	60s ribosomal protein l37a	607	gi|225427377|ref|XP_002282974.1|PREDICTED: 60S ribosomal protein L37a-like [Vitis vinifera]	Zinc-binding ribosomal protein family protein	60S ribosomal protein L37a	gi|225427377|ref|XP_002282974.1|PREDICTED: 60S ribosomal protein L37a-like [Vitis vinifera]Zinc-binding ribosomal protein family protein60S ribosomal protein L37a	XP_002282974	AT3G10950.1	Q9XHE4	1.98E-46	100	189.889	92	92	GO:0042254	ribosome biogenesis	GO:0046872	metal ion binding	GO:0022625	cytosolic large ribosomal subunit	GO:0009987	cellular process	GO:0005488	binding	GO:0005840	ribosome	NA	NA
Contig1432		gi|617875153|gb|GBCV01008621.1|	301	57	358	thaumatin-like protein 1-like	1379	"gi|255538966|ref|XP_002510548.1|Zeamatin precursor, putative [Ricinus communis] >gi|223551249|gb|EEF52735.1| Zeamatin precursor, putative [Ricinus communis]"	Pathogenesis-related thaumatin superfamily protein	Thaumatin-like protein 1b (Fragment)	"gi|255538966|ref|XP_002510548.1|Zeamatin precursor, putative [Ricinus communis] >gi|223551249|gb|EEF52735.1| Zeamatin precursor, putative [Ricinus communis]"Pathogenesis-related thaumatin superfamily proteinThaumatin-like protein 1b (Fragment)	XP_002510548	AT1G20030.1	P83336	1.81E-117	80	382.489	262	212	GO:0051707	response to other organism	NA	NA	GO:0031225	anchored to membrane	GO:0009607	response to biotic stimulus	NA	NA	GO:0016020	membrane	NA	NA
Contig1433			240	344	104	ctp:phosphocholine cytidylyltransferase	1390	gi|147777300|emb|CAN64609.1|hypothetical protein VITISV_019065 [Vitis vinifera]	phosphorylcholine cytidylyltransferase2	Choline-phosphate cytidylyltransferase 2	gi|147777300|emb|CAN64609.1|hypothetical protein VITISV_019065 [Vitis vinifera]phosphorylcholine cytidylyltransferase2Choline-phosphate cytidylyltransferase 2	CAN64609	AT4G15130.1	F4JJE0	1.38E-115	84	421.779	256	217	GO:0006657	CDP-choline pathway	GO:0004105	choline-phosphate cytidylyltransferase activity	GO:0005634	nucleus	GO:0009058	biosynthetic process	GO:0016740	transferase activity	GO:0005634	nucleus	Glycerophospholipid metabolism;Phosphonate and phosphinate metabolism	cytidylyltransferase;cytidylyltransferase
Contig1434	gi|559228909|gb|GAPC01004966.1|		491	574	83	hydroperoxide lyase	1748	gi|294992898|gb|ADF57569.1|hydroperoxide lyase [Citrus japonica var. margarita]	hydroperoxide lyase 1	"Allene oxide synthase, chloroplastic "	gi|294992898|gb|ADF57569.1|hydroperoxide lyase [Citrus japonica var. margarita]hydroperoxide lyase 1"Allene oxide synthase, chloroplastic "	ADF57569	AT4G15440.1	P48417	0	84	710.679	460	387	GO:0055114	oxidation-reduction process	GO:0047987	hydroperoxide dehydratase activity	GO:0009941	chloroplast envelope	GO:0009605	response to external stimulus	GO:0005488	binding	GO:0009536	plastid	alpha-Linolenic acid metabolism	dehydratase
Contig1435			97	199	102	gasa5-like protein	620	gi|323319529|gb|ADX36135.1|gibberellic acid-stimulated protein 1 [Glycine soja]	GAST1 protein homolog 5	Gibberellin-regulated protein 5	gi|323319529|gb|ADX36135.1|gibberellic acid-stimulated protein 1 [Glycine soja]GAST1 protein homolog 5Gibberellin-regulated protein 5	ADX36135	AT3G02885.1	Q84J95	3.71E-35	87	152.525	77	67	GO:0010286	heat acclimation	NA	NA	GO:0009506	plasmodesma	GO:0009719	response to endogenous stimulus	NA	NA	GO:0005886	plasma membrane	NA	NA
Contig1436			189	10	199	proline-rich protein	843	gi|255628113|gb|ACU14401.1|unknown [Glycine max]	Bifunctional inhibitor/lipid-transfer protein/seed storage 2S albumin superfamily protein	36.4 kDa proline-rich protein	gi|255628113|gb|ACU14401.1|unknown [Glycine max]Bifunctional inhibitor/lipid-transfer protein/seed storage 2S albumin superfamily protein36.4 kDa proline-rich protein	ACU14401	AT2G10940.2	Q00451	7.67E-21	51	105.916	191	99	NA	NA	NA	NA	NA	NA	NA	NA	NA	NA	NA	NA	NA	NA
Contig1437		gi|617856887|gb|GBCV01026887.1|	311	342	31	tryptophan synthase alpha chain	1037	gi|224062268|ref|XP_002300807.1|predicted protein [Populus trichocarpa] >gi|222842533|gb|EEE80080.1| predicted protein [Populus trichocarpa]	Aldolase-type TIM barrel family protein	Tryptophan synthase alpha chain	gi|224062268|ref|XP_002300807.1|predicted protein [Populus trichocarpa] >gi|222842533|gb|EEE80080.1| predicted protein [Populus trichocarpa]Aldolase-type TIM barrel family proteinTryptophan synthase alpha chain	XP_002300807	AT4G02610.1	O22765	3.51E-128	85	462.996	310	264	GO:0052544	defense response by callose deposition in cell wall	GO:0005515	protein binding	GO:0009570	chloroplast stroma	GO:0016043	cellular component organization	GO:0005515	protein binding	GO:0016020	membrane	"Phenylalanine, tyrosine and tryptophan biosynthesis;Glycine, serine and threonine metabolism"	synthase;synthase
Contig1438		gi|617859558|gb|GBCV01024216.1|	390	76	466	ubiquitin-like modifier-activating enzyme	1767	gi|225456323|ref|XP_002283797.1|PREDICTED: ubiquitin-like modifier-activating enzyme 5 isoform 1 [Vitis vinifera] >gi|297734421|emb|CBI15668.3| unnamed protein product [Vitis vinifera]	NAD(P)-binding Rossmann-fold superfamily protein	Ubiquitin-like modifier-activating enzyme 5	gi|225456323|ref|XP_002283797.1|PREDICTED: ubiquitin-like modifier-activating enzyme 5 isoform 1 [Vitis vinifera] >gi|297734421|emb|CBI15668.3| unnamed protein product [Vitis vinifera]NAD(P)-binding Rossmann-fold superfamily proteinUbiquitin-like modifier-activating enzyme 5	XP_002283797	AT1G05350.1	O23034	0	87	622.854	382	335	GO:0055114	oxidation-reduction process	GO:0048037	cofactor binding	GO:0005829	cytosol	GO:0009987	cellular process	GO:0005488	binding	GO:0005829	cytosol	NA	NA
Contig1439	gi|559233876|gb|GAPC01000979.1|		311	42	353	epoxide hydrolase 2-like	1310	gi|224116144|ref|XP_002317224.1|predicted protein [Populus trichocarpa] >gi|222860289|gb|EEE97836.1| predicted protein [Populus trichocarpa]	alpha/beta-Hydrolases superfamily protein	Bifunctional epoxide hydrolase 2	gi|224116144|ref|XP_002317224.1|predicted protein [Populus trichocarpa] >gi|222860289|gb|EEE97836.1| predicted protein [Populus trichocarpa]alpha/beta-Hydrolases superfamily proteinBifunctional epoxide hydrolase 2	XP_002317224	AT4G02340.1	P34913	5.12E-133	85	479.559	309	263	GO:0008152	metabolic process	GO:0016787	hydrolase activity	NA	NA	GO:0008152	metabolic process	GO:0016787	hydrolase activity	NA	NA	T cell receptor signaling pathway	protein-tyrosine kinase
Contig144		gi|617875497|gb|GBCV01008277.1|	164	252	88	60s ribosomal protein l21	1091	gi|224138146|ref|XP_002322741.1|predicted protein [Populus trichocarpa] >gi|222867371|gb|EEF04502.1| predicted protein [Populus trichocarpa]	Translation protein SH3-like family protein	60S ribosomal protein L21-1	gi|224138146|ref|XP_002322741.1|predicted protein [Populus trichocarpa] >gi|222867371|gb|EEF04502.1| predicted protein [Populus trichocarpa]Translation protein SH3-like family protein60S ribosomal protein L21-1	XP_002322741	AT1G09690.1	Q43291	4.85E-83	96	313.153	164	158	GO:0042254	ribosome biogenesis	GO:0003735	structural constituent of ribosome	GO:0022625	cytosolic large ribosomal subunit	GO:0009987	cellular process	GO:0005198	structural molecule activity	GO:0009536	plastid	NA	NA
Contig1440		gi|617875149|gb|GBCV01008625.1|	234	348	114	aquaporin nip1-2	1540	gi|359483792|ref|XP_002264957.2|PREDICTED: aquaporin NIP1-2 [Vitis vinifera] >gi|297740553|emb|CBI30735.3| unnamed protein product [Vitis vinifera]	NOD26-like intrinsic protein 1\x3b2	Aquaporin NIP1-1	gi|359483792|ref|XP_002264957.2|PREDICTED: aquaporin NIP1-2 [Vitis vinifera] >gi|297740553|emb|CBI30735.3| unnamed protein product [Vitis vinifera]NOD26-like intrinsic protein 1\x3b2Aquaporin NIP1-1	XP_002264957	AT4G18910.1	Q40746	5.13E-90	78	337.035	238	188	GO:0080170	hydrogen peroxide transmembrane transport	GO:0015250	water channel activity	GO:0016021	integral to membrane	GO:0008150	biological_process	GO:0005215	transporter activity	GO:0016020	membrane	NA	NA
Contig1441	gi|559230643|gb|GAPC01003605.1|		369	11	380	yth domain family protein	1491	"gi|255571002|ref|XP_002526452.1|yth domain-containing protein, putative [Ricinus communis] >gi|223534232|gb|EEF35947.1| yth domain-containing protein, putative [Ricinus communis]"	evolutionarily conserved C-terminal region 11	YTH domain-containing family protein 2	"gi|255571002|ref|XP_002526452.1|yth domain-containing protein, putative [Ricinus communis] >gi|223534232|gb|EEF35947.1| yth domain-containing protein, putative [Ricinus communis]"evolutionarily conserved C-terminal region 11YTH domain-containing family protein 2	XP_002526452	AT1G09810.1	Q91YT7	1.19E-136	76	491.886	389	297	GO:0001522	pseudouridine synthesis	GO:0009982	pseudouridine synthase activity	NA	NA	GO:0006139	nucleobase-containing compound metabolic process	GO:0003824	catalytic activity	NA	NA	NA	NA
Contig1442	gi|559223204|gb|GAPC01009092.1|	gi|617879386|gb|GBCV01004388.1|	207	30	237	ribosomal protein s9	877	"gi|225458416|ref|XP_002283650.1|PREDICTED: 30S ribosomal protein S9, chloroplastic [Vitis vinifera] >gi|147855629|emb|CAN79164.1| hypothetical protein VITISV_019246 [Vitis vinifera] >gi|302142422|emb|CBI19625.3| unnamed protein product [Vitis vinifera]"	ribosomal protein S9	"30S ribosomal protein S9, chloroplastic "	"gi|225458416|ref|XP_002283650.1|PREDICTED: 30S ribosomal protein S9, chloroplastic [Vitis vinifera] >gi|147855629|emb|CAN79164.1| hypothetical protein VITISV_019246 [Vitis vinifera] >gi|302142422|emb|CBI19625.3| unnamed protein product [Vitis vinifera]"ribosomal protein S9"30S ribosomal protein S9, chloroplastic "	XP_002283650	AT1G74970.1	Q9XJ27	1.21E-80	91	304.679	182	166	GO:0042254	ribosome biogenesis	GO:0019843	rRNA binding	GO:0022627	cytosolic small ribosomal subunit	GO:0009987	cellular process	GO:0005198	structural molecule activity	GO:0016020	membrane	NA	NA
Contig1443	gi|559221045|gb|GAPC01011047.1|	gi|617876224|gb|GBCV01007550.1|	254	286	32	secologanin synthase-like	2680	gi|225464373|ref|XP_002265455.1|PREDICTED: secologanin synthase isoform 1 [Vitis vinifera]	"cytochrome P450, family 72, subfamily A, polypeptide 15"	11-oxo-beta-amyrin 30-oxidase	gi|225464373|ref|XP_002265455.1|PREDICTED: secologanin synthase isoform 1 [Vitis vinifera]"cytochrome P450, family 72, subfamily A, polypeptide 15"11-oxo-beta-amyrin 30-oxidase	XP_002265455	AT3G14690.1	H1A988	6.66E-148	75	316.62	265	201	GO:0008152	metabolic process	GO:0046872	metal ion binding	NA	NA	GO:0008152	metabolic process	GO:0005488	binding	NA	NA	NA	NA
Contig1444		gi|617875375|gb|GBCV01008399.1|	516	582	66	heavy metal transport detoxification domain-containing protein	1890	"gi|255542572|ref|XP_002512349.1|chloroplast-targeted copper chaperone, putative [Ricinus communis] >gi|223548310|gb|EEF49801.1| chloroplast-targeted copper chaperone, putative [Ricinus communis]"	Heavy metal transport/detoxification superfamily protein	Copper transport protein ATX1	"gi|255542572|ref|XP_002512349.1|chloroplast-targeted copper chaperone, putative [Ricinus communis] >gi|223548310|gb|EEF49801.1| chloroplast-targeted copper chaperone, putative [Ricinus communis]"Heavy metal transport/detoxification superfamily proteinCopper transport protein ATX1	XP_002512349	AT3G06130.2	Q94BT9	6.13E-35	51	154.451	231	118	GO:0030001	metal ion transport	GO:0046872	metal ion binding	GO:0009506	plasmodesma	GO:0009987	cellular process	GO:0016787	hydrolase activity	GO:0005886	plasma membrane	NA	NA
Contig1445	gi|559233502|gb|GAPC01001275.1|	gi|617857677|gb|GBCV01026097.1|	315	411	96	protein	1313	gi|300608166|emb|CAZ86693.1|epoxide hydrolase 2 [Prunus persica]	alpha/beta-Hydrolases superfamily protein	Bifunctional epoxide hydrolase 2	gi|300608166|emb|CAZ86693.1|epoxide hydrolase 2 [Prunus persica]alpha/beta-Hydrolases superfamily proteinBifunctional epoxide hydrolase 2	CAZ86693	AT4G02340.1	Q6Q2C2	3.32E-140	83	503.442	316	265	GO:0009636	response to toxin	GO:0004715	non-membrane spanning protein tyrosine kinase activity	GO:0005829	cytosol	GO:0009987	cellular process	GO:0016787	hydrolase activity	GO:0005829	cytosol	Arachidonic acid metabolism;Chloroalkane and chloroalkene degradation;T cell receptor signaling pathway	epoxide hydrolase;epoxide hydrolase;protein-tyrosine kinase
Contig1446		gi|617864754|gb|GBCV01019020.1|	234	75	309	peroxisomal biogenesis factor 11 family protein	1181	"gi|255541462|ref|XP_002511795.1|peroxisomal biogenesis factor, putative [Ricinus communis] >gi|223548975|gb|EEF50464.1| peroxisomal biogenesis factor, putative [Ricinus communis]"	peroxin 11c	Peroxisomal membrane protein 11C	"gi|255541462|ref|XP_002511795.1|peroxisomal biogenesis factor, putative [Ricinus communis] >gi|223548975|gb|EEF50464.1| peroxisomal biogenesis factor, putative [Ricinus communis]"peroxin 11cPeroxisomal membrane protein 11C	XP_002511795	AT1G01820.1	Q9LQ73	2.06E-106	95	390.963	224	215	GO:0031347	regulation of defense response	GO:0042802	identical protein binding	GO:0009507	chloroplast	GO:0019748	secondary metabolic process	GO:0005515	protein binding	GO:0016020	membrane	NA	NA
Contig1447	gi|559234519|gb|GAPC01000466.1|	gi|617863725|gb|GBCV01020049.1|	136	108	244	thioredoxin-like protein	1004	"gi|255546083|ref|XP_002514101.1|Thioredoxin, putative [Ricinus communis] >gi|223546557|gb|EEF48055.1| Thioredoxin, putative [Ricinus communis]"	atypical CYS HIS rich thioredoxin 2	"Thioredoxin-like 2, chloroplastic "	"gi|255546083|ref|XP_002514101.1|Thioredoxin, putative [Ricinus communis] >gi|223546557|gb|EEF48055.1| Thioredoxin, putative [Ricinus communis]"atypical CYS HIS rich thioredoxin 2"Thioredoxin-like 2, chloroplastic "	XP_002514101	AT4G29670.1	Q5TKD8	5.37E-86	86	322.783	201	174	GO:0045454	cell redox homeostasis	GO:0016671	"oxidoreductase activity, acting on a sulfur group of donors, disulfide as acceptor"	GO:0031969	chloroplast membrane	GO:0019725	cellular homeostasis	GO:0003824	catalytic activity	GO:0016020	membrane	NA	NA
Contig1448	gi|559234128|gb|GAPC01000783.1|	gi|617862976|gb|GBCV01020798.1|	253	198	451	pyruvate dehydrogenase e1 component alpha subunit	1732	gi|211906500|gb|ACJ11743.1|pyruvate dehydrogenase alpha subunit [Gossypium hirsutum]	pyruvate dehydrogenase complex E1 alpha subunit	"Pyruvate dehydrogenase E1 component subunit alpha, mitochondrial "	gi|211906500|gb|ACJ11743.1|pyruvate dehydrogenase alpha subunit [Gossypium hirsutum]pyruvate dehydrogenase complex E1 alpha subunit"Pyruvate dehydrogenase E1 component subunit alpha, mitochondrial "	ACJ11743	AT1G59900.1	P52902	0	94	491.5	257	244	GO:0055114	oxidation-reduction process	GO:0050897	cobalt ion binding	GO:0045254	pyruvate dehydrogenase complex	GO:0009987	cellular process	GO:0005488	binding	GO:0005829	cytosol	Pyruvate metabolism;Citrate cycle (TCA cycle);Glycolysis / Gluconeogenesis	dehydrogenase (acetyl-transferring);dehydrogenase (acetyl-transferring);dehydrogenase (acetyl-transferring)
Contig1449	gi|559211401|gb|GAPC01018841.1|	gi|617868226|gb|GBCV01015548.1|	484	44	528	letm1 and ef-hand domain-containing protein mitochondrial-like	2538	"gi|255547432|ref|XP_002514773.1|leucine zipper-ef-hand containing transmembrane protein, putative [Ricinus communis] >gi|223545824|gb|EEF47327.1| leucine zipper-ef-hand containing transmembrane protein, putative [Ricinus communis]"	LETM1-like protein	"LETM1 and EF-hand domain-containing protein 1, mitochondrial "	"gi|255547432|ref|XP_002514773.1|leucine zipper-ef-hand containing transmembrane protein, putative [Ricinus communis] >gi|223545824|gb|EEF47327.1| leucine zipper-ef-hand containing transmembrane protein, putative [Ricinus communis]"LETM1-like protein"LETM1 and EF-hand domain-containing protein 1, mitochondrial "	XP_002514773	AT3G59820.1	Q5ZK33	0	84	686.797	470	398	GO:0015979	photosynthesis	GO:0005509	calcium ion binding	GO:0016021	integral to membrane	GO:0015979	photosynthesis	GO:0005488	binding	GO:0016020	membrane	NA	NA
Contig145			288	494	782	lysine histidine transporter	2628	gi|357472001|ref|XP_003606285.1|Lysine histidine transporter [Medicago truncatula] >gi|355507340|gb|AES88482.1| Lysine histidine transporter [Medicago truncatula]	Transmembrane amino acid transporter family protein	GABA transporter 1	gi|357472001|ref|XP_003606285.1|Lysine histidine transporter [Medicago truncatula] >gi|355507340|gb|AES88482.1| Lysine histidine transporter [Medicago truncatula]Transmembrane amino acid transporter family proteinGABA transporter 1	XP_003606285	AT1G08230.2	F4HW02	3.76E-81	88	308.531	189	167	GO:0006952	defense response	GO:0043531	ADP binding	GO:0016021	integral to membrane	GO:0006950	response to stress	GO:0000166	nucleotide binding	GO:0016020	membrane	NA	NA
Contig1450			581	646	65	reticuline oxidase-like	2002	gi|224104335|ref|XP_002333959.1|predicted protein [Populus trichocarpa] >gi|222839397|gb|EEE77734.1| predicted protein [Populus trichocarpa]	FAD-binding Berberine family protein	Reticuline oxidase-like protein	gi|224104335|ref|XP_002333959.1|predicted protein [Populus trichocarpa] >gi|222839397|gb|EEE77734.1| predicted protein [Populus trichocarpa]FAD-binding Berberine family proteinReticuline oxidase-like protein	XP_002333959	AT1G30700.1	Q9SVG4	0	78	719.153	514	405	GO:0010583	response to cyclopentenone	GO:0016614	"oxidoreductase activity, acting on CH-OH group of donors"	GO:0009507	chloroplast	GO:0019748	secondary metabolic process	GO:0003824	catalytic activity	GO:0009536	plastid	NA	NA
Contig1451	gi|559216334|gb|GAPC01014841.1|	gi|617880224|gb|GBCV01003550.1|	332	38	370	sec14 cytosolic factor-like	1566	gi|224061236|ref|XP_002300384.1|predicted protein [Populus trichocarpa] >gi|222847642|gb|EEE85189.1| predicted protein [Populus trichocarpa]	Sec14p-like phosphatidylinositol transfer family protein	Phosphatidylinositol/phosphatidylcholine transfer protein SFH9	gi|224061236|ref|XP_002300384.1|predicted protein [Populus trichocarpa] >gi|222847642|gb|EEE85189.1| predicted protein [Populus trichocarpa]Sec14p-like phosphatidylinositol transfer family proteinPhosphatidylinositol/phosphatidylcholine transfer protein SFH9	XP_002300384	AT1G55840.1	F4J7S8	1.89E-140	87	504.597	331	289	GO:0006810	transport	GO:0005215	transporter activity	GO:0005794	Golgi apparatus	GO:0006810	transport	GO:0005215	transporter activity	GO:0005794	Golgi apparatus	NA	NA
Contig1452	gi|559216330|gb|GAPC01014844.1|	gi|617869977|gb|GBCV01013797.1|	211	375	164	nefa-interacting nuclear protein	1230	"gi|255548253|ref|XP_002515183.1|NEFA-interacting nuclear protein NIP30, putative [Ricinus communis] >gi|223545663|gb|EEF47167.1| NEFA-interacting nuclear protein NIP30, putative [Ricinus communis]"	"CONTAINS InterPro DOMAIN/s\x3a NEFA-interacting nuclear protein NIP30, N-terminal (InterPro\x3aIPR019331)\x3b Has 398 Blast hits to 395 proteins in 139 species\x3a Archae - 0\x3b Bacteria - 6\x3b Metazoa - 193\x3b Fungi - 83\x3b Plants - 36\x3b Viruses -	Protein FAM192A	"gi|255548253|ref|XP_002515183.1|NEFA-interacting nuclear protein NIP30, putative [Ricinus communis] >gi|223545663|gb|EEF47167.1| NEFA-interacting nuclear protein NIP30, putative [Ricinus communis]""CONTAINS InterPro DOMAIN/s\x3a NEFA-interacting nuclear protein NIP30, N-terminal (InterPro\x3aIPR019331)\x3b Has 398 Blast hits to 395 proteins in 139 species\x3a Archae - 0\x3b Bacteria - 6\x3b Meta…	XP_002515183	AT3G62140.1	Q9GZU8	6.22E-77	86	293.123	202	175	NA	NA	NA	NA	GO:0005634	nucleus	NA	NA	NA	NA	GO:0005634	nucleus	NA	NA
Contig1453	gi|559233152|gb|GAPC01001584.1|	gi|617859815|gb|GBCV01023959.1|	392	118	510	glycosyl transferase family 17 protein	1985	gi|296081354|emb|CBI16787.3|unnamed protein product [Vitis vinifera]	"beta-1,4-N-acetylglucosaminyltransferase family protein"	"Beta-1,4-mannosyl-glycoprotein 4-beta-N-acetylglucosaminyltransferase "	gi|296081354|emb|CBI16787.3|unnamed protein product [Vitis vinifera]"beta-1,4-N-acetylglucosaminyltransferase family protein""Beta-1,4-mannosyl-glycoprotein 4-beta-N-acetylglucosaminyltransferase "	CBI16787	AT1G12990.1	Q02527	0	95	737.258	388	369	GO:0006487	protein N-linked glycosylation	GO:0003830	"beta-1,4-mannosylglycoprotein 4-beta-N-acetylglucosaminyltransferase activity"	GO:0016020	membrane	GO:0009058	biosynthetic process	GO:0016740	transferase activity	GO:0016020	membrane	N-Glycan biosynthesis	4-beta-N-acetylglucosaminyltransferase
[truncated: 44,146 more rows]
