# Supplementary material for: Mango (Mangifera indica L.) germplasm diversity based on single nucleotide polymorphisms derived from the transcriptome
Source: BMC Plant Biol. 2015 Nov 14;15:277. doi: 10.1186/s12870-015-0663-6 (PMC4647706; doi:10.1186/s12870-015-0663-6)
Supplement: Additional file 2: Table S2. — Mango simple sequence repeats. (XLSX 102 kb) [file 12870_2015_663_MOESM2_ESM.xlsx]

## Sheet: Table S2
ID	Motif	Number of motif repeats	SciRoKo start position	SciRoKo end position	MISA start position	MISA end position	SSR length
Contig1000	AAG	5	34	49	34	48	15
Contig1020	AG	12	81	105	81	104	24
Contig1039	TGG	5	379	395	379	393	15
Contig1063	CTG	8	2029	2053	2029	2052	24
Contig1076	AAT	8	95	119	95	118	24
Contig1076	TAAT	5	227	246	227	246	20
Contig1077	TGA	7	1486	1508	1486	1506	21
Contig1083	AT	10	777	796	777	796	20
Contig109	AAG	5	1111	1125	1111	1125	15
Contig1102	AGCT	5	493	513	493	512	20
Contig114	GAT	5	223	237	223	237	15
Contig1158	TCT	7	1726	1746	1726	1746	21
Contig1166	CAT	6	844	862	844	861	18
Contig1169	AGA	5	1699	1715	1699	1713	15
Contig1177	AT	9	201	219	201	218	18
Contig1193	TA	7	1173	1187	1173	1186	14
Contig1210	TC	6	567	587	567	578	12
Contig1245	ATCA	5	877	897	877	896	20
Contig1247	CCA	5	438	452	438	452	15
Contig1248	AGC	5	1356	1370	1356	1370	15
Contig1252	CTC	5	1152	1166	1152	1166	15
Contig1255	ATAC	5	158	178	158	177	20
Contig1255	CA	11	299	320	299	320	22
Contig1269	TTC	6	1	18	1	18	18
Contig1276	GTG	10	1289	1318	1289	1318	30
Contig1291	AT	22	9	52	9	52	44
Contig1321	AAT	5	754	768	754	768	15
Contig1333	TCC	5	1838	1854	1838	1852	15
Contig1338	TTC	6	1319	1336	1319	1336	18
Contig1345	TCT	5	655	671	655	669	15
Contig1352	CTTCT	5	800	826	800	824	25
Contig1356	CTC	7	1978	2000	1978	1998	21
Contig1357	ACT	5	515	531	515	529	15
Contig1390	AGA	6	2398	2415	2398	2415	18
Contig1394	TG	7	1282	1296	1282	1295	14
Contig1395	GAG	5	427	443	427	441	15
Contig1415	TGG	6	422	439	422	439	18
Contig1418	GGC	6	576	593	576	593	18
Contig1419	AT	8	23	38	23	38	16
Contig1432	CTT	6	36	55	36	53	18
Contig1440	TTC	5	1275	1290	1275	1289	15
Contig1444	CAT	8	1249	1274	1249	1272	24
Contig1447	TA	9	2	19	2	19	18
Contig1450	CTC	5	1077	1091	1077	1091	15
Contig1454	GA	9	1960	1977	1960	1977	18
Contig1455	AG	7	1527	1541	1527	1540	14
Contig1459	AT	8	10	25	10	25	16
Contig1472	AG	13	310	336	310	335	26
Contig1475	ATA	5	25	41	25	39	15
Contig1477	CAGC	6	1536	1559	1536	1559	24
Contig1489	CTT	5	1056	1070	1056	1070	15
Contig1493	GAA	5	18	34	18	32	15
Contig1603	CAA	7	567	587	567	587	21
Contig1604	CTT	5	606	621	606	620	15
Contig162	GAA	5	116	131	116	130	15
Contig1634	CCT	5	645	659	645	659	15
Contig1641	TC	7	10	24	10	23	14
Contig1656	CTT	6	1157	1186	1157	1174	18
Contig1681	TAAA	6	538	562	538	561	24
Contig1696	TCA	6	75	92	75	92	18
Contig1721	CAC	5	701	716	701	715	15
Contig1725	TC	7	1284	1298	1284	1297	14
Contig1746	TCT	6	16	33	16	33	18
Contig1783	TTG	5	790	804	790	804	15
Contig1788	TAA	8	349	373	349	372	24
Contig1789	TGG	5	1873	1887	1873	1887	15
Contig1815	AAT	5	1129	1143	1129	1143	15
Contig182	TTA	5	408	424	408	422	15
Contig1828	GCC	5	2195	2211	2195	2209	15
Contig1832	ACC	6	886	903	886	903	18
Contig1835	TTA	7	2363	2391	2363	2383	21
Contig1843	GTG	7	392	412	392	412	21
Contig1847	CAC	5	290	304	290	304	15
Contig1865	TCT	6	1971	1990	1971	1988	18
Contig1867	GAA	5	1171	1186	1171	1185	15
Contig1868	TTA	6	2544	2562	2544	2561	18
Contig1890	TA	9	208	225	208	225	18
Contig1890	TCA	6	319	336	319	336	18
Contig194	GA	8	1456	1472	1456	1471	16
Contig1948	CTT	6	1218	1236	1218	1235	18
Contig1968	AGC	5	1487	1502	1487	1501	15
Contig1977	AGA	6	2411	2430	2411	2428	18
Contig200	TCA	7	625	647	625	645	21
Contig2005	GTT	7	504	525	504	524	21
Contig2005	TTG	5	619	634	619	633	15
Contig2010	AT	9	1511	1529	1511	1528	18
Contig2024	CTC	6	1556	1574	1556	1573	18
Contig2024	CTT	7	570	597	570	590	21
Contig2024	GGA	5	355	370	355	369	15
Contig2031	ATT	7	988	1010	988	1008	21
Contig2058	CAA	5	306	321	306	320	15
Contig2114	CCT	5	474	488	474	488	15
Contig2114	TTC	6	1844	1861	1844	1861	18
Contig2125	CAA	8	73	105	73	96	24
Contig2139	AG	7	274	288	274	287	14
Contig217	TA	7	1090	1104	1090	1103	14
Contig2180	TA	8	1	17	1	16	16
Contig2183	CCAT	5	58	77	58	77	20
Contig2198	CTC	5	1423	1437	1423	1437	15
Contig2212	TA	18	1238	1274	1238	1273	36
Contig223	GAT	6	333	350	333	350	18
Contig2247	TCC	5	802	817	802	816	15
Contig2250	GAT	5	919	933	919	933	15
Contig2261	ACC	11	327	367	327	359	33
Contig2262	CTT	7	1722	1742	1722	1742	21
Contig2293	TTG	5	277	291	277	291	15
Contig2339	GAA	5	1280	1294	1280	1294	15
Contig2341	AT	8	32	48	32	47	16
Contig2341	GA	8	1631	1647	1631	1646	16
Contig235	TC	9	1677	1694	1677	1694	18
Contig2358	AGC	5	885	899	885	899	15
Contig2358	TGT	5	160	175	160	174	15
Contig2384	ATT	5	824	840	824	838	15
Contig2388	GAA	5	755	770	755	769	15
Contig2414	AAC	6	108	125	108	125	18
Contig242	GAT	5	72	99	72	86	15
Contig2425	GGT	5	33	48	33	47	15
Contig2442	TC	9	2608	2626	2608	2625	18
Contig2484	GGT	5	407	421	407	421	15
Contig2488	AGA	5	2589	2604	2589	2603	15
Contig2521	GA	7	797	811	797	810	14
Contig2521	TTA	8	295	319	295	318	24
Contig2528	CCA	5	789	803	789	803	15
Contig2542	AT	8	20	35	20	35	16
Contig2543	AG	10	28	47	28	47	20
Contig2544	AGA	5	783	799	783	797	15
Contig2544	GCG	5	1621	1637	1621	1635	15
Contig255	AAG	5	2110	2124	2110	2124	15
Contig2555	TA	9	1206	1224	1206	1223	18
Contig2560	TTG	5	599	613	599	613	15
Contig2571	CAG	5	465	480	465	479	15
Contig2576	CCA	6	617	634	617	634	18
Contig26	CAT	5	331	346	331	345	15
Contig2633	TGG	7	1869	1890	1869	1889	21
Contig2637	AGA	5	508	523	508	522	15
Contig2658	GCC	6	2001	2018	2001	2018	18
Contig2677	TG	17	1263	1297	1263	1296	34
Contig2689	GAA	6	1487	1505	1487	1504	18
Contig2691	ATG	5	460	474	460	474	15
Contig2695	TA	13	309	334	309	334	26
Contig2707	AAG	6	1775	1792	1775	1792	18
Contig272	TG	7	995	1009	995	1008	14
Contig2722	TGC	5	135	149	135	149	15
Contig2729	CCA	5	27	42	27	41	15
Contig2735	TTG	6	1145	1163	1145	1162	18
Contig2744	AT	13	150	175	150	175	26
Contig2745	GCCACC	5	338	367	338	367	30
Contig2746	AAG	6	191	208	191	208	18
Contig2746	AAG	5	314	328	314	328	15
Contig2751	TCT	5	1583	1597	1583	1597	15
Contig2779	CAT	5	610	626	610	624	15
Contig2788	TCA	5	1427	1441	1427	1441	15
Contig279	GAT	5	349	363	349	363	15
Contig2821	ATC	6	969	986	969	986	18
Contig2835	TC	12	1491	1514	1491	1514	24
Contig2836	TCC	6	345	362	345	362	18
Contig2837	AG	9	601	618	601	618	18
Contig2867	CAA	11	1366	1400	1366	1398	33
Contig2867	CTC	5	206	222	206	220	15
Contig2867	TCT	8	85	108	85	108	24
Contig2867	TTA	5	2002	2016	2002	2016	15
Contig2901	AAAG	5	83	105	83	102	20
Contig2913	TC	9	13	31	13	30	18
Contig2915	TTC	6	2471	2489	2471	2488	18
Contig2935	AGG	9	153	181	153	179	27
Contig2937	TAG	5	212	228	212	226	15
Contig2964	AG	8	14	37	14	29	16
Contig297	AT	10	42	62	42	61	20
Contig2972	AAT	6	949	966	949	966	18
Contig2986	TCA	9	207	234	207	233	27
Contig30	GT	7	377	391	377	390	14
Contig3009	TGG	5	1046	1082	1046	1060	15
Contig3059	CAC	5	537	552	537	551	15
Contig3069	AT	8	254	269	254	269	16
Contig307	ATT	6	1526	1543	1526	1543	18
Contig3079	CTT	12	317	354	317	352	36
Contig3081	GCT	5	857	871	857	871	15
Contig3086	AGG	6	926	943	926	943	18
Contig3096	GA	13	226	251	226	251	26
Contig3107	GAG	9	281	309	281	307	27
Contig3151	AAG	5	166	180	166	180	15
Contig3174	TTC	6	38	56	38	55	18
Contig3179	CCT	5	906	921	906	920	15
Contig3187	TTA	5	8	30	8	22	15
Contig3204	ATC	8	121	145	121	144	24
Contig3205	AAG	6	1790	1809	1790	1807	18
Contig3208	GCT	8	243	266	243	266	24
Contig3209	TTC	6	98	116	98	115	18
Contig3222	TCA	6	790	807	790	807	18
Contig3222	TCT	7	477	498	477	497	21
Contig3237	TGG	9	929	963	929	955	27
Contig3259	TGG	5	243	259	243	257	15
Contig328	CTT	5	616	631	616	630	15
Contig3298	TGTA	8	996	1030	996	1027	32
Contig3309	TAA	5	7	23	7	21	15
Contig3338	TCA	5	377	400	377	391	15
Contig3352	GAA	6	236	253	236	253	18
Contig3365	GGC	5	34	48	34	48	15
Contig3388	TAA	5	318	332	318	332	15
Contig3412	CA	12	254	278	254	277	24
Contig3421	CAG	6	1333	1350	1333	1350	18
Contig3426	AAG	5	1532	1548	1532	1546	15
Contig343	AG	7	2936	2950	2936	2949	14
Contig3434	GAT	7	138	158	138	158	21
Contig3442	TA	8	2725	2740	2725	2740	16
Contig3451	TCA	6	51	68	51	68	18
Contig3455	GAA	11	385	418	385	417	33
Contig3455	TCT	9	500	526	500	526	27
Contig3470	GAT	5	1173	1187	1173	1187	15
Contig3480	CTC	5	368	382	368	382	15
Contig3484	AGA	5	360	374	360	374	15
Contig35	AAAC	5	78	113	78	97	20
Contig3508	AGA	5	396	412	396	410	15
Contig3508	TTC	8	780	803	780	803	24
Contig3514	TC	8	19	35	19	34	16
Contig352	AG	9	2544	2561	2544	2561	18
Contig3541	CCG	8	825	849	825	848	24
Contig3563	TAT	5	640	655	640	654	15
Contig3565	TTC	8	36	61	36	59	24
Contig3570	GGA	6	655	673	655	672	18
Contig358	GAA	8	503	528	503	526	24
Contig3594	AAT	5	103	117	103	117	15
Contig3600	AAAT	6	830	854	830	853	24
Contig3661	TG	9	339	357	339	356	18
Contig3662	CAT	5	761	777	761	775	15
Contig3678	TGG	7	1717	1738	1717	1737	21
Contig3683	TAA	6	46	69	46	63	18
Contig3686	AAC	6	118	136	118	135	18
Contig3691	CAC	5	28	43	28	42	15
Contig3692	AGA	5	235	268	235	249	15
Contig3728	CAT	5	190	205	190	204	15
Contig3735	GGT	7	634	656	634	654	21
Contig3738	GA	8	2610	2625	2610	2625	16
Contig3746	AG	7	21	35	21	34	14
Contig3750	GGCT	5	150	172	150	169	20
Contig3763	CT	9	172	190	172	189	18
Contig3766	TCA	7	28	50	28	48	21
Contig3768	TGG	5	997	1011	997	1011	15
Contig3775	CTT	5	217	232	217	231	15
Contig378	TCT	5	1628	1643	1628	1642	15
Contig3790	CT	10	330	349	330	349	20
Contig380	TCA	8	49	73	49	72	24
Contig3808	TGTTGG	5	411	440	411	440	30
Contig3850	CAG	5	661	675	661	675	15
Contig3872	ATG	5	481	497	481	495	15
Contig3895	TAT	7	246	267	246	266	21
Contig390	GGGGCT	6	432	469	432	467	36
Contig3908	TCC	5	141	155	141	155	15
Contig391	TCT	5	429	445	429	443	15
Contig3914	AGC	5	318	332	318	332	15
Contig3945	ATT	5	1118	1132	1118	1132	15
Contig3946	GAA	8	329	354	329	352	24
Contig3957	GA	7	863	877	863	876	14
Contig4011	TGT	7	1572	1594	1572	1592	21
Contig4017	CCT	5	1054	1068	1054	1068	15
Contig4019	GAA	6	261	279	261	278	18
Contig4049	AC	12	240	264	240	263	24
Contig4063	GTG	9	480	507	480	506	27
Contig4072	AAG	6	314	333	314	331	18
Contig4073	TTC	10	532	571	532	561	30
Contig4094	GAA	5	1179	1195	1179	1193	15
Contig4100	AAG	5	459	473	459	473	15
Contig4101	CCA	5	165	181	165	179	15
Contig4133	GAA	9	1081	1109	1081	1107	27
Contig4146	AAT	5	207	223	207	221	15
Contig4151	CAT	6	539	558	539	556	18
Contig4158	TCG	5	327	343	327	341	15
Contig4159	AGA	6	596	615	596	613	18
Contig416	TCT	5	121	135	121	135	15
Contig4197	TCT	5	379	395	379	393	15
Contig422	CT	10	36	56	36	55	20
Contig4236	AGA	5	704	719	704	718	15
Contig4247	TGG	8	1280	1304	1280	1303	24
Contig4256	TC	9	68	85	68	85	18
Contig4277	AGC	5	1475	1489	1475	1489	15
Contig4278	GAA	5	485	500	485	499	15
Contig4278	TCA	6	305	330	305	322	18
Contig430	TAA	7	11	32	11	31	21
Contig4318	ACC	9	159	185	159	185	27
Contig434	TA	7	21	35	21	34	14
Contig434	TC	7	1243	1257	1243	1256	14
Contig4361	ACAT	6	320	344	320	343	24
Contig4387	TC	8	114	130	114	129	16
Contig4393	ACC	6	59	77	59	76	18
Contig4416	GAG	5	989	1004	989	1003	15
Contig4426	GCT	5	607	621	607	621	15
Contig4468	GAT	5	797	812	797	811	15
Contig4473	TTG	5	116	131	116	130	15
Contig4477	TTA	5	1445	1460	1445	1459	15
Contig4498	GGTGAT	5	10	43	10	39	30
Contig4532	ATAC	5	110	141	110	129	20
Contig454	AT	8	306	321	306	321	16
Contig454	AT	8	2944	2959	2944	2959	16
Contig4578	TA	7	1044	1058	1044	1057	14
Contig4587	TGG	7	227	247	227	247	21
Contig4613	GTC	7	227	248	227	247	21
Contig4619	AGA	7	276	297	276	296	21
Contig463	TTC	5	123	137	123	137	15
Contig4632	TCTT	5	486	505	486	505	20
Contig4654	ATAA	5	202	222	202	221	20
Contig4658	TCC	5	75	89	75	89	15
Contig4688	TGA	6	1212	1231	1212	1229	18
Contig4790	GAA	5	186	214	186	200	15
Contig4805	GGA	6	1024	1042	1024	1041	18
Contig4813	TGA	5	50	66	50	64	15
Contig4814	AT	8	137	152	137	152	16
Contig482	CAG	5	65	80	65	79	15
Contig4823	ATC	5	858	872	858	872	15
Contig4845	TC	8	542	558	542	557	16
Contig487	AT	12	3	27	3	26	24
Contig4877	TC	9	171	188	171	188	18
Contig4885	CAC	6	20	38	20	37	18
Contig4889	AGA	6	1322	1341	1322	1339	18
Contig489	AGAA	8	1248	1282	1248	1279	32
Contig4898	AGC	5	803	819	803	817	15
Contig4909	CGC	5	273	287	273	287	15
Contig4916	ATC	5	104	118	104	118	15
Contig492	TGG	8	672	697	672	695	24
Contig4952	AC	17	327	361	327	360	34
Contig497	ATG	7	877	898	877	897	21
Contig4982	AG	7	5	19	5	18	14
Contig4995	GGC	5	491	507	491	505	15
Contig5030	ATC	8	451	476	451	474	24
Contig5038	CCT	10	1460	1489	1460	1489	30
Contig5048	TC	9	37	54	37	54	18
Contig5050	AGA	7	577	607	577	597	21
Contig5053	AT	15	1803	1833	1803	1832	30
Contig5087	ATC	9	1257	1285	1257	1283	27
Contig5096	ACT	9	507	533	507	533	27
Contig5109	TTC	5	53	68	53	67	15
Contig5123	CAT	6	292	311	292	309	18
Contig515	GCTT	5	902	921	902	921	20
Contig5150	CAG	5	208	224	208	222	15
Contig5155	TGA	5	203	219	203	217	15
Contig5158	AG	8	1870	1886	1870	1885	16
Contig5158	GGA	8	397	422	397	420	24
Contig5168	AT	8	1537	1559	1537	1552	16
Contig5173	CT	8	78	94	78	93	16
Contig5176	AGC	5	3243	3259	3243	3257	15
Contig5200	AAG	7	1116	1137	1116	1136	21
Contig524	TCT	5	2387	2403	2387	2401	15
Contig5242	AG	7	2076	2090	2076	2089	14
Contig5259	TC	8	1961	1977	1961	1976	16
Contig5279	TG	7	278	292	278	291	14
Contig531	TTG	5	1385	1400	1385	1399	15
Contig5315	TTC	7	332	353	332	352	21
Contig5336	AGA	6	372	390	372	389	18
Contig5336	AGC	7	768	790	768	788	21
Contig5366	ATA	5	528	543	528	542	15
Contig5368	GCA	5	418	432	418	432	15
Contig5387	CTT	7	394	426	394	414	21
Contig5396	TAT	10	966	996	966	995	30
Contig5402	TTA	6	591	610	591	608	18
Contig5427	AAG	8	507	530	507	530	24
Contig5434	CTG	5	329	344	329	343	15
Contig5451	AG	13	79	105	79	104	26
Contig5457	TC	8	442	458	442	457	16
Contig5462	ATG	6	1115	1133	1115	1132	18
Contig549	CGA	5	892	906	892	906	15
Contig5494	AC	7	309	323	309	322	14
Contig5527	TGC	5	168	182	168	182	15
Contig5611	CAG	5	1341	1356	1341	1355	15
Contig5638	GAC	5	456	472	456	470	15
Contig5651	AGG	5	81	95	81	95	15
Contig566	CCAT	6	143	166	143	166	24
Contig570	TTCTAG	5	91	124	91	120	30
Contig5720	GA	9	96	114	96	113	18
Contig5726	GA	9	1977	1995	1977	1994	18
Contig5753	AG	16	50	82	50	81	32
Contig5803	CTT	5	192	207	192	206	15
Contig5805	TTTC	11	542	585	542	585	44
Contig5813	GA	9	1379	1396	1379	1396	18
Contig5813	TGA	6	1256	1273	1256	1273	18
Contig5820	ATG	6	367	384	367	384	18
Contig5820	TGG	5	281	295	281	295	15
Contig5822	AG	9	1658	1676	1658	1675	18
Contig5823	TAA	11	241	274	241	273	33
Contig584	GA	10	1626	1645	1626	1645	20
Contig5852	AG	10	14	33	14	33	20
Contig5872	CCG	7	157	177	157	177	21
Contig5878	GGC	5	347	361	347	361	15
Contig5890	TC	8	178	194	178	193	16
Contig5900	CTG	6	344	361	344	361	18
Contig5924	TCC	6	1689	1706	1689	1706	18
Contig5930	TGCTGG	5	139	168	139	168	30
Contig5950	GT	8	679	695	679	694	16
Contig5961	AG	8	919	934	919	934	16
Contig5979	TGG	5	900	915	900	914	15
Contig5997	TCA	5	329	343	329	343	15
Contig6004	TCA	5	1479	1494	1479	1493	15
Contig602	AGAA	6	5	29	5	28	24
Contig6032	CCA	5	715	730	715	729	15
Contig6038	ACC	5	467	481	467	481	15
Contig6087	GT	8	685	700	685	700	16
Contig6091	GAG	5	1017	1033	1017	1031	15
Contig6098	TGC	5	1357	1371	1357	1371	15
Contig6103	CT	10	51	70	51	70	20
Contig6111	GAT	5	665	680	665	679	15
Contig6111	TAT	5	951	966	951	965	15
Contig613	TTA	5	1186	1202	1186	1200	15
Contig616	CTG	5	214	229	214	228	15
Contig6167	GCT	5	197	212	197	211	15
Contig6216	CTC	5	849	863	849	863	15
Contig6222	GAG	5	68	82	68	82	15
Contig6246	TC	8	1	16	1	16	16
Contig6261	AT	11	661	683	661	682	22
Contig6322	TATG	8	1452	1484	1452	1483	32
Contig6329	GA	9	826	844	826	843	18
Contig6342	CAG	5	1118	1132	1118	1132	15
Contig6355	CT	10	25	44	25	44	20
Contig6379	CCACCG	5	217	250	217	246	30
Contig664	TTTTG	6	1278	1307	1278	1307	30
Contig672	TCT	10	141	170	141	170	30
Contig682	CTC	5	1152	1167	1152	1166	15
Contig724	AG	11	2202	2224	2202	2223	22
Contig734	GAA	5	521	536	521	535	15
Contig734	GAA	6	605	624	605	622	18
Contig737	CTT	5	956	970	956	970	15
Contig737	CTT	6	1076	1093	1076	1093	18
Contig739	AG	10	638	657	638	657	20
Contig745	GTG	6	715	734	715	732	18
Contig75	TGA	5	979	994	979	993	15
Contig794	TGA	6	1510	1527	1510	1527	18
Contig796	ACA	8	962	986	962	985	24
Contig796	CTT	5	334	348	334	348	15
Contig799	AGG	5	720	734	720	734	15
Contig810	T	17	780	796	780	796	17
Contig830	CAA	8	48	71	48	71	24
Contig842	ATC	5	587	601	587	601	15
Contig851	ATT	8	434	463	434	457	24
Contig851	TTC	5	162	178	162	176	15
Contig853	AT	8	231	247	231	246	16
Contig854	GA	12	1815	1838	1815	1838	24
Contig862	AAG	6	569	598	569	586	18
Contig886	AG	7	10	24	10	23	14
Contig901	TA	9	25	43	25	42	18
Contig902	ACA	5	153	177	153	167	15
Contig91	CTC	7	646	667	646	666	21
Contig916	TTC	5	534	550	534	548	15
Contig933	CAG	5	936	951	936	950	15
Contig961	TGG	5	2426	2440	2426	2440	15
Contig963	ATC	10	1002	1031	1002	1031	30
Contig977	TC	17	1325	1359	1325	1358	34
Contig991	TTC	5	304	318	304	318	15
Contig995	ACA	5	146	160	146	160	15
mango_rep_c10	CTT	7	634	661	634	654	21
mango_rep_c10009	TGACCC	5	1051	1083	1051	1080	30
mango_rep_c1001	AG	7	815	829	815	828	14
mango_rep_c10011	AAT	7	72	94	72	92	21
mango_rep_c10019	AGG	5	291	313	291	305	15
mango_rep_c10027	AT	8	20	36	20	35	16
mango_rep_c10047	AT	14	1819	1846	1819	1846	28
mango_rep_c10098	AGA	5	417	431	417	431	15
mango_rep_c10104	CAC	5	369	385	369	383	15
mango_rep_c10107	TGT	7	44	64	44	64	21
mango_rep_c10119	AAG	5	362	377	362	376	15
mango_rep_c10137	CAT	5	401	416	401	415	15
mango_rep_c10147	TGC	5	1145	1161	1145	1159	15
mango_rep_c10147	TTG	5	1381	1395	1381	1395	15
mango_rep_c10175	CTT	5	221	237	221	235	15
mango_rep_c10181	CAA	9	1367	1399	1367	1393	27
mango_rep_c10193	TC	8	2312	2327	2312	2327	16
mango_rep_c10216	GAT	6	521	540	521	538	18
mango_rep_c10221	CAC	5	1102	1118	1102	1116	15
mango_rep_c10234	GCG	5	240	256	240	254	15
mango_rep_c10235	ATT	6	47	64	47	64	18
mango_rep_c10246	AG	12	89	113	89	112	24
mango_rep_c10257	TAT	5	853	868	853	867	15
mango_rep_c10257	TATT	5	954	973	954	973	20
mango_rep_c10282	TTC	5	1658	1672	1658	1672	15
mango_rep_c10284	AGA	7	295	316	295	315	21
mango_rep_c10300	GCT	6	513	532	513	530	18
mango_rep_c10332	AAC	9	418	444	418	444	27
mango_rep_c10350	GAG	5	291	305	291	305	15
mango_rep_c10350	GAGAAG	5	572	605	572	601	30
mango_rep_c10383	TC	7	3	17	3	16	14
mango_rep_c10397	GAA	5	1373	1389	1373	1387	15
mango_rep_c10457	TCT	7	1743	1765	1743	1763	21
mango_rep_c10465	CTC	5	117	131	117	131	15
mango_rep_c10469	AG	11	32	59	32	53	22
mango_rep_c10482	CCT	6	442	459	442	459	18
mango_rep_c10490	TTC	5	51	72	51	65	15
mango_rep_c10510	TCT	6	64	83	64	81	18
mango_rep_c10528	AG	9	496	513	496	513	18
mango_rep_c10557	CTTT	5	2192	2228	2192	2211	20
mango_rep_c10562	CCA	5	611	626	611	625	15
mango_rep_c10568	GA	9	1668	1685	1668	1685	18
mango_rep_c1057	GTT	9	690	716	690	716	27
mango_rep_c10585	TGA	5	933	947	933	947	15
mango_rep_c10589	ATTTC	7	14	48	14	48	35
mango_rep_c10635	AGA	5	1814	1828	1814	1828	15
mango_rep_c10654	CCA	5	634	650	634	648	15
mango_rep_c10681	AT	8	133	149	133	148	16
mango_rep_c10705	TC	10	1453	1479	1453	1472	20
mango_rep_c1072	TC	7	1234	1248	1234	1247	14
mango_rep_c10739	TTC	6	180	199	180	197	18
mango_rep_c1079	GCC	5	399	413	399	413	15
mango_rep_c10851	GA	7	1200	1214	1200	1213	14
mango_rep_c10964	TTCT	5	2240	2259	2240	2259	20
mango_rep_c10974	AAAACA	5	177	216	177	206	30
mango_rep_c10987	GAC	6	332	349	332	349	18
mango_rep_c11008	TCT	6	54	71	54	71	18
mango_rep_c11012	GAA	5	605	619	605	619	15
mango_rep_c11038	CAC	5	1515	1531	1515	1529	15
mango_rep_c11048	TGA	8	1630	1654	1630	1653	24
mango_rep_c11058	CAT	5	1770	1786	1770	1784	15
mango_rep_c11121	AGG	7	160	180	160	180	21
mango_rep_c11122	TGA	8	496	519	496	519	24
mango_rep_c11126	TC	7	34	48	34	47	14
mango_rep_c11149	AG	8	1110	1126	1110	1125	16
mango_rep_c11172	CTT	5	688	703	688	702	15
mango_rep_c11202	CAA	6	58	75	58	75	18
mango_rep_c11217	GGT	6	182	201	182	199	18
mango_rep_c11267	TCT	5	10	25	10	24	15
mango_rep_c11328	AAT	5	924	940	924	938	15
mango_rep_c11344	CGA	5	286	308	286	300	15
mango_rep_c11358	AGA	7	61	82	61	81	21
mango_rep_c11387	AAAC	7	189	217	189	216	28
mango_rep_c11387	AT	10	1168	1188	1168	1187	20
mango_rep_c11393	CAG	5	33	54	33	47	15
mango_rep_c11397	TC	8	1	17	1	16	16
mango_rep_c11402	TA	17	32	65	32	65	34
mango_rep_c11465	CTC	5	643	664	643	657	15
mango_rep_c11476	TTA	6	121	139	121	138	18
mango_rep_c11514	CAT	5	186	200	186	200	15
mango_rep_c11541	AGA	6	135	153	135	152	18
mango_rep_c11555	AAT	5	1968	1984	1968	1982	15
mango_rep_c11566	CAT	5	52	67	52	66	15
mango_rep_c11611	CAT	5	291	305	291	305	15
mango_rep_c11626	AGA	6	1009	1026	1009	1026	18
mango_rep_c11626	TC	17	921	954	921	954	34
mango_rep_c11683	TTC	10	175	205	175	204	30
mango_rep_c11684	ACA	6	1177	1196	1177	1194	18
mango_rep_c1170	CTT	7	616	643	616	636	21
mango_rep_c1170	GGA	6	398	416	398	415	18
mango_rep_c11759	ATT	10	4	35	4	33	30
mango_rep_c11771	CAG	5	827	843	827	841	15
mango_rep_c11829	CAA	8	958	981	958	981	24
mango_rep_c11894	GAG	6	1318	1335	1318	1335	18
mango_rep_c11915	GAA	5	2241	2255	2241	2255	15
mango_rep_c11921	CT	9	67	84	67	84	18
mango_rep_c11926	CTG	5	889	905	889	903	15
mango_rep_c1194	AAT	5	43	58	43	57	15
mango_rep_c1194	CAT	5	329	344	329	343	15
mango_rep_c12000	GAT	5	1693	1707	1693	1707	15
mango_rep_c12020	GA	19	1	39	1	38	38
mango_rep_c12020	TAA	5	267	282	267	281	15
mango_rep_c12049	CTTT	5	14	33	14	33	20
mango_rep_c12052	AAG	5	2285	2300	2285	2299	15
mango_rep_c12054	AG	9	473	490	473	490	18
mango_rep_c12060	TTC	5	136	152	136	150	15
mango_rep_c12079	GAT	8	472	495	472	495	24
mango_rep_c12088	AG	8	1525	1540	1525	1540	16
mango_rep_c12099	AAG	8	930	953	930	953	24
mango_rep_c12169	TTC	10	617	647	617	646	30
mango_rep_c12203	GCA	5	1107	1121	1107	1121	15
mango_rep_c12213	TCTT	6	204	227	204	227	24
mango_rep_c12219	ATC	5	1025	1040	1025	1039	15
mango_rep_c12240	ATGT	8	1634	1665	1634	1665	32
mango_rep_c12285	CAT	5	396	410	396	410	15
mango_rep_c12314	TG	9	615	633	615	632	18
mango_rep_c12325	TCT	6	1845	1862	1845	1862	18
mango_rep_c12375	TC	7	36	50	36	49	14
mango_rep_c12380	AAC	8	872	895	872	895	24
mango_rep_c12395	TGT	5	1752	1766	1752	1766	15
mango_rep_c12417	CT	9	724	741	724	741	18
mango_rep_c12437	GAG	5	31	45	31	45	15
mango_rep_c12485	TGA	6	11	29	11	28	18
mango_rep_c1249	AAT	9	18	46	18	44	27
mango_rep_c12499	AAG	5	43	57	43	57	15
mango_rep_c1253	TC	7	7	21	7	20	14
mango_rep_c12533	GGT	7	236	258	236	256	21
mango_rep_c1254	AG	13	823	849	823	848	26
mango_rep_c12577	GGT	6	68	85	68	85	18
mango_rep_c12643	TA	15	28	57	28	57	30
mango_rep_c1265	ATA	5	118	132	118	132	15
mango_rep_c1265	TAA	7	443	464	443	463	21
mango_rep_c12669	ACC	6	156	173	156	173	18
mango_rep_c12687	ATT	5	773	787	773	787	15
mango_rep_c12688	TA	9	61	78	61	78	18
mango_rep_c12695	AGA	6	474	492	474	491	18
mango_rep_c12698	GAA	5	59	75	59	73	15
mango_rep_c12699	ATA	6	208	226	208	225	18
mango_rep_c12752	CGAT	5	435	457	435	454	20
mango_rep_c12796	TGC	5	932	947	932	946	15
mango_rep_c12860	GAG	5	318	333	318	332	15
mango_rep_c12866	TGG	7	1043	1063	1043	1063	21
mango_rep_c12898	ATTA	5	623	644	623	642	20
mango_rep_c12906	AAT	6	1107	1125	1107	1124	18
mango_rep_c12910	GCA	5	1666	1689	1666	1680	15
mango_rep_c12919	GAA	6	400	419	400	417	18
mango_rep_c1295	AT	7	2190	2204	2190	2203	14
mango_rep_c12961	TGG	5	69	83	69	83	15
mango_rep_c12972	TC	7	195	209	195	208	14
mango_rep_c1298	CA	7	762	776	762	775	14
mango_rep_c13015	AAT	5	595	609	595	609	15
mango_rep_c13054	AG	10	820	839	820	839	20
mango_rep_c13068	TCA	8	759	783	759	782	24
mango_rep_c13075	CAT	5	883	898	883	897	15
mango_rep_c13102	CT	10	786	805	786	805	20
mango_rep_c13122	TA	8	968	984	968	983	16
mango_rep_c1316	TCT	8	366	391	366	389	24
mango_rep_c13163	AAT	6	621	640	621	638	18
mango_rep_c13209	TA	9	568	586	568	585	18
mango_rep_c13219	TA	7	1500	1514	1500	1513	14
mango_rep_c1328	TC	11	569	590	569	590	22
mango_rep_c133	AT	10	114	134	114	133	20
mango_rep_c13346	AG	7	104	118	104	117	14
mango_rep_c13348	ATG	6	1065	1084	1065	1082	18
mango_rep_c13372	TTC	6	421	439	421	438	18
mango_rep_c13376	AG	9	1507	1524	1507	1524	18
mango_rep_c13414	ACC	5	549	565	549	563	15
mango_rep_c13422	TATT	5	834	853	834	853	20
mango_rep_c13430	GAT	6	919	936	919	936	18
mango_rep_c13463	AAG	5	218	232	218	232	15
mango_rep_c13470	GA	10	493	512	493	512	20
mango_rep_c13548	TCT	6	307	326	307	324	18
mango_rep_c13579	CTC	7	755	776	755	775	21
mango_rep_c13649	CAT	5	960	974	960	974	15
mango_rep_c13697	CAC	5	2623	2639	2623	2637	15
mango_rep_c13750	GAA	5	230	246	230	244	15
mango_rep_c13766	CCA	8	84	107	84	107	24
mango_rep_c13800	GA	9	2224	2241	2224	2241	18
mango_rep_c13824	AAG	6	90	109	90	107	18
mango_rep_c1387	TGC	7	428	448	428	448	21
mango_rep_c1388	CCACCG	5	469	500	469	498	30
mango_rep_c13922	TC	6	1181	1203	1181	1192	12
mango_rep_c13934	AGGG	5	201	220	201	220	20
mango_rep_c13952	CAC	9	1032	1058	1032	1058	27
mango_rep_c14017	AAT	6	615	634	615	632	18
mango_rep_c14017	CTC	5	527	543	527	541	15
mango_rep_c14097	TA	8	74	90	74	89	16
mango_rep_c14131	GAC	7	282	310	282	302	21
mango_rep_c14135	TGT	5	361	377	361	375	15
mango_rep_c14167	ATT	7	158	178	158	178	21
mango_rep_c14192	AG	7	1260	1274	1260	1273	14
mango_rep_c14200	AG	8	152	168	152	167	16
mango_rep_c14237	TGG	7	1172	1194	1172	1192	21
mango_rep_c14264	CAG	6	460	478	460	477	18
mango_rep_c14265	AAG	5	559	574	559	573	15
mango_rep_c14270	CCTTT	5	183	208	183	207	25
mango_rep_c14299	TTA	5	686	700	686	700	15
mango_rep_c14346	CCG	5	418	432	418	432	15
mango_rep_c1436	GCT	5	794	810	794	808	15
mango_rep_c14414	CTG	5	504	518	504	518	15
mango_rep_c1442	AG	7	1286	1300	1286	1299	14
mango_rep_c14436	ACC	5	250	265	250	264	15
mango_rep_c14463	CCA	6	182	201	182	199	18
mango_rep_c14465	CT	7	1550	1564	1550	1563	14
mango_rep_c14553	TCG	8	437	462	437	460	24
mango_rep_c1457	TTC	7	520	540	520	540	21
mango_rep_c14570	TCA	5	320	334	320	334	15
mango_rep_c14579	AGT	5	307	323	307	321	15
mango_rep_c14604	TGG	5	1435	1463	1435	1449	15
mango_rep_c14664	AGA	6	1046	1065	1046	1063	18
mango_rep_c14706	AG	10	688	707	688	707	20
mango_rep_c14730	AAC	5	112	127	112	126	15
mango_rep_c14744	CCT	5	375	389	375	389	15
mango_rep_c14783	TTG	5	369	383	369	383	15
mango_rep_c14785	AAC	7	68	88	68	88	21
mango_rep_c14816	AC	8	39	55	39	54	16
mango_rep_c14820	CAT	5	351	385	351	365	15
mango_rep_c14824	GCT	5	862	878	862	876	15
mango_rep_c14867	TG	18	519	554	519	554	36
mango_rep_c14887	ACC	6	49	67	49	66	18
mango_rep_c14982	GGC	5	386	400	386	400	15
mango_rep_c15008	AT	9	996	1013	996	1013	18
mango_rep_c1502	GAA	6	294	311	294	311	18
mango_rep_c15033	GAA	5	288	304	288	302	15
mango_rep_c15037	GGA	5	462	476	462	476	15
mango_rep_c15067	CAG	7	109	131	109	129	21
mango_rep_c1507	TAA	5	1903	1919	1903	1917	15
mango_rep_c15093	CTT	5	42	56	42	56	15
mango_rep_c15099	GA	8	640	655	640	655	16
mango_rep_c15140	TTC	5	73	88	73	87	15
mango_rep_c15179	AAC	9	179	205	179	205	27
mango_rep_c15210	AT	10	197	223	197	216	20
mango_rep_c15245	TCA	6	322	340	322	339	18
mango_rep_c15247	ATT	5	166	185	166	180	15
mango_rep_c15288	TCA	5	1996	2010	1996	2010	15
mango_rep_c15322	GCT	5	299	313	299	313	15
mango_rep_c15327	TCA	5	668	683	668	682	15
mango_rep_c15340	GA	9	672	689	672	689	18
mango_rep_c15381	AC	9	144	162	144	161	18
mango_rep_c15399	CAA	5	409	424	409	423	15
mango_rep_c15490	AAG	5	252	266	252	266	15
mango_rep_c15539	TGG	6	841	858	841	858	18
mango_rep_c15555	ACA	5	574	588	574	588	15
mango_rep_c15555	CAT	6	802	820	802	819	18
mango_rep_c15593	GTG	6	454	471	454	471	18
mango_rep_c15632	GGA	5	1588	1603	1588	1602	15
mango_rep_c15668	CCG	5	1294	1310	1294	1308	15
mango_rep_c15668	CT	11	191	212	191	212	22
mango_rep_c15675	CAT	5	296	310	296	310	15
mango_rep_c15685	TTG	5	395	409	395	409	15
mango_rep_c15706	AAT	5	575	591	575	589	15
mango_rep_c15716	AT	7	67	81	67	80	14
mango_rep_c15721	TC	7	77	91	77	90	14
mango_rep_c15747	AG	7	132	146	132	145	14
mango_rep_c15756	AAG	5	357	371	357	371	15
mango_rep_c15811	CAG	5	253	267	253	267	15
mango_rep_c1583	CAA	12	38	73	38	73	36
mango_rep_c1584	GTC	7	1224	1245	1224	1244	21
mango_rep_c15865	TATT	6	1378	1401	1378	1401	24
mango_rep_c15868	AGATGA	5	491	520	491	520	30
mango_rep_c15891	CCA	8	78	101	78	101	24
mango_rep_c15915	CTT	5	310	325	310	324	15
mango_rep_c15958	CTTCAT	5	13	46	13	42	30
mango_rep_c15963	ATC	5	751	766	751	765	15
mango_rep_c15981	TGA	5	1835	1849	1835	1849	15
mango_rep_c16006	AGA	7	1316	1336	1316	1336	21
mango_rep_c16066	CAG	7	263	284	263	283	21
mango_rep_c1608	AT	9	82	99	82	99	18
mango_rep_c16092	CATA	6	40	63	40	63	24
mango_rep_c16112	ACT	8	169	194	169	192	24
mango_rep_c16120	GAA	6	1424	1443	1424	1441	18
mango_rep_c162	AT	9	2468	2485	2468	2485	18
mango_rep_c162	TATG	6	2217	2243	2217	2240	24
mango_rep_c16213	TAT	5	169	184	169	183	15
mango_rep_c16344	AAG	7	1398	1420	1398	1418	21
mango_rep_c16446	CTC	5	525	545	525	539	15
mango_rep_c16465	CAC	5	414	429	414	428	15
mango_rep_c16465	GGT	5	311	326	311	325	15
mango_rep_c16588	TCT	6	524	542	524	541	18
mango_rep_c16602	GCT	5	444	459	444	458	15
mango_rep_c16616	ATC	7	405	426	405	425	21
mango_rep_c16643	ATC	7	233	253	233	253	21
mango_rep_c16645	GGAAGG	5	1005	1038	1005	1034	30
mango_rep_c16652	GAA	5	938	952	938	952	15
mango_rep_c16659	GCT	5	716	732	716	730	15
mango_rep_c1668	TGC	5	925	940	925	939	15
mango_rep_c16770	AAG	6	422	441	422	439	18
mango_rep_c16770	GAA	5	98	113	98	112	15
mango_rep_c16774	TTA	5	1774	1789	1774	1788	15
mango_rep_c16787	TC	7	305	319	305	318	14
mango_rep_c16857	CTT	5	3532	3547	3532	3546	15
mango_rep_c16857	TTC	6	3062	3079	3062	3079	18
mango_rep_c16871	TCT	6	550	567	550	567	18
mango_rep_c17006	TAA	7	1430	1451	1430	1450	21
mango_rep_c17027	TCTT	6	242	265	242	265	24
mango_rep_c17027	TTC	6	8	34	8	25	18
mango_rep_c17053	CCA	5	596	612	596	610	15
mango_rep_c17066	AGA	5	620	644	620	634	15
mango_rep_c17145	TC	7	927	941	927	940	14
mango_rep_c17204	GTA	5	447	461	447	461	15
mango_rep_c17204	TTC	5	208	222	208	222	15
mango_rep_c1733	CAAGC	5	248	274	248	272	25
mango_rep_c17337	AC	10	214	234	214	233	20
mango_rep_c17359	CTT	6	1107	1125	1107	1124	18
mango_rep_c17360	CCT	6	711	729	711	728	18
mango_rep_c17444	GAA	5	700	715	700	714	15
mango_rep_c17469	GAA	5	92	108	92	106	15
mango_rep_c17500	CGTA	36	1	145	1	144	144
mango_rep_c17529	GTT	5	976	991	976	990	15
mango_rep_c17551	TTC	5	101	115	101	115	15
mango_rep_c17573	GGT	6	1428	1446	1428	1445	18
mango_rep_c17612	AAG	6	163	180	163	180	18
mango_rep_c17617	CCA	5	474	490	474	488	15
mango_rep_c17695	AG	7	54	68	54	67	14
mango_rep_c17724	AT	9	543	560	543	560	18
mango_rep_c17732	AGA	7	996	1017	996	1016	21
mango_rep_c17836	CCT	5	346	362	346	360	15
mango_rep_c1785	TGG	8	1218	1242	1218	1241	24
mango_rep_c17853	AT	10	85	104	85	104	20
mango_rep_c17935	AAG	5	284	299	284	298	15
mango_rep_c17963	GAA	5	323	339	323	337	15
mango_rep_c18018	CCA	5	441	456	441	455	15
mango_rep_c18163	TTG	5	182	198	182	196	15
mango_rep_c18164	ATG	7	194	214	194	214	21
mango_rep_c18217	ATA	5	190	206	190	204	15
mango_rep_c18230	CTT	5	237	260	237	251	15
mango_rep_c1824	AGA	5	1182	1198	1182	1196	15
mango_rep_c18271	TACA	7	888	917	888	915	28
mango_rep_c18287	ATA	5	3	18	3	17	15
mango_rep_c18288	AT	8	251	266	251	266	16
mango_rep_c18289	TCA	7	570	591	570	590	21
mango_rep_c18316	TG	9	877	895	877	894	18
mango_rep_c1839	CTC	7	661	682	661	681	21
mango_rep_c1845	AT	7	2210	2224	2210	2223	14
mango_rep_c1845	TCG	8	1920	1945	1920	1943	24
mango_rep_c18463	TCA	5	408	430	408	422	15
mango_rep_c18474	TGG	5	571	586	571	585	15
mango_rep_c18503	GA	7	132	146	132	145	14
mango_rep_c18503	GGA	5	505	519	505	519	15
mango_rep_c18522	TGG	5	1118	1133	1118	1132	15
mango_rep_c18570	AGC	5	1452	1468	1452	1466	15
mango_rep_c18570	CCT	6	1234	1252	1234	1251	18
mango_rep_c18570	TCG	7	1303	1325	1303	1323	21
mango_rep_c18575	TCT	8	418	443	418	441	24
mango_rep_c18661	TCG	6	368	387	368	385	18
mango_rep_c18694	ACC	6	636	654	636	653	18
mango_rep_c18716	AAC	5	438	454	438	452	15
mango_rep_c18716	CCA	7	87	108	87	107	21
mango_rep_c18742	TGA	5	226	251	226	240	15
mango_rep_c18769	GAA	6	399	416	399	416	18
mango_rep_c18772	CTT	5	446	461	446	460	15
mango_rep_c18790	TC	7	54	68	54	67	14
mango_rep_c18848	TTC	5	226	240	226	240	15
mango_rep_c18868	TAT	6	244	263	244	261	18
mango_rep_c18870	AT	8	5	20	5	20	16
mango_rep_c18946	GA	8	1104	1120	1104	1119	16
mango_rep_c18965	AG	7	93	107	93	106	14
mango_rep_c18968	TA	8	1337	1352	1337	1352	16
mango_rep_c18969	GTG	5	103	118	103	117	15
mango_rep_c1897	CT	7	6	39	6	19	14
mango_rep_c18975	TCA	5	722	736	722	736	15
mango_rep_c18988	AGT	7	226	246	226	246	21
mango_rep_c19000	CTG	5	254	268	254	268	15
mango_rep_c19067	AATT	5	56	78	56	75	20
mango_rep_c19078	TA	9	36	53	36	53	18
mango_rep_c19124	GA	14	1351	1379	1351	1378	28
mango_rep_c19181	GGT	5	585	600	585	599	15
mango_rep_c19202	GAA	5	209	231	209	223	15
mango_rep_c19209	ACT	5	908	922	908	922	15
mango_rep_c19216	GGT	5	368	382	368	382	15
mango_rep_c19251	CAA	5	203	219	203	217	15
mango_rep_c19260	GGA	7	363	385	363	383	21
mango_rep_c1931	ATA	8	2177	2202	2177	2200	24
mango_rep_c19365	CTT	5	376	402	376	390	15
mango_rep_c19390	CCA	5	492	508	492	506	15
mango_rep_c19394	ATC	5	151	166	151	165	15
mango_rep_c19406	TCT	6	421	440	421	438	18
mango_rep_c19502	TTG	5	331	345	331	345	15
mango_rep_c19565	ATGT	5	347	368	347	366	20
mango_rep_c19581	CCA	6	590	608	590	607	18
mango_rep_c19589	GAA	6	426	445	426	443	18
mango_rep_c19642	TAA	5	508	522	508	522	15
mango_rep_c19647	GA	6	719	742	719	730	12
mango_rep_c19699	TCT	5	7	23	7	21	15
mango_rep_c19757	CT	8	11	26	11	26	16
mango_rep_c19842	TTA	6	254	271	254	271	18
mango_rep_c19890	TCA	7	146	167	146	166	21
mango_rep_c19897	TCT	5	271	287	271	285	15
mango_rep_c19933	AAG	6	99	117	99	116	18
mango_rep_c19948	TGA	5	1186	1200	1186	1200	15
mango_rep_c1995	AG	9	109	126	109	126	18
mango_rep_c20007	TGA	6	986	1003	986	1003	18
mango_rep_c20030	GAA	6	252	279	252	269	18
mango_rep_c20035	CTC	9	745	771	745	771	27
mango_rep_c20079	GAA	5	561	582	561	575	15
mango_rep_c20169	CTT	5	346	360	346	360	15
mango_rep_c20180	TG	7	1518	1532	1518	1531	14
mango_rep_c20204	TCT	5	227	241	227	241	15
mango_rep_c20214	ATT	7	409	429	409	429	21
mango_rep_c2025	TCC	6	12	29	12	29	18
mango_rep_c20376	TTC	6	1147	1166	1147	1164	18
mango_rep_c20393	CAT	7	306	327	306	326	21
mango_rep_c20395	GTT	7	118	140	118	138	21
mango_rep_c20431	TGA	7	835	857	835	855	21
mango_rep_c20510	TCT	7	206	227	206	226	21
mango_rep_c20531	GAG	6	576	595	576	593	18
mango_rep_c20544	GAA	5	1189	1203	1189	1203	15
mango_rep_c20574	TTA	5	689	705	689	703	15
mango_rep_c20627	AAC	5	93	109	93	107	15
mango_rep_c20690	TGC	6	292	311	292	309	18
mango_rep_c20768	GTT	5	191	207	191	205	15
mango_rep_c20776	ATC	5	124	145	124	138	15
mango_rep_c20787	TCT	5	815	829	815	829	15
mango_rep_c2079	AG	9	1024	1041	1024	1041	18
mango_rep_c20857	ATC	5	166	180	166	180	15
mango_rep_c20913	TCA	5	63	77	63	77	15
mango_rep_c20917	AT	9	753	771	753	770	18
mango_rep_c20917	TCA	5	486	500	486	500	15
mango_rep_c20959	TG	7	442	456	442	455	14
mango_rep_c20976	TCT	5	265	281	265	279	15
mango_rep_c20980	TA	7	495	509	495	508	14
mango_rep_c2099	CAC	7	420	456	420	440	21
mango_rep_c20992	AC	8	23	38	23	38	16
mango_rep_c21045	AT	9	951	968	951	968	18
mango_rep_c2106	TCT	5	143	159	143	157	15
mango_rep_c21060	AT	8	137	153	137	152	16
mango_rep_c21074	TAT	5	766	781	766	780	15
mango_rep_c2108	TTC	5	238	253	238	252	15
mango_rep_c21105	TCT	6	814	831	814	831	18
mango_rep_c21117	CAG	6	374	391	374	391	18
mango_rep_c21161	CCT	5	286	300	286	300	15
mango_rep_c2118	GGA	7	108	129	108	128	21
mango_rep_c21195	ATC	5	248	262	248	262	15
mango_rep_c21292	TA	7	981	995	981	994	14
mango_rep_c21306	ATT	5	582	596	582	596	15
mango_rep_c2135	GGA	5	1041	1055	1041	1055	15
mango_rep_c21420	GAC	6	422	440	422	439	18
mango_rep_c2144	TCA	5	513	527	513	527	15
mango_rep_c2155	ATA	5	90	106	90	104	15
mango_rep_c21559	TTC	6	93	140	93	110	18
mango_rep_c21589	TGA	5	171	185	171	185	15
mango_rep_c21598	AAT	8	665	688	665	688	24
mango_rep_c21619	CAA	5	480	494	480	494	15
mango_rep_c21622	TCA	5	402	418	402	416	15
mango_rep_c21779	GAA	5	126	142	126	140	15
mango_rep_c21780	GCT	6	457	475	457	474	18
mango_rep_c21797	TCT	6	1296	1313	1296	1313	18
mango_rep_c21799	TTC	5	202	217	202	216	15
mango_rep_c21868	AAT	5	119	133	119	133	15
mango_rep_c21910	AAG	5	652	668	652	666	15
mango_rep_c21910	TCT	5	14	29	14	28	15
mango_rep_c21942	TTA	9	77	105	77	103	27
mango_rep_c21942	TTC	5	326	340	326	340	15
mango_rep_c21994	TTC	7	1163	1184	1163	1183	21
mango_rep_c22009	ATC	5	972	986	972	986	15
mango_rep_c22031	TAA	5	179	194	179	193	15
mango_rep_c22046	TA	7	804	818	804	817	14
mango_rep_c2211	AG	13	834	860	834	859	26
mango_rep_c22124	TGG	9	1047	1075	1047	1073	27
mango_rep_c22201	AG	8	397	413	397	412	16
mango_rep_c2230	AAT	10	1	31	1	30	30
mango_rep_c22395	AGG	8	693	718	693	716	24
mango_rep_c22415	TGC	5	404	428	404	418	15
mango_rep_c22446	GGA	6	304	321	304	321	18
mango_rep_c22498	CT	8	146	162	146	161	16
mango_rep_c22500	CAC	5	505	519	505	519	15
mango_rep_c22538	ATT	5	3	18	3	17	15
mango_rep_c22579	TGT	5	275	297	275	289	15
mango_rep_c22628	ACC	6	1100	1117	1100	1117	18
mango_rep_c22628	TTG	5	770	791	770	784	15
mango_rep_c2264	GA	8	2243	2258	2243	2258	16
mango_rep_c22650	AGA	7	719	761	719	739	21
mango_rep_c22653	CCA	5	538	552	538	552	15
mango_rep_c22656	TC	8	635	651	635	650	16
mango_rep_c22663	TCA	6	412	429	412	429	18
mango_rep_c22679	TCT	5	1315	1329	1315	1329	15
mango_rep_c2268	TCA	7	86	106	86	106	21
mango_rep_c22692	GAT	5	518	534	518	532	15
mango_rep_c22694	ACA	6	119	137	119	136	18
mango_rep_c22694	TA	15	422	452	422	451	30
mango_rep_c22717	AT	8	623	638	623	638	16
mango_rep_c22852	CAT	5	782	796	782	796	15
mango_rep_c22854	CT	14	31	58	31	58	28
mango_rep_c22955	AG	8	2	18	2	17	16
mango_rep_c22955	GGA	6	152	171	152	169	18
mango_rep_c2297	CCA	6	997	1014	997	1014	18
mango_rep_c22979	GGT	5	404	419	404	418	15
mango_rep_c23031	TA	9	469	487	469	486	18
mango_rep_c2304	CT	11	1190	1212	1190	1211	22
mango_rep_c23059	ATT	9	362	405	362	388	27
mango_rep_c2311	TA	7	161	175	161	174	14
mango_rep_c23179	AAG	6	237	255	237	254	18
mango_rep_c23212	AG	8	771	787	771	786	16
mango_rep_c23212	GAA	6	436	453	436	453	18
mango_rep_c23272	GAT	5	277	291	277	291	15
mango_rep_c23313	GA	9	39	56	39	56	18
mango_rep_c23319	AAT	5	87	101	87	101	15
mango_rep_c23383	GAA	6	158	175	158	175	18
mango_rep_c23479	AGG	5	19	33	19	33	15
mango_rep_c23480	AT	7	1076	1090	1076	1089	14
mango_rep_c23509	CTT	5	1017	1032	1017	1031	15
mango_rep_c23560	CCT	5	120	135	120	134	15
mango_rep_c23590	CTG	5	346	362	346	360	15
mango_rep_c23624	TAG	9	615	642	615	641	27
mango_rep_c23699	GAA	5	268	283	268	282	15
mango_rep_c23811	AAC	5	322	337	322	336	15
mango_rep_c23859	GAA	8	174	198	174	197	24
mango_rep_c23862	GTG	6	344	377	344	361	18
mango_rep_c23868	ATC	8	485	515	485	508	24
mango_rep_c23883	CTC	8	1536	1559	1536	1559	24
mango_rep_c23889	GAG	5	379	394	379	393	15
mango_rep_c23895	GAA	5	119	135	119	133	15
mango_rep_c2391	TCC	5	654	668	654	668	15
mango_rep_c2392	TGG	7	880	902	880	900	21
mango_rep_c2399	TTC	7	1167	1188	1167	1187	21
mango_rep_c24036	TTTC	5	1210	1229	1210	1229	20
mango_rep_c24077	CAC	5	222	237	222	236	15
mango_rep_c2417	TCT	9	705	732	705	731	27
mango_rep_c24243	TTA	8	711	736	711	734	24
mango_rep_c24261	CT	9	9	27	9	26	18
mango_rep_c24264	TG	11	645	667	645	666	22
mango_rep_c24337	TTTC	6	113	136	113	136	24
mango_rep_c24377	TTG	6	119	145	119	136	18
mango_rep_c2438	ATC	6	906	923	906	923	18
mango_rep_c2440	CAC	6	472	491	472	489	18
mango_rep_c24403	TCA	5	413	427	413	427	15
mango_rep_c2443	TG	7	994	1008	994	1007	14
mango_rep_c24443	CACAA	6	75	104	75	104	30
mango_rep_c24466	AAT	6	934	953	934	951	18
mango_rep_c24474	GAT	5	361	375	361	375	15
mango_rep_c24534	TAG	7	745	766	745	765	21
mango_rep_c24536	AAG	5	460	474	460	474	15
mango_rep_c24536	ATT	5	121	135	121	135	15
mango_rep_c246	CTT	6	311	330	311	328	18
mango_rep_c24615	AGT	5	498	513	498	512	15
mango_rep_c24615	GCCACC	5	255	284	255	284	30
mango_rep_c24636	CCA	5	185	201	185	199	15
mango_rep_c24663	TC	11	320	342	320	341	22
mango_rep_c2468	TTA	5	529	545	529	543	15
mango_rep_c24681	CTG	8	916	940	916	939	24
mango_rep_c24681	CTG	7	1000	1021	1000	1020	21
mango_rep_c24695	CTG	6	219	236	219	236	18
mango_rep_c24714	CT	7	20	34	20	33	14
mango_rep_c2475	AAT	6	139	156	139	156	18
mango_rep_c2478	TAA	6	147	164	147	164	18
mango_rep_c24794	AT	7	381	401	381	394	14
mango_rep_c24834	CT	8	438	453	438	453	16
mango_rep_c24855	AAG	6	1283	1302	1283	1300	18
mango_rep_c2491	ACC	5	1312	1327	1312	1326	15
mango_rep_c24996	TGA	5	273	287	273	287	15
mango_rep_c25044	CAT	6	107	125	107	124	18
mango_rep_c25058	CTT	6	300	317	300	317	18
mango_rep_c25118	ATC	8	602	625	602	625	24
mango_rep_c25167	TCT	5	287	302	287	301	15
mango_rep_c2519	ACC	8	173	196	173	196	24
mango_rep_c25193	AAG	5	454	469	454	468	15
mango_rep_c25202	GAA	6	588	620	588	605	18
mango_rep_c25301	GGT	6	1324	1353	1324	1341	18
mango_rep_c25406	AT	9	243	260	243	260	18
mango_rep_c2546	CT	10	639	659	639	658	20
mango_rep_c2546	TA	7	919	933	919	932	14
mango_rep_c25469	AAG	5	259	274	259	273	15
mango_rep_c25494	AGG	5	65	81	65	79	15
mango_rep_c25498	TC	13	621	647	621	646	26
mango_rep_c25500	GT	13	6	31	6	31	26
mango_rep_c25516	TTG	5	29	43	29	43	15
mango_rep_c25580	GAG	5	307	329	307	321	15
mango_rep_c25614	GAT	6	21	51	21	38	18
mango_rep_c25637	CTC	6	565	583	565	582	18
mango_rep_c25657	CA	7	124	138	124	137	14
mango_rep_c2591	ACC	7	315	335	315	335	21
mango_rep_c2591	CAA	5	202	218	202	216	15
mango_rep_c25915	ATA	5	328	344	328	342	15
mango_rep_c25916	TTC	7	70	98	70	90	21
mango_rep_c25930	AGA	6	373	392	373	390	18
mango_rep_c26015	TGC	5	923	937	923	937	15
mango_rep_c26050	ACAT	15	294	354	294	353	60
mango_rep_c2609	CAC	5	421	437	421	435	15
mango_rep_c26091	CTG	6	317	336	317	334	18
mango_rep_c26105	GAA	5	262	284	262	276	15
mango_rep_c26110	GGC	5	235	251	235	249	15
mango_rep_c26111	CTT	9	427	454	427	453	27
mango_rep_c26166	GAG	5	170	185	170	184	15
mango_rep_c2618	ATA	7	309	331	309	329	21
mango_rep_c2618	TC	9	980	997	980	997	18
mango_rep_c26201	GAA	5	169	185	169	183	15
mango_rep_c26226	AGT	6	582	600	582	599	18
mango_rep_c2638	GAA	7	1049	1071	1049	1069	21
mango_rep_c26381	CTT	8	150	175	150	173	24
mango_rep_c2640	AAC	7	303	323	303	323	21
mango_rep_c26426	GTG	7	250	270	250	270	21
mango_rep_c26528	GA	9	17	34	17	34	18
mango_rep_c26534	TTA	5	619	635	619	633	15
mango_rep_c26551	ATG	5	46	62	46	60	15
mango_rep_c26606	CA	8	394	410	394	409	16
mango_rep_c26664	AG	9	839	857	839	856	18
mango_rep_c26701	CAC	5	53	76	53	67	15
mango_rep_c2671	GGC	5	219	241	219	233	15
mango_rep_c26736	TTC	5	627	641	627	641	15
mango_rep_c26749	GAT	8	473	496	473	496	24
mango_rep_c26849	CAG	5	450	488	450	464	15
mango_rep_c26892	TCT	7	113	135	113	133	21
mango_rep_c2695	AT	8	432	447	432	447	16
mango_rep_c26982	GAT	6	744	761	744	761	18
mango_rep_c26989	GAA	5	478	492	478	492	15
mango_rep_c27	TC	8	791	807	791	806	16
mango_rep_c2703	AT	11	146	167	146	167	22
mango_rep_c27063	AC	7	336	350	336	349	14
mango_rep_c27083	TGC	6	234	251	234	251	18
mango_rep_c2709	GAA	6	668	687	668	685	18
mango_rep_c2718	TA	8	186	202	186	201	16
mango_rep_c27180	TTC	5	26	40	26	40	15
mango_rep_c27208	AG	7	27	41	27	40	14
mango_rep_c2721	TGA	8	557	598	557	580	24
mango_rep_c27280	ATA	5	151	166	151	165	15
mango_rep_c27288	AT	8	149	164	149	164	16
mango_rep_c27294	TGC	5	990	1005	990	1004	15
mango_rep_c27304	CAT	5	371	385	371	385	15
mango_rep_c27365	GCT	5	169	183	169	183	15
mango_rep_c27374	TGG	5	127	163	127	141	15
mango_rep_c27415	ATGGTG	5	181	210	181	210	30
mango_rep_c27424	CTT	5	288	302	288	302	15
mango_rep_c27487	GAA	5	161	177	161	175	15
mango_rep_c27612	CT	10	491	510	491	510	20
mango_rep_c27620	TA	8	388	403	388	403	16
mango_rep_c27714	GAA	6	133	151	133	150	18
mango_rep_c27812	TTTA	6	375	399	375	398	24
mango_rep_c27830	GA	8	62	78	62	77	16
mango_rep_c27944	TTC	5	161	175	161	175	15
mango_rep_c2798	AG	9	2641	2658	2641	2658	18
mango_rep_c28	AGA	6	332	351	332	349	18
mango_rep_c28028	CTT	5	317	332	317	331	15
mango_rep_c2808	AAT	6	955	972	955	972	18
mango_rep_c28135	AAG	7	449	469	449	469	21
mango_rep_c28135	CTC	6	662	680	662	679	18
mango_rep_c28177	GAG	6	339	357	339	356	18
mango_rep_c28178	CTT	6	323	341	323	340	18
mango_rep_c28204	GAT	5	554	568	554	568	15
mango_rep_c2822	AGG	5	564	579	564	578	15
mango_rep_c2822	TCC	5	661	677	661	675	15
mango_rep_c2823	GAC	5	1086	1101	1086	1100	15
mango_rep_c28541	ATC	5	333	347	333	347	15
mango_rep_c28576	TTC	5	638	654	638	652	15
mango_rep_c28592	AGA	5	387	402	387	401	15
mango_rep_c28679	AGA	6	1378	1395	1378	1395	18
mango_rep_c28679	GAG	5	1074	1090	1074	1088	15
mango_rep_c28683	GAAA	5	860	880	860	879	20
mango_rep_c28729	CAA	6	578	596	578	595	18
mango_rep_c28731	AG	7	266	280	266	279	14
mango_rep_c28757	TC	8	370	386	370	385	16
mango_rep_c28777	AGA	5	459	474	459	473	15
mango_rep_c28780	ATC	6	153	171	153	170	18
mango_rep_c28867	CCT	6	960	978	960	977	18
mango_rep_c2887	CT	10	1149	1168	1149	1168	20
mango_rep_c289	CCA	7	1431	1451	1431	1451	21
mango_rep_c2891	AG	10	1137	1156	1137	1156	20
mango_rep_c28924	GAT	6	365	384	365	382	18
mango_rep_c28939	AATA	5	477	498	477	496	20
mango_rep_c28950	AT	8	537	552	537	552	16
mango_rep_c29010	GGT	5	803	818	803	817	15
mango_rep_c29010	GTTG	7	607	641	607	634	28
mango_rep_c29026	TCT	5	16	30	16	30	15
mango_rep_c29034	TTC	5	262	289	262	276	15
mango_rep_c29041	TG	7	1261	1275	1261	1274	14
mango_rep_c29170	TTG	5	734	749	734	748	15
mango_rep_c29219	AAT	5	304	320	304	318	15
mango_rep_c29280	AT	8	82	97	82	97	16
mango_rep_c29289	TCT	5	288	303	288	302	15
mango_rep_c29309	AGA	6	803	820	803	820	18
mango_rep_c2935	CTT	5	2371	2385	2371	2385	15
mango_rep_c29361	TC	8	99	115	99	114	16
mango_rep_c2937	TC	8	38	59	38	53	16
mango_rep_c29406	GA	10	435	455	435	454	20
mango_rep_c2947	TTC	7	826	848	826	846	21
mango_rep_c29487	TTC	9	315	341	315	341	27
mango_rep_c29512	GAT	5	325	339	325	339	15
mango_rep_c29513	TAT	6	440	458	440	457	18
mango_rep_c29607	GA	7	314	328	314	327	14
mango_rep_c29614	GA	13	15	40	15	40	26
mango_rep_c29678	AATA	5	47	67	47	66	20
mango_rep_c29690	GAT	5	268	283	268	282	15
mango_rep_c29693	GGA	5	481	495	481	495	15
mango_rep_c29701	ATG	5	610	625	610	624	15
mango_rep_c29711	GAC	5	367	383	367	381	15
mango_rep_c29770	AG	7	596	610	596	609	14
mango_rep_c29859	AGA	8	590	615	590	613	24
mango_rep_c2986	AAT	5	15	29	15	29	15
mango_rep_c29890	AAT	7	495	515	495	515	21
mango_rep_c29918	AAT	5	26	42	26	40	15
mango_rep_c29985	CGG	8	271	294	271	294	24
mango_rep_c30098	AAG	6	201	220	201	218	18
mango_rep_c3010	TCT	5	170	186	170	184	15
mango_rep_c30125	AG	10	529	549	529	548	20
mango_rep_c3014	TA	8	146	161	146	161	16
mango_rep_c30253	CTT	5	412	426	412	426	15
mango_rep_c30271	CAC	6	783	801	783	800	18
mango_rep_c30312	TGC	5	309	325	309	323	15
mango_rep_c30312	TTA	5	44	60	44	58	15
mango_rep_c30394	CTT	5	217	232	217	231	15
mango_rep_c3047	TCT	7	6	26	6	26	21
mango_rep_c3050	CAA	5	603	617	603	617	15
mango_rep_c30505	TGT	8	193	216	193	216	24
mango_rep_c3058	GCT	5	119	133	119	133	15
mango_rep_c30595	TTA	5	6	22	6	20	15
mango_rep_c30596	TGT	6	250	275	250	267	18
mango_rep_c30636	TCC	5	93	109	93	107	15
mango_rep_c3064	GA	7	131	145	131	144	14
mango_rep_c30644	TA	7	948	962	948	961	14
mango_rep_c3065	GGT	6	392	409	392	409	18
mango_rep_c30703	GT	10	111	130	111	130	20
mango_rep_c30749	AAG	5	874	890	874	888	15
mango_rep_c30781	AAT	7	132	152	132	152	21
mango_rep_c30822	AT	12	685	708	685	708	24
mango_rep_c30858	TCG	6	509	528	509	526	18
mango_rep_c30905	AG	8	146	162	146	161	16
mango_rep_c3094	TTC	5	252	267	252	266	15
mango_rep_c3105	GA	8	919	934	919	934	16
mango_rep_c31080	TTC	8	225	248	225	248	24
mango_rep_c31153	TC	7	19	33	19	32	14
mango_rep_c31161	AT	8	234	249	234	249	16
mango_rep_c31240	ATA	5	130	144	130	144	15
mango_rep_c31243	TAA	5	13	27	13	27	15
mango_rep_c31290	AGA	7	88	108	88	108	21
mango_rep_c31321	TTC	5	912	927	912	926	15
mango_rep_c31324	TC	10	218	238	218	237	20
mango_rep_c31338	ATAA	6	641	665	641	664	24
mango_rep_c31534	TCT	5	244	260	244	258	15
mango_rep_c31543	AGA	6	440	459	440	457	18
mango_rep_c31543	AGA	6	590	609	590	607	18
mango_rep_c31557	CAG	7	476	497	476	496	21
mango_rep_c3157	TCTT	6	1502	1525	1502	1525	24
mango_rep_c31585	TTA	5	333	347	333	347	15
mango_rep_c31610	CAG	5	439	455	439	453	15
mango_rep_c31754	GTC	7	660	681	660	680	21
mango_rep_c31787	AGA	5	340	354	340	354	15
mango_rep_c31790	CTT	5	143	158	143	157	15
mango_rep_c31802	TCT	7	139	159	139	159	21
mango_rep_c3194	TCT	5	53	68	53	67	15
mango_rep_c32016	ATG	6	364	383	364	381	18
mango_rep_c3205	AGA	9	735	762	735	761	27
mango_rep_c32066	GTG	5	395	410	395	409	15
mango_rep_c32102	TTTC	5	627	649	627	646	20
mango_rep_c3214	GAT	8	1084	1107	1084	1107	24
mango_rep_c32140	TGG	6	401	420	401	418	18
mango_rep_c32192	ATT	5	31	45	31	45	15
mango_rep_c32278	CTT	7	389	411	389	409	21
mango_rep_c32282	TCT	6	144	162	144	161	18
mango_rep_c32325	GGA	5	37	53	37	51	15
mango_rep_c32373	TC	8	1252	1267	1252	1267	16
mango_rep_c32379	ATG	5	361	377	361	375	15
mango_rep_c32430	TTC	6	145	162	145	162	18
mango_rep_c32430	TTG	7	308	329	308	328	21
mango_rep_c32445	AAG	6	105	123	105	122	18
mango_rep_c32450	TCT	5	426	442	426	440	15
mango_rep_c32455	ACC	8	231	255	231	254	24
mango_rep_c3247	GCC	5	1052	1068	1052	1066	15
mango_rep_c32530	AAG	5	834	848	834	848	15
mango_rep_c32583	TCGA	5	193	215	193	212	20
mango_rep_c32660	AAC	5	271	286	271	285	15
mango_rep_c32676	TCA	5	555	569	555	569	15
mango_rep_c32724	CCA	6	105	123	105	122	18
mango_rep_c32739	AGG	5	47	63	47	61	15
mango_rep_c32763	TGA	5	380	395	380	394	15
mango_rep_c32798	CTT	9	393	420	393	419	27
mango_rep_c32847	GGA	5	234	248	234	248	15
mango_rep_c3289	AG	14	1526	1554	1526	1553	28
mango_rep_c32945	AGT	5	660	675	660	674	15
mango_rep_c32945	GCCACC	5	289	318	289	318	30
mango_rep_c32986	TAG	5	143	158	143	157	15
mango_rep_c33	TC	8	604	625	604	619	16
mango_rep_c33049	TAC	5	245	266	245	259	15
mango_rep_c33142	CAT	5	454	478	454	468	15
mango_rep_c33214	ATT	5	887	901	887	901	15
mango_rep_c33239	TCT	5	213	227	213	227	15
mango_rep_c33263	CTTT	5	462	482	462	481	20
mango_rep_c3334	CTT	5	724	739	724	738	15
mango_rep_c33388	TC	7	582	596	582	595	14
mango_rep_c33409	AT	22	929	973	929	972	44
mango_rep_c3343	ATT	5	3330	3345	3330	3344	15
mango_rep_c3347	TTA	6	715	732	715	732	18
mango_rep_c33512	AAAT	5	583	611	583	602	20
mango_rep_c33565	TCA	5	503	517	503	517	15
mango_rep_c33628	GAG	6	228	247	228	245	18
mango_rep_c33638	TCT	5	697	713	697	711	15
mango_rep_c33651	GGC	6	343	362	343	360	18
mango_rep_c3372	CTT	6	184	203	184	201	18
mango_rep_c33727	TCT	7	24	46	24	44	21
mango_rep_c3385	ACA	5	436	452	436	450	15
mango_rep_c3385	TCA	5	1132	1148	1132	1146	15
mango_rep_c3385	TCA	5	1211	1227	1211	1225	15
mango_rep_c3388	GA	11	1	23	1	22	22
mango_rep_c33889	GCT	5	390	406	390	404	15
mango_rep_c3389	TA	13	353	378	353	378	26
mango_rep_c33899	TTC	5	665	679	665	679	15
mango_rep_c33921	TTC	5	467	482	467	481	15
mango_rep_c34042	CTT	6	680	697	680	697	18
mango_rep_c3412	GTT	7	2058	2078	2058	2078	21
mango_rep_c3412	TCT	6	2424	2441	2424	2441	18
mango_rep_c3423	GAA	5	75	90	75	89	15
mango_rep_c34244	GAA	6	5	30	5	22	18
mango_rep_c34260	ACC	5	308	331	308	322	15
mango_rep_c3428	AAC	6	100	118	100	117	18
mango_rep_c34319	TCTT	7	266	293	266	293	28
mango_rep_c34322	AAT	11	430	463	430	462	33
mango_rep_c3436	GAT	5	132	160	132	146	15
mango_rep_c3437	GA	8	770	786	770	785	16
mango_rep_c34381	AT	9	397	414	397	414	18
mango_rep_c34426	ATA	7	442	464	442	462	21
mango_rep_c34439	CAC	6	245	264	245	262	18
mango_rep_c34459	GAA	5	91	106	91	105	15
mango_rep_c3447	TG	8	1536	1551	1536	1551	16
mango_rep_c3451	CTT	5	2095	2121	2095	2109	15
mango_rep_c34569	AGC	5	212	228	212	226	15
mango_rep_c34577	GA	7	426	440	426	439	14
mango_rep_c34614	ATC	5	453	467	453	467	15
mango_rep_c34661	TGC	5	253	291	253	267	15
mango_rep_c34675	AAAT	6	247	270	247	270	24
mango_rep_c34675	AAT	7	16	38	16	36	21
mango_rep_c34737	GAA	5	134	149	134	148	15
mango_rep_c3478	CTC	5	250	266	250	264	15
mango_rep_c34851	TC	7	137	151	137	150	14
mango_rep_c34953	ATTT	5	648	667	648	667	20
mango_rep_c35095	TGT	5	65	80	65	79	15
mango_rep_c35305	TTC	5	204	230	204	218	15
mango_rep_c35317	GTT	7	455	475	455	475	21
mango_rep_c3533	ACC	5	314	328	314	328	15
mango_rep_c3533	CAA	6	197	216	197	214	18
mango_rep_c35343	AT	8	109	124	109	124	16
mango_rep_c35415	TCG	5	119	133	119	133	15
mango_rep_c3546	TTC	5	53	74	53	67	15
mango_rep_c35496	GA	8	536	551	536	551	16
mango_rep_c35547	CAG	5	294	309	294	308	15
mango_rep_c35623	CTT	5	146	160	146	160	15
mango_rep_c35639	AAT	5	104	118	104	118	15
mango_rep_c3567	CTG	5	90	104	90	104	15
mango_rep_c3576	CTT	5	2088	2103	2088	2102	15
mango_rep_c35804	GAT	5	359	374	359	373	15
mango_rep_c35847	CA	8	36	52	36	51	16
mango_rep_c35867	CTTCT	5	605	637	605	629	25
mango_rep_c35909	ATA	5	231	246	231	245	15
mango_rep_c35912	CCT	5	321	336	321	335	15
mango_rep_c3594	AAT	5	3784	3799	3784	3798	15
mango_rep_c35961	TA	8	273	288	273	288	16
mango_rep_c36006	CCT	5	175	189	175	189	15
mango_rep_c36009	CTT	6	259	278	259	276	18
mango_rep_c36009	CTT	6	626	645	626	643	18
mango_rep_c36039	AT	14	305	333	305	332	28
mango_rep_c3604	AAG	5	20	34	20	34	15
mango_rep_c36098	CTT	6	282	299	282	299	18
mango_rep_c36138	GAA	5	42	56	42	56	15
mango_rep_c3619	TC	8	121	136	121	136	16
mango_rep_c36211	ACA	7	335	356	335	355	21
mango_rep_c36263	TTTG	9	148	183	148	183	36
mango_rep_c36301	TCC	7	12	33	12	32	21
mango_rep_c36498	GGT	5	313	328	313	327	15
mango_rep_c3660	AAT	5	104	120	104	118	15
mango_rep_c36614	TTC	5	24	39	24	38	15
mango_rep_c36639	AAG	5	204	220	204	218	15
mango_rep_c36657	AT	9	609	626	609	626	18
mango_rep_c36668	CTTCTC	5	363	395	363	392	30
mango_rep_c36669	AAG	6	246	264	246	263	18
mango_rep_c3670	CAA	6	499	518	499	516	18
mango_rep_c3672	GT	8	516	532	516	531	16
mango_rep_c3675	AT	8	605	620	605	620	16
mango_rep_c36754	GAG	8	516	539	516	539	24
mango_rep_c36765	AAG	6	2	19	2	19	18
mango_rep_c3680	ACAT	5	127	148	127	146	20
mango_rep_c3680	GGT	5	611	626	611	625	15
mango_rep_c36931	TTA	6	704	722	704	721	18
mango_rep_c36935	TG	9	292	310	292	309	18
mango_rep_c3696	GCA	6	385	402	385	402	18
mango_rep_c3700	TTGT	5	284	303	284	303	20
mango_rep_c37067	GTC	7	91	112	91	111	21
mango_rep_c37105	TGA	5	133	149	133	147	15
mango_rep_c37109	GAT	10	350	398	350	379	30
mango_rep_c37174	TA	11	123	144	123	144	22
mango_rep_c37243	AT	8	181	197	181	196	16
mango_rep_c37343	GAT	6	408	440	408	425	18
mango_rep_c37383	GAC	5	423	438	423	437	15
mango_rep_c37396	CAG	5	324	339	324	338	15
mango_rep_c37433	GAA	5	204	219	204	218	15
mango_rep_c37512	AG	8	97	112	97	112	16
mango_rep_c37512	CTT	5	574	589	574	588	15
mango_rep_c3760	CTT	6	1068	1086	1068	1085	18
mango_rep_c37823	CTT	7	404	431	404	424	21
mango_rep_c3785	CTT	6	1091	1120	1091	1108	18
mango_rep_c3803	TAC	5	1062	1083	1062	1076	15
mango_rep_c38120	GCA	5	459	480	459	473	15
mango_rep_c38154	TCC	5	477	497	477	491	15
mango_rep_c38177	TTC	5	19	34	19	33	15
mango_rep_c38229	AT	11	650	671	650	671	22
mango_rep_c38363	TGT	6	532	551	532	549	18
mango_rep_c3844	CCG	5	1186	1202	1186	1200	15
mango_rep_c38514	ATG	5	736	751	736	750	15
mango_rep_c38532	CAG	5	165	180	165	179	15
mango_rep_c38559	TCT	6	342	359	342	359	18
mango_rep_c38590	CA	10	90	116	90	109	20
mango_rep_c3860	CTC	5	1083	1097	1083	1097	15
mango_rep_c38633	GTG	5	33	49	33	47	15
mango_rep_c38643	ATA	5	366	380	366	380	15
mango_rep_c3876	TTC	5	133	147	133	147	15
mango_rep_c388	GTC	7	484	505	484	504	21
mango_rep_c3883	AG	14	2498	2525	2498	2525	28
mango_rep_c38845	CCA	7	365	386	365	385	21
mango_rep_c38892	GGA	7	112	133	112	132	21
mango_rep_c38908	TA	10	292	311	292	311	20
mango_rep_c3894	AG	7	1714	1728	1714	1727	14
mango_rep_c3897	TCT	6	91	109	91	108	18
mango_rep_c39096	TCT	9	324	351	324	350	27
mango_rep_c39110	GCA	6	164	181	164	181	18
mango_rep_c39113	TTA	5	397	412	397	411	15
mango_rep_c39197	ATA	5	21	36	21	35	15
mango_rep_c3929	CCA	5	192	206	192	206	15
mango_rep_c39350	AG	12	73	97	73	96	24
mango_rep_c39381	GAG	5	312	328	312	326	15
mango_rep_c39482	GGT	5	764	778	764	778	15
mango_rep_c3951	AAG	7	256	277	256	276	21
mango_rep_c39630	TTC	5	34	50	34	48	15
mango_rep_c39686	AGA	7	399	421	399	419	21
mango_rep_c39720	AC	9	292	310	292	309	18
mango_rep_c39745	TGT	7	344	366	344	364	21
mango_rep_c39766	TCA	5	316	330	316	330	15
mango_rep_c39775	AG	7	133	147	133	146	14
mango_rep_c39799	GAG	5	795	809	795	809	15
mango_rep_c39829	CTT	8	162	187	162	185	24
mango_rep_c39889	AT	9	312	329	312	329	18
mango_rep_c3990	CAC	5	442	457	442	456	15
mango_rep_c39903	AG	7	81	109	81	94	14
mango_rep_c39959	TCA	8	172	195	172	195	24
mango_rep_c3998	TTC	6	17	35	17	34	18
mango_rep_c39983	AAG	6	128	147	128	145	18
mango_rep_c40013	TGA	6	229	252	229	246	18
mango_rep_c40094	AG	11	85	107	85	106	22
mango_rep_c40116	GAA	7	392	414	392	412	21
mango_rep_c40159	AT	11	369	391	369	390	22
mango_rep_c40159	ATC	7	148	169	148	168	21
mango_rep_c40214	ATC	5	286	300	286	300	15
mango_rep_c40227	GA	9	768	785	768	785	18
mango_rep_c40276	AG	7	161	175	161	174	14
mango_rep_c40393	CCT	5	1046	1062	1046	1060	15
mango_rep_c40404	CAA	5	161	185	161	175	15
mango_rep_c40417	AAAC	6	364	388	364	387	24
mango_rep_c4043	GTT	7	1522	1544	1522	1542	21
mango_rep_c40491	ACA	5	377	391	377	391	15
mango_rep_c40504	TC	7	173	187	173	186	14
mango_rep_c40505	ATTT	5	472	491	472	491	20
mango_rep_c40507	TTC	5	222	238	222	236	15
mango_rep_c40512	CAG	5	204	218	204	218	15
mango_rep_c40551	ACAA	5	159	178	159	178	20
mango_rep_c40561	GAG	5	112	126	112	126	15
mango_rep_c40574	TCT	8	163	188	163	186	24
mango_rep_c4059	TA	8	471	487	471	486	16
mango_rep_c4067	TTC	5	86	102	86	100	15
mango_rep_c40689	TCT	8	447	481	447	470	24
mango_rep_c40716	CTT	5	326	340	326	340	15
mango_rep_c4100	CAG	5	548	562	548	562	15
mango_rep_c4106	GAT	5	1617	1631	1617	1631	15
mango_rep_c41174	TCA	5	320	336	320	334	15
mango_rep_c41256	AAG	5	38	52	38	52	15
mango_rep_c41279	GAA	5	430	444	430	444	15
mango_rep_c41289	TTC	6	286	313	286	303	18
mango_rep_c41480	TGGAGG	5	163	192	163	192	30
mango_rep_c41500	TTA	5	367	383	367	381	15
mango_rep_c4164	GGT	6	369	386	369	386	18
mango_rep_c41676	TCT	5	411	427	411	425	15
mango_rep_c41841	CTT	5	161	175	161	175	15
mango_rep_c41856	CCA	5	281	295	281	295	15
mango_rep_c41858	AT	11	71	92	71	92	22
mango_rep_c41887	GGC	7	169	191	169	189	21
mango_rep_c4190	AAG	7	1715	1741	1715	1735	21
mango_rep_c4200	AAG	5	203	218	203	217	15
mango_rep_c42085	AATT	5	195	216	195	214	20
mango_rep_c42142	TA	8	346	361	346	361	16
mango_rep_c4218	CAT	5	209	223	209	223	15
mango_rep_c42207	CTT	7	322	348	322	342	21
mango_rep_c42235	CTT	5	89	104	89	103	15
mango_rep_c42245	TC	7	236	250	236	249	14
mango_rep_c42250	AT	7	346	360	346	359	14
mango_rep_c42288	CAT	5	74	88	74	88	15
mango_rep_c42424	CAG	7	296	316	296	316	21
mango_rep_c42565	TAAA	6	418	443	418	441	24
mango_rep_c4263	TTA	6	1253	1270	1253	1270	18
mango_rep_c42645	TA	8	586	602	586	601	16
mango_rep_c42709	GA	8	7	34	7	22	16
mango_rep_c42828	GAA	6	339	358	339	356	18
mango_rep_c42850	TGA	6	374	393	374	391	18
mango_rep_c42898	CTT	8	51	75	51	74	24
mango_rep_c42898	GAA	5	349	365	349	363	15
mango_rep_c4292	AT	7	38	52	38	51	14
mango_rep_c42955	TA	8	294	310	294	309	16
mango_rep_c4297	AAG	5	1425	1440	1425	1439	15
mango_rep_c43008	TTG	6	309	328	309	326	18
mango_rep_c43010	AAT	6	822	841	822	839	18
mango_rep_c43286	CCA	5	82	96	82	96	15
mango_rep_c43286	CCA	5	172	186	172	186	15
mango_rep_c43287	TC	8	3	19	3	18	16
mango_rep_c4337	CAC	6	1096	1113	1096	1113	18
mango_rep_c4339	TA	11	275	296	275	296	22
mango_rep_c43417	AGA	5	655	670	655	669	15
mango_rep_c43440	AG	15	299	329	299	328	30
mango_rep_c43497	AG	7	63	77	63	76	14
mango_rep_c43508	GGC	5	446	462	446	460	15
mango_rep_c43510	TG	9	298	315	298	315	18
mango_rep_c43558	CT	10	166	185	166	185	20
mango_rep_c43582	CAA	6	51	70	51	68	18
mango_rep_c43585	GAA	6	85	104	85	102	18
mango_rep_c4365	TTG	5	330	344	330	344	15
mango_rep_c4367	TCT	5	496	512	496	510	15
mango_rep_c43775	AG	7	289	315	289	302	14
mango_rep_c43802	CTT	8	97	121	97	120	24
mango_rep_c43802	GAA	5	252	268	252	266	15
mango_rep_c43825	AAG	5	124	138	124	138	15
mango_rep_c43846	TCT	5	543	557	543	557	15
mango_rep_c43990	TG	8	755	771	755	770	16
mango_rep_c44074	TG	9	179	197	179	196	18
mango_rep_c4411	GGA	5	519	533	519	533	15
mango_rep_c44166	TGG	5	1	15	1	15	15
mango_rep_c44177	AG	10	365	392	365	384	20
mango_rep_c44254	AT	10	92	112	92	111	20
mango_rep_c44298	CTT	5	15	30	15	29	15
mango_rep_c44347	ATT	6	25	56	25	42	18
mango_rep_c44352	TCT	5	64	78	64	78	15
mango_rep_c44379	GT	7	222	242	222	235	14
mango_rep_c44384	GTG	7	3	29	3	23	21
mango_rep_c4441	TTC	8	180	205	180	203	24
mango_rep_c44439	ACC	5	120	134	120	134	15
mango_rep_c44442	AT	7	132	146	132	145	14
mango_rep_c44445	TCC	7	389	409	389	409	21
mango_rep_c44508	AG	11	344	365	344	365	22
mango_rep_c44526	AAC	5	428	444	428	442	15
mango_rep_c44526	GA	10	81	100	81	100	20
mango_rep_c4472	ATA	5	21	35	21	35	15
mango_rep_c44771	CAT	8	215	240	215	238	24
mango_rep_c4478	CTT	5	450	464	450	464	15
mango_rep_c44798	TCT	8	466	489	466	489	24
mango_rep_c44871	AG	8	42	57	42	57	16
mango_rep_c44971	CAC	5	590	605	590	604	15
mango_rep_c4499	AGT	5	754	768	754	768	15
mango_rep_c4504	GA	7	2610	2624	2610	2623	14
mango_rep_c45076	AC	15	263	293	263	292	30
mango_rep_c45076	TTC	6	103	122	103	120	18
mango_rep_c45078	CT	8	322	337	322	337	16
mango_rep_c45118	TCA	5	500	514	500	514	15
mango_rep_c45208	ATT	13	133	179	133	171	39
mango_rep_c4523	CCA	7	2115	2137	2115	2135	21
mango_rep_c45263	TTA	5	43	59	43	57	15
mango_rep_c45273	ATTA	6	125	148	125	148	24
mango_rep_c45343	ATC	5	290	305	290	304	15
mango_rep_c45349	TCC	5	468	482	468	482	15
mango_rep_c45405	TC	13	289	315	289	314	26
mango_rep_c4541	AG	6	2099	2121	2099	2110	12
mango_rep_c45419	TTA	5	192	208	192	206	15
mango_rep_c45512	TA	9	87	104	87	104	18
mango_rep_c45548	AT	10	82	101	82	101	20
mango_rep_c45664	TA	12	434	458	434	457	24
mango_rep_c458	CAC	5	915	930	915	929	15
mango_rep_c4580	AG	8	460	476	460	475	16
mango_rep_c45831	AAG	5	484	499	484	498	15
mango_rep_c4585	TA	10	192	211	192	211	20
mango_rep_c45905	CT	11	281	302	281	302	22
mango_rep_c45912	TC	8	238	253	238	253	16
mango_rep_c4594	TA	8	947	963	947	962	16
mango_rep_c4594	TCCACT	5	197	227	197	226	30
mango_rep_c45984	TA	10	508	528	508	527	20
mango_rep_c45986	ATT	7	244	264	244	264	21
mango_rep_c46039	ATC	7	320	340	320	340	21
mango_rep_c46112	ATG	6	268	287	268	285	18
mango_rep_c46127	CT	10	16	43	16	35	20
mango_rep_c46127	GAG	5	239	253	239	253	15
mango_rep_c46144	CGG	6	171	188	171	188	18
mango_rep_c4615	AGA	6	436	455	436	453	18
mango_rep_c46286	GAT	8	397	420	397	420	24
mango_rep_c46304	AG	7	37	51	37	50	14
mango_rep_c4641	AAG	9	492	519	492	518	27
mango_rep_c46413	GAG	5	19	33	19	33	15
mango_rep_c46441	GA	9	3	21	3	20	18
mango_rep_c4649	CCT	5	308	323	308	322	15
mango_rep_c4655	ATA	5	608	622	608	622	15
mango_rep_c46609	CCG	5	336	352	336	350	15
mango_rep_c4663	TAC	6	259	277	259	276	18
mango_rep_c46723	AT	7	360	374	360	373	14
mango_rep_c46723	TTTA	6	23	46	23	46	24
mango_rep_c46749	AT	10	131	151	131	150	20
mango_rep_c46882	ATC	8	155	178	155	178	24
mango_rep_c46945	AAG	6	273	290	273	290	18
mango_rep_c46956	TCT	5	295	317	295	309	15
mango_rep_c470	GGT	5	1417	1438	1417	1431	15
mango_rep_c47110	AAT	5	300	316	300	314	15
mango_rep_c4722	TA	13	837	863	837	862	26
mango_rep_c47253	GAA	5	299	313	299	313	15
mango_rep_c47271	GAG	6	403	421	403	420	18
mango_rep_c4733	GCT	5	625	639	625	639	15
mango_rep_c47370	TCT	5	129	143	129	143	15
mango_rep_c47387	AC	14	378	406	378	405	28
mango_rep_c47417	AT	10	36	55	36	55	20
mango_rep_c4742	AG	7	3260	3274	3260	3273	14
mango_rep_c47529	AG	13	414	439	414	439	26
mango_rep_c47641	GAGAAG	8	98	149	98	145	48
mango_rep_c47692	ATA	8	396	421	396	419	24
mango_rep_c47692	TC	7	984	998	984	997	14
mango_rep_c4773	GGT	5	293	322	293	307	15
mango_rep_c47761	AT	9	233	251	233	250	18
mango_rep_c4780	TAA	5	12	26	12	26	15
mango_rep_c47821	GA	12	155	178	155	178	24
mango_rep_c47844	AAT	5	145	159	145	159	15
mango_rep_c4785	CAG	5	33	54	33	47	15
mango_rep_c47853	GA	10	380	399	380	399	20
mango_rep_c47952	AC	8	112	127	112	127	16
mango_rep_c47987	ATC	7	361	383	361	381	21
mango_rep_c48010	TTTC	6	171	195	171	194	24
mango_rep_c4809	GAA	6	218	236	218	235	18
mango_rep_c4819	CTT	5	36	60	36	50	15
mango_rep_c4836	TGG	7	1486	1506	1486	1506	21
mango_rep_c48460	TA	7	61	75	61	74	14
mango_rep_c48523	AGA	5	345	359	345	359	15
mango_rep_c48581	CAT	6	404	423	404	421	18
mango_rep_c48621	TCT	10	77	108	77	106	30
mango_rep_c4866	TC	7	736	750	736	749	14
mango_rep_c48699	GAA	7	275	295	275	295	21
mango_rep_c4874	GGA	5	1277	1291	1277	1291	15
mango_rep_c48889	CAG	5	20	41	20	34	15
mango_rep_c48900	GAT	5	26	47	26	40	15
mango_rep_c49019	GAA	6	26	44	26	43	18
mango_rep_c49019	GGA	5	460	476	460	474	15
mango_rep_c49019	TCT	6	255	274	255	272	18
mango_rep_c4902	GCA	5	159	175	159	173	15
mango_rep_c49126	CAG	5	287	301	287	301	15
mango_rep_c49214	TGT	5	216	232	216	230	15
mango_rep_c49214	TTG	5	629	643	629	643	15
mango_rep_c4941	CTC	5	218	232	218	232	15
mango_rep_c49416	GAA	5	409	425	409	423	15
mango_rep_c49558	CA	15	388	417	388	417	30
mango_rep_c49659	AG	7	277	291	277	290	14
mango_rep_c49659	TGA	6	25	44	25	42	18
mango_rep_c49686	AAT	6	606	623	606	623	18
mango_rep_c49713	GCA	6	155	178	155	172	18
mango_rep_c49809	TTC	5	83	99	83	97	15
mango_rep_c49826	TAC	9	111	138	111	137	27
mango_rep_c49871	TAAT	5	586	605	586	605	20
mango_rep_c5	CAC	5	392	407	392	406	15
mango_rep_c50014	TC	9	242	259	242	259	18
mango_rep_c5019	AG	13	252	278	252	277	26
mango_rep_c50251	ATT	6	549	566	549	566	18
mango_rep_c50268	AG	7	240	254	240	253	14
mango_rep_c5031	CAC	5	2329	2343	2329	2343	15
mango_rep_c5031	CCA	5	1531	1547	1531	1545	15
mango_rep_c50355	CAC	7	288	308	288	308	21
mango_rep_c5041	CCA	6	220	237	220	237	18
mango_rep_c50446	ATA	5	190	205	190	204	15
mango_rep_c50454	CTT	5	42	56	42	56	15
mango_rep_c50472	TC	10	89	108	89	108	20
mango_rep_c5048	AGC	6	846	863	846	863	18
mango_rep_c50568	G	28	57	84	57	84	28
mango_rep_c50584	AT	14	226	254	226	253	28
mango_rep_c50866	GAT	7	203	225	203	223	21
mango_rep_c51019	TC	9	352	370	352	369	18
mango_rep_c5107	TCT	5	1308	1323	1308	1322	15
mango_rep_c51190	TG	9	736	754	736	753	18
mango_rep_c513	TTA	6	1129	1147	1129	1146	18
mango_rep_c5134	TCACAA	5	255	292	255	284	30
mango_rep_c51407	GTT	8	218	241	218	241	24
mango_rep_c5142	ATC	9	138	164	138	164	27
mango_rep_c51470	GGA	13	168	208	168	206	39
mango_rep_c51627	TAA	5	216	231	216	230	15
mango_rep_c5171	AC	9	39	57	39	56	18
mango_rep_c51819	CAC	8	735	759	735	758	24
mango_rep_c51856	CT	9	193	210	193	210	18
mango_rep_c52211	TA	7	212	226	212	225	14
mango_rep_c52240	TCT	5	59	75	59	73	15
mango_rep_c5227	CAT	8	220	245	220	243	24
mango_rep_c5231	GAGT	5	3007	3029	3007	3026	20
mango_rep_c52345	TCT	5	90	104	90	104	15
mango_rep_c524	CCT	5	1125	1141	1125	1139	15
mango_rep_c52627	GAA	5	113	129	113	127	15
mango_rep_c52640	ACC	7	183	205	183	203	21
mango_rep_c5273	AGT	5	13	28	13	27	15
mango_rep_c52802	TA	12	67	91	67	90	24
mango_rep_c52848	TA	10	59	79	59	78	20
mango_rep_c52982	AGC	6	220	239	220	237	18
mango_rep_c53266	GAA	5	56	77	56	70	15
mango_rep_c5327	AG	8	3062	3085	3062	3077	16
mango_rep_c5329	AGC	5	2042	2056	2042	2056	15
mango_rep_c53303	ATG	7	574	595	574	594	21
mango_rep_c5343	CAT	7	259	280	259	279	21
mango_rep_c5343	TTC	6	720	737	720	737	18
mango_rep_c53446	GT	9	362	379	362	379	18
mango_rep_c5350	CCA	8	784	809	784	807	24
mango_rep_c53653	AC	12	76	99	76	99	24
mango_rep_c5367	TAT	5	1577	1591	1577	1591	15
mango_rep_c53722	AC	8	60	76	60	75	16
mango_rep_c5380	GAA	8	2220	2245	2220	2243	24
mango_rep_c5380	GCT	5	1588	1604	1588	1602	15
mango_rep_c53942	CAT	5	70	85	70	84	15
mango_rep_c5406	TCT	6	228	246	228	245	18
mango_rep_c54077	TA	11	142	164	142	163	22
mango_rep_c5418	TTC	7	262	290	262	282	21
mango_rep_c5434	AT	9	101	118	101	118	18
mango_rep_c5434	ATAC	6	270	296	270	293	24
mango_rep_c54361	AT	10	61	80	61	80	20
mango_rep_c5439	ATA	7	26	48	26	46	21
mango_rep_c54756	GAA	6	428	447	428	445	18
mango_rep_c54973	ACAT	7	50	77	50	77	28
mango_rep_c54988	GA	10	70	89	70	89	20
mango_rep_c55253	TCG	5	619	634	619	633	15
mango_rep_c5527	TTC	6	238	261	238	255	18
mango_rep_c5534	ATA	5	286	301	286	300	15
mango_rep_c55560	TCA	5	68	84	68	82	15
mango_rep_c5559	AT	9	678	695	678	695	18
mango_rep_c5564	GAA	5	1273	1287	1273	1287	15
mango_rep_c55869	GCA	5	30	45	30	44	15
mango_rep_c560	ATT	7	5	27	5	25	21
mango_rep_c56570	AAT	6	107	124	107	124	18
mango_rep_c5686	GATCT	5	1594	1618	1594	1618	25
mango_rep_c569	GA	10	1545	1564	1545	1564	20
mango_rep_c56929	TTC	5	356	370	356	370	15
mango_rep_c56987	AAG	5	395	409	395	409	15
mango_rep_c57015	GGT	7	119	141	119	139	21
mango_rep_c57084	CAT	7	75	96	75	95	21
mango_rep_c57176	GAT	6	68	87	68	85	18
mango_rep_c57346	AAT	5	357	371	357	371	15
mango_rep_c57467	CGA	5	113	128	113	127	15
mango_rep_c57527	TGT	5	11	27	11	25	15
mango_rep_c57528	GGT	5	352	373	352	366	15
mango_rep_c57728	AGA	7	731	752	731	751	21
mango_rep_c57728	CAC	7	2	38	2	22	21
mango_rep_c57755	GA	17	31	64	31	64	34
mango_rep_c5779	TGC	5	3607	3623	3607	3621	15
mango_rep_c5795	TA	16	36	68	36	67	32
mango_rep_c58110	CT	9	37	55	37	54	18
mango_rep_c58156	TC	7	653	667	653	666	14
mango_rep_c58186	TAA	7	440	461	440	460	21
mango_rep_c58233	CTT	7	267	302	267	287	21
mango_rep_c58239	TAC	8	304	329	304	327	24
mango_rep_c5828	CCA	6	1211	1228	1211	1228	18
mango_rep_c58320	AT	7	69	83	69	82	14
mango_rep_c5864	TCTTC	5	197	222	197	221	25
mango_rep_c58705	GT	7	770	784	770	783	14
mango_rep_c5883	CTT	7	349	369	349	369	21
mango_rep_c58873	ATA	7	693	713	693	713	21
mango_rep_c58928	TCT	6	688	707	688	705	18
mango_rep_c5896	CTC	8	1281	1305	1281	1304	24
mango_rep_c58993	TA	11	78	100	78	99	22
mango_rep_c5901	GAA	5	268	282	268	282	15
mango_rep_c59081	CCT	5	583	597	583	597	15
mango_rep_c59111	ATG	8	148	171	148	171	24
mango_rep_c59111	CGA	7	689	710	689	709	21
mango_rep_c5920	TTG	5	852	866	852	866	15
mango_rep_c59293	TCT	6	217	235	217	234	18
mango_rep_c593	AG	7	1275	1289	1275	1288	14
mango_rep_c59357	ACC	5	423	437	423	437	15
mango_rep_c59408	TA	16	613	644	613	644	32
mango_rep_c59413	AAG	6	943	961	943	960	18
mango_rep_c5942	CCA	6	2313	2332	2313	2330	18
mango_rep_c5943	TGA	5	756	772	756	770	15
mango_rep_c59518	GAA	5	831	847	831	845	15
mango_rep_c59518	TCT	5	209	225	209	223	15
mango_rep_c5963	CT	6	2005	2025	2005	2016	12
mango_rep_c59685	AT	8	756	772	756	771	16
mango_rep_c59710	CAT	5	118	133	118	132	15
mango_rep_c59783	AG	7	327	341	327	340	14
mango_rep_c59898	TC	11	527	548	527	548	22
mango_rep_c59898	TTC	5	160	176	160	174	15
mango_rep_c60048	CA	7	8	22	8	21	14
mango_rep_c60249	AGA	7	60	81	60	80	21
mango_rep_c6035	GGT	7	585	606	585	605	21
mango_rep_c60515	AGA	5	75	89	75	89	15
mango_rep_c6062	TTA	7	23	43	23	43	21
mango_rep_c6067	TATG	6	682	708	682	705	24
mango_rep_c60685	CT	7	516	530	516	529	14
mango_rep_c60768	AGG	5	585	601	585	599	15
mango_rep_c60789	TC	8	164	180	164	179	16
mango_rep_c60813	TCT	5	224	240	224	238	15
mango_rep_c6087	TTG	5	221	237	221	235	15
mango_rep_c60889	TA	11	168	190	168	189	22
mango_rep_c6090	AT	10	32	52	32	51	20
mango_rep_c60992	GCT	5	265	280	265	279	15
mango_rep_c61016	ATG	5	354	368	354	368	15
mango_rep_c61117	GTC	7	437	458	437	457	21
mango_rep_c61263	TTC	7	779	800	779	799	21
mango_rep_c6146	AAG	5	907	923	907	921	15
mango_rep_c6146	AGC	6	1046	1064	1046	1063	18
mango_rep_c6152	TG	13	1686	1712	1686	1711	26
mango_rep_c6181	CAG	5	454	478	454	468	15
mango_rep_c6181	CAG	5	997	1012	997	1011	15
mango_rep_c6220	GGT	7	537	559	537	557	21
mango_rep_c6234	CAC	6	324	342	324	341	18
mango_rep_c6235	GCT	5	1691	1706	1691	1705	15
mango_rep_c6273	CTT	5	1663	1679	1663	1677	15
mango_rep_c6277	AT	9	2155	2172	2155	2172	18
mango_rep_c6283	AGA	5	435	449	435	449	15
mango_rep_c6293	GAA	5	1340	1354	1340	1354	15
mango_rep_c6297	CCA	11	136	169	136	168	33
mango_rep_c6297	GAA	5	624	638	624	638	15
mango_rep_c6303	CT	9	99	116	99	116	18
mango_rep_c6309	GGT	10	148	179	148	177	30
mango_rep_c6316	AG	13	3242	3267	3242	3267	26
mango_rep_c6316	GCT	5	1350	1365	1350	1364	15
mango_rep_c6324	ACC	6	281	299	281	298	18
mango_rep_c6340	CTAT	5	1471	1493	1471	1490	20
mango_rep_c6357	GAC	5	142	156	142	156	15
mango_rep_c636	TA	8	3647	3663	3647	3662	16
mango_rep_c6404	ACC	5	517	531	517	531	15
mango_rep_c6425	AT	12	726	749	726	749	24
mango_rep_c6462	CT	11	1125	1146	1125	1146	22
mango_rep_c647	CAC	5	159	174	159	173	15
mango_rep_c6490	GGAAA	6	138	167	138	167	30
mango_rep_c6492	AGG	5	528	544	528	542	15
mango_rep_c651	ATA	5	157	173	157	171	15
mango_rep_c657	AAG	6	1118	1136	1118	1135	18
mango_rep_c6582	AAAT	5	52	73	52	71	20
mango_rep_c6604	ATT	8	168	192	168	191	24
mango_rep_c6665	AGCAC	5	14	39	14	38	25
mango_rep_c6694	CAT	6	1172	1189	1172	1189	18
mango_rep_c6694	GAA	5	633	647	633	647	15
mango_rep_c6694	TC	8	1264	1280	1264	1279	16
mango_rep_c6718	TTC	6	223	240	223	240	18
mango_rep_c6742	AGA	5	1663	1678	1663	1677	15
mango_rep_c6744	TCT	7	1144	1164	1144	1164	21
mango_rep_c6756	TA	8	20	35	20	35	16
mango_rep_c6763	GGT	6	861	880	861	878	18
mango_rep_c6805	AAG	5	713	727	713	727	15
mango_rep_c6810	CCA	6	107	124	107	124	18
mango_rep_c6823	GAA	5	814	828	814	828	15
mango_rep_c6838	TCC	5	253	269	253	267	15
mango_rep_c6841	ATC	9	760	787	760	786	27
mango_rep_c6914	AC	10	95	115	95	114	20
mango_rep_c6940	GCT	5	764	778	764	778	15
mango_rep_c6940	TAT	5	424	438	424	438	15
mango_rep_c6947	TC	8	43	58	43	58	16
mango_rep_c6966	CCA	5	409	423	409	423	15
mango_rep_c6980	TCA	6	1	20	1	18	18
mango_rep_c6992	TGG	8	254	277	254	277	24
mango_rep_c6996	GAA	7	1522	1542	1522	1542	21
mango_rep_c7001	TC	7	3	17	3	16	14
mango_rep_c7025	AT	10	2500	2519	2500	2519	20
mango_rep_c7116	TAA	11	18	51	18	50	33
mango_rep_c7116	TAT	7	600	621	600	620	21
mango_rep_c7182	CAT	5	303	318	303	317	15
mango_rep_c7185	CACT	5	1263	1284	1263	1282	20
mango_rep_c7192	AG	10	68	87	68	87	20
mango_rep_c7193	TTC	6	61	78	61	78	18
mango_rep_c7195	TTA	9	1013	1041	1013	1039	27
mango_rep_c7198	AG	8	1410	1426	1410	1425	16
mango_rep_c7232	TC	10	52	71	52	71	20
mango_rep_c7285	GTG	5	1036	1050	1036	1050	15
mango_rep_c7294	GAA	5	629	643	629	643	15
mango_rep_c7297	CT	8	4	20	4	19	16
mango_rep_c7298	GCA	6	976	995	976	993	18
mango_rep_c7312	TTC	5	891	905	891	905	15
mango_rep_c7382	AAT	6	368	385	368	385	18
mango_rep_c7386	CT	13	1170	1205	1170	1195	26
mango_rep_c7427	CCA	7	277	297	277	297	21
mango_rep_c7446	CAG	5	1284	1299	1284	1298	15
mango_rep_c746	GAA	7	111	132	111	131	21
mango_rep_c7461	TGC	7	413	435	413	433	21
mango_rep_c7501	GCCA	7	2489	2519	2489	2516	28
mango_rep_c7504	TGA	5	1614	1628	1614	1628	15
mango_rep_c7545	GA	9	28	46	28	45	18
mango_rep_c7564	TCT	7	158	180	158	178	21
mango_rep_c7578	CAA	5	795	809	795	809	15
mango_rep_c7585	ATG	5	1537	1553	1537	1551	15
mango_rep_c7604	GCCT	5	79	99	79	98	20
mango_rep_c7626	AT	9	532	549	532	549	18
mango_rep_c7645	CAT	5	569	583	569	583	15
mango_rep_c7689	GGT	5	2525	2539	2525	2539	15
mango_rep_c7730	TA	26	1626	1677	1626	1677	52
mango_rep_c7751	AAT	5	1838	1854	1838	1852	15
mango_rep_c7780	CGG	6	352	370	352	369	18
mango_rep_c7790	GAA	6	1945	1962	1945	1962	18
mango_rep_c783	CAC	7	539	560	539	559	21
mango_rep_c7830	TTG	7	265	286	265	285	21
mango_rep_c7855	AAT	5	193	209	193	207	15
mango_rep_c7869	GCA	5	656	670	656	670	15
mango_rep_c79	GGT	5	493	515	493	507	15
mango_rep_c7968	GAA	5	2205	2221	2205	2219	15
mango_rep_c7977	GCA	5	1379	1394	1379	1393	15
mango_rep_c7988	TGT	5	143	157	143	157	15
mango_rep_c7999	CCA	5	1122	1138	1122	1136	15
mango_rep_c8062	ATC	5	456	472	456	470	15
mango_rep_c8074	TCT	5	24	40	24	38	15
mango_rep_c8106	ATAG	5	1061	1089	1061	1080	20
mango_rep_c8161	TG	7	1814	1828	1814	1827	14
mango_rep_c8205	AT	11	265	286	265	286	22
mango_rep_c8214	TAT	5	1372	1387	1372	1386	15
mango_rep_c8215	TCA	5	105	121	105	119	15
mango_rep_c8271	CAT	5	288	304	288	302	15
mango_rep_c8301	AT	8	76	91	76	91	16
mango_rep_c841	TGC	6	880	897	880	897	18
mango_rep_c8431	TC	10	392	412	392	411	20
mango_rep_c8442	GTG	6	1995	2013	1995	2012	18
mango_rep_c8445	CAT	6	1184	1207	1184	1201	18
mango_rep_c845	AT	18	981	1016	981	1016	36
mango_rep_c8493	TGG	7	791	813	791	811	21
mango_rep_c8531	CAC	7	1655	1677	1655	1675	21
mango_rep_c8579	CTTT	7	131	158	131	158	28
mango_rep_c8583	GA	10	1374	1393	1374	1393	20
mango_rep_c8585	GTG	5	843	858	843	857	15
mango_rep_c8588	AC	7	131	145	131	144	14
mango_rep_c8621	AAG	5	849	863	849	863	15
mango_rep_c8727	TCT	5	380	394	380	394	15
mango_rep_c8743	GCT	5	3067	3083	3067	3081	15
mango_rep_c8787	ATG	5	96	111	96	110	15
mango_rep_c8825	GTG	5	1017	1032	1017	1031	15
mango_rep_c8825	TTG	5	672	688	672	686	15
mango_rep_c8832	TC	9	7	25	7	24	18
mango_rep_c8847	GAA	8	1826	1851	1826	1849	24
mango_rep_c8882	TTC	7	425	457	425	445	21
mango_rep_c8908	ATCT	7	132	161	132	159	28
mango_rep_c8921	GA	7	23	37	23	36	14
mango_rep_c8938	CT	10	21	41	21	40	20
mango_rep_c8954	AG	8	629	644	629	644	16
mango_rep_c8961	TC	10	753	772	753	772	20
mango_rep_c8990	CAG	5	1039	1053	1039	1053	15
mango_rep_c8993	CGA	5	449	464	449	463	15
mango_rep_c9005	CTTT	5	539	558	539	558	20
mango_rep_c9027	AAT	6	1509	1526	1509	1526	18
mango_rep_c9054	AGA	7	341	368	341	361	21
mango_rep_c9076	GA	19	1197	1234	1197	1234	38
mango_rep_c9137	CT	13	20	45	20	45	26
mango_rep_c9138	GA	6	626	652	626	637	12
mango_rep_c9140	AG	7	59	73	59	72	14
mango_rep_c9140	TTC	8	248	271	248	271	24
mango_rep_c9158	GAA	5	1417	1431	1417	1431	15
mango_rep_c9198	AC	8	4	20	4	19	16
mango_rep_c9221	CAA	5	782	798	782	796	15
mango_rep_c9221	GGA	12	71	107	71	106	36
mango_rep_c9223	AGGT	5	1086	1105	1086	1105	20
mango_rep_c9263	CTT	5	531	546	531	545	15
mango_rep_c9272	TAAT	9	84	119	84	119	36
mango_rep_c9283	CTT	5	223	239	223	237	15
mango_rep_c9292	ATA	8	164	189	164	187	24
mango_rep_c9292	TC	9	845	862	845	862	18
mango_rep_c9331	ACAT	5	805	825	805	824	20
mango_rep_c9341	TTC	6	38	56	38	55	18
mango_rep_c9374	CTTT	5	72	92	72	91	20
mango_rep_c9385	ATG	8	952	976	952	975	24
mango_rep_c9434	TGA	7	98	120	98	118	21
mango_rep_c9444	CTT	6	441	470	441	458	18
mango_rep_c9475	AGC	5	1168	1182	1168	1182	15
mango_rep_c9500	AAG	5	1591	1605	1591	1605	15
mango_rep_c9545	CAA	5	619	635	619	633	15
mango_rep_c9547	CAA	7	610	630	610	630	21
mango_rep_c9558	TC	7	170	190	170	183	14
mango_rep_c957	TA	7	88	102	88	101	14
mango_rep_c9628	GAT	5	1044	1060	1044	1058	15
mango_rep_c9644	GCT	7	536	556	536	556	21
mango_rep_c9670	GCC	6	205	222	205	222	18
mango_rep_c9676	GA	11	896	917	896	917	22
mango_rep_c9696	CAT	6	967	985	967	984	18
mango_rep_c9721	GGT	7	758	779	758	778	21
mango_rep_c9739	TC	8	496	512	496	511	16
mango_rep_c9755	TCC	5	147	161	147	161	15
mango_rep_c9797	GCT	5	146	161	146	160	15
mango_rep_c9846	ATG	6	555	574	555	572	18
mango_rep_c9881	TC	7	1919	1933	1919	1932	14
mango_rep_c9902	TAT	6	1574	1593	1574	1591	18
mango_rep_c9917	TCT	5	444	458	444	458	15
mango_rep_c9969	GAG	5	911	927	911	925	15
