# Supplementary material for: Mango (Mangifera indica L.) germplasm diversity based on single nucleotide polymorphisms derived from the transcriptome
Source: BMC Plant Biol. 2015 Nov 14;15:277. doi: 10.1186/s12870-015-0663-6 (PMC4647706; doi:10.1186/s12870-015-0663-6)
Supplement: Additional file 3: Table S3. — Mango SNP list. (XLSX 14669 kb) [file 12870_2015_663_MOESM3_ESM.xlsx]

## Sheet: Table S3
ID	Pool transcriptome ID	Contig position	Allele-A	Allele-B	CDS	Marker used for diversity analysis
Contig1_44	Contig1	44	T	C	out	No
Contig1_69	Contig1	69	C	A	out	No
Contig1_732	Contig1	732	A	G	out	No
Contig10_1110	Contig10	1110	G	C	out	No
Contig10_1184	Contig10	1184	G	A	in	No
Contig10_126	Contig10	126	A	G	in	No
Contig10_15	Contig10	15	T	A	in	No
Contig10_1516	Contig10	1516	T	C	in	No
Contig10_1529	Contig10	1529	C	T	in	No
Contig10_1587	Contig10	1587	A	T	in	No
Contig10_247	Contig10	247	C	A	in	No
Contig10_255	Contig10	255	A	G	in	No
Contig10_275	Contig10	275	C	T	in	No
Contig10_365	Contig10	365	C	T	out	No
Contig10_375	Contig10	375	T	C	out	No
Contig10_390	Contig10	390	C	T	out	No
Contig10_409	Contig10	409	C	T	out	No
Contig10_468	Contig10	468	T	G	out	No
Contig10_484	Contig10	484	A	T	out	No
Contig10_510	Contig10	510	A	T	out	No
Contig10_588	Contig10	588	T	C	out	No
Contig10_726	Contig10	726	C	T	out	No
Contig10_82	Contig10	82	T	A	out	No
Contig100_118	Contig100	118	C	T	out	No
Contig100_2	Contig100	2	A	T	in	No
Contig100_27	Contig100	27	C	A	in	No
Contig100_3	Contig100	3	A	T	in	No
Contig100_34	Contig100	34	A	C	in	No
Contig100_4	Contig100	4	C	T	in	No
Contig100_554	Contig100	554	A	G	out	No
Contig100_635	Contig100	635	A	T	out	No
Contig1000_350	Contig1000	350	C	T	out	No
Contig1000_761	Contig1000	761	C	A	out	No
Contig1001_1062	Contig1001	1062	T	C	out	No
Contig1001_1382	Contig1001	1382	A	C	out	No
Contig1001_315	Contig1001	315	A	C	in	No
Contig1001_991	Contig1001	991	G	C	out	No
Contig1002_1044	Contig1002	1044	C	T	out	No
Contig1002_1191	Contig1002	1191	C	G	out	No
Contig1002_1452	Contig1002	1452	C	T	out	No
Contig1002_1500	Contig1002	1500	T	C	out	No
Contig1002_1584	Contig1002	1584	T	G	out	No
Contig1002_1665	Contig1002	1665	C	A	out	No
Contig1002_1762	Contig1002	1762	C	A	out	No
Contig1002_228	Contig1002	228	G	A	out	No
Contig1002_234	Contig1002	234	G	T	out	No
Contig1002_237	Contig1002	237	A	G	out	No
Contig1002_243	Contig1002	243	A	G	out	No
Contig1002_270	Contig1002	270	G	C	out	No
Contig1002_333	Contig1002	333	G	A	out	No
Contig1002_334	Contig1002	334	C	T	out	No
Contig1002_345	Contig1002	345	A	T	out	No
Contig1002_360	Contig1002	360	T	C	out	No
Contig1002_384	Contig1002	384	C	A	out	No
Contig1002_425	Contig1002	425	G	A	out	No
Contig1002_462	Contig1002	462	T	A	in	No
Contig1002_471	Contig1002	471	T	C	in	No
Contig1002_510	Contig1002	510	T	C	in	No
Contig1002_514	Contig1002	514	C	T	in	No
Contig1002_522	Contig1002	522	C	T	in	No
Contig1002_558	Contig1002	558	G	A	in	No
Contig1002_579	Contig1002	579	C	T	in	No
Contig1002_609	Contig1002	609	A	T	in	No
Contig1002_615	Contig1002	615	C	T	in	No
Contig1002_621	Contig1002	621	C	T	in	No
Contig1002_630	Contig1002	630	T	A	in	No
Contig1002_639	Contig1002	639	G	T	in	No
Contig1002_648	Contig1002	648	T	C	in	No
Contig1003_1454	Contig1003	1454	G	A	in	No
Contig1003_1599	Contig1003	1599	T	C	in	No
Contig1003_180	Contig1003	180	T	A	in	No
Contig1003_1815	Contig1003	1815	G	T	in	No
Contig1003_27	Contig1003	27	T	C	in	No
Contig1003_379	Contig1003	379	C	T	in	No
Contig1003_64	Contig1003	64	T	C	in	No
Contig1003_985	Contig1003	985	T	G	out	No
Contig1004_1048	Contig1004	1048	C	T	out	No
Contig1004_1327	Contig1004	1327	T	C	out	No
Contig1004_1362	Contig1004	1362	C	G	out	No
Contig1004_1541	Contig1004	1541	T	C	out	No
Contig1004_1554	Contig1004	1554	C	G	out	No
Contig1004_693	Contig1004	693	T	C	out	No
Contig1005_286	Contig1005	286	G	T	in	No
Contig1005_364	Contig1005	364	C	T	in	No
Contig1005_401	Contig1005	401	T	G	in	No
Contig1005_458	Contig1005	458	G	A	in	No
Contig1006_1258	Contig1006	1258	T	C	out	No
Contig1006_1289	Contig1006	1289	C	T	out	No
Contig1006_1306	Contig1006	1306	C	T	in	No
Contig1006_1311	Contig1006	1311	C	G	in	No
Contig1006_1342	Contig1006	1342	T	C	in	No
Contig1006_3	Contig1006	3	C	A	in	No
Contig1006_4	Contig1006	4	T	C	in	No
Contig1006_573	Contig1006	573	T	G	out	No
Contig1006_794	Contig1006	794	T	A	out	No
Contig1006_800	Contig1006	800	T	C	out	No
Contig1006_84	Contig1006	84	T	A	out	No
Contig1007_1053	Contig1007	1053	C	A	out	No
Contig1007_1057	Contig1007	1057	T	A	out	No
Contig1007_1087	Contig1007	1087	A	C	out	No
Contig1007_109	Contig1007	109	G	A	out	No
Contig1007_1155	Contig1007	1155	G	T	out	No
Contig1007_1366	Contig1007	1366	G	A	out	No
Contig1007_1480	Contig1007	1480	C	T	out	No
Contig1007_1509	Contig1007	1509	G	C	out	No
Contig1007_1574	Contig1007	1574	G	C	out	No
Contig1007_1643	Contig1007	1643	C	T	out	No
Contig1007_1648	Contig1007	1648	G	A	out	No
Contig1007_236	Contig1007	236	C	T	out	No
Contig1007_289	Contig1007	289	G	A	out	No
Contig1007_30	Contig1007	30	C	A	out	No
Contig1007_310	Contig1007	310	A	G	out	No
Contig1007_382	Contig1007	382	G	A	out	No
Contig1007_400	Contig1007	400	A	G	out	No
Contig1007_583	Contig1007	583	C	T	in	No
Contig1007_631	Contig1007	631	C	A	out	No
Contig1007_700	Contig1007	700	C	T	out	No
Contig1007_792	Contig1007	792	T	C	out	No
Contig1007_830	Contig1007	830	A	C	out	No
Contig1007_837	Contig1007	837	C	A	out	No
Contig1007_840	Contig1007	840	A	C	out	No
Contig1007_996	Contig1007	996	T	C	out	No
Contig1008_109	Contig1008	109	C	A	in	No
Contig1008_198	Contig1008	198	T	C	in	No
Contig1008_488	Contig1008	488	C	T	out	No
Contig1008_51	Contig1008	51	T	C	out	No
Contig1008_55	Contig1008	55	T	A	out	No
Contig1008_588	Contig1008	588	G	A	out	No
Contig1008_663	Contig1008	663	G	T	out	No
Contig1008_722	Contig1008	722	T	G	out	No
Contig1008_801	Contig1008	801	C	T	out	No
Contig1008_813	Contig1008	813	T	C	out	No
Contig1008_819	Contig1008	819	C	T	out	No
Contig1008_824	Contig1008	824	T	A	out	No
Contig1008_835	Contig1008	835	A	G	out	No
Contig1008_855	Contig1008	855	T	C	out	No
Contig1008_92	Contig1008	92	T	C	out	No
Contig1009_476	Contig1009	476	G	T	in	No
Contig1011_1177	Contig1011	1177	G	A	out	No
Contig1011_1195	Contig1011	1195	A	G	out	No
Contig1011_1209	Contig1011	1209	T	A	in	No
Contig1011_1392	Contig1011	1392	C	T	in	No
Contig1011_1892	Contig1011	1892	G	A	in	No
Contig1011_2077	Contig1011	2077	A	G	in	No
Contig1011_2085	Contig1011	2085	T	C	in	No
Contig1011_2128	Contig1011	2128	T	C	in	No
Contig1011_2139	Contig1011	2139	G	A	in	No
Contig1011_2226	Contig1011	2226	T	G	in	No
Contig1011_2245	Contig1011	2245	G	A	in	No
Contig1011_2280	Contig1011	2280	A	G	in	No
Contig1011_2371	Contig1011	2371	G	T	in	No
Contig1011_320	Contig1011	320	A	G	in	No
Contig1011_355	Contig1011	355	T	C	in	No
Contig1011_445	Contig1011	445	T	C	in	No
Contig1011_456	Contig1011	456	C	T	in	No
Contig1011_460	Contig1011	460	C	T	in	No
Contig1011_48	Contig1011	48	G	C	in	No
Contig1012_1159	Contig1012	1159	G	T	in	No
Contig1012_1570	Contig1012	1570	G	C	in	No
Contig1012_1634	Contig1012	1634	T	A	in	No
Contig1012_1965	Contig1012	1965	C	T	in	No
Contig1012_1983	Contig1012	1983	A	C	in	No
Contig1012_226	Contig1012	226	T	C	in	No
Contig1013_104	Contig1013	104	A	G	out	No
Contig1013_1046	Contig1013	1046	T	G	out	No
Contig1013_1084	Contig1013	1084	C	A	out	No
Contig1013_1087	Contig1013	1087	T	C	out	No
Contig1013_1110	Contig1013	1110	C	A	out	No
Contig1013_1159	Contig1013	1159	G	A	out	No
Contig1013_1267	Contig1013	1267	G	A	out	No
Contig1013_1297	Contig1013	1297	G	A	out	No
Contig1013_1345	Contig1013	1345	A	G	out	No
Contig1013_1372	Contig1013	1372	T	C	out	No
Contig1013_1412	Contig1013	1412	A	G	out	No
Contig1013_1423	Contig1013	1423	A	C	out	No
Contig1013_1606	Contig1013	1606	A	G	out	No
Contig1013_1609	Contig1013	1609	A	G	out	No
Contig1013_1615	Contig1013	1615	A	G	out	No
Contig1013_1618	Contig1013	1618	A	G	out	No
Contig1013_1652	Contig1013	1652	C	T	out	No
Contig1013_1660	Contig1013	1660	C	A	out	No
Contig1013_1868	Contig1013	1868	G	T	out	No
Contig1013_1915	Contig1013	1915	G	A	out	No
Contig1013_1966	Contig1013	1966	A	C	out	No
Contig1013_2059	Contig1013	2059	G	A	out	No
Contig1013_2086	Contig1013	2086	T	C	out	No
Contig1013_2135	Contig1013	2135	G	C	out	No
Contig1013_2139	Contig1013	2139	G	T	out	No
Contig1013_2215	Contig1013	2215	A	G	out	No
Contig1013_2503	Contig1013	2503	A	G	out	No
Contig1013_2550	Contig1013	2550	T	A	out	No
Contig1013_2579	Contig1013	2579	C	T	out	No
Contig1013_2593	Contig1013	2593	C	T	out	No
Contig1013_312	Contig1013	312	A	G	out	No
Contig1013_4	Contig1013	4	T	A	out	No
Contig1013_451	Contig1013	451	C	T	out	No
Contig1013_642	Contig1013	642	C	T	out	No
Contig1013_656	Contig1013	656	A	G	out	No
Contig1013_745	Contig1013	745	G	A	in	No
Contig1013_817	Contig1013	817	A	G	in	No
Contig1013_824	Contig1013	824	C	T	in	No
Contig1013_836	Contig1013	836	A	G	in	No
Contig1013_916	Contig1013	916	T	A	out	No
Contig1013_985	Contig1013	985	A	G	out	No
Contig1015_1015	Contig1015	1015	A	G	out	No
Contig1015_1090	Contig1015	1090	A	G	out	No
Contig1015_1340	Contig1015	1340	A	G	out	No
Contig1015_1378	Contig1015	1378	T	A	out	No
Contig1015_1559	Contig1015	1559	A	G	in	No
Contig1015_1630	Contig1015	1630	A	T	in	No
Contig1015_1770	Contig1015	1770	A	G	in	No
Contig1015_2114	Contig1015	2114	G	A	in	No
Contig1015_251	Contig1015	251	G	A	in	No
Contig1015_443	Contig1015	443	C	T	in	No
Contig1015_545	Contig1015	545	T	C	in	No
Contig1015_731	Contig1015	731	T	A	out	No
Contig1015_755	Contig1015	755	G	A	out	No
Contig1015_951	Contig1015	951	G	T	out	No
Contig1016_1	Contig1016	1	T	A	out	No
Contig1016_1088	Contig1016	1088	C	T	out	No
Contig1016_1198	Contig1016	1198	T	C	out	No
Contig1016_2	Contig1016	2	G	C	in	No
Contig1016_24	Contig1016	24	T	C	in	No
Contig1016_557	Contig1016	557	C	T	out	No
Contig1016_758	Contig1016	758	G	A	out	No
Contig1017_111	Contig1017	111	A	T	out	No
Contig1017_235	Contig1017	235	C	T	out	No
Contig1017_268	Contig1017	268	G	A	out	No
Contig1017_304	Contig1017	304	G	A	out	No
Contig1017_450	Contig1017	450	T	C	out	No
Contig1017_52	Contig1017	52	A	G	out	No
Contig1018_1038	Contig1018	1038	A	T	out	No
Contig1018_1093	Contig1018	1093	C	G	out	No
Contig1018_1317	Contig1018	1317	C	A	out	No
Contig1018_1695	Contig1018	1695	T	A	out	No
Contig1018_1774	Contig1018	1774	A	T	out	No
Contig1018_1791	Contig1018	1791	A	G	out	No
Contig1018_557	Contig1018	557	T	C	in	No
Contig1019_124	Contig1019	124	C	T	out	No
Contig1019_146	Contig1019	146	T	C	out	No
Contig1019_59	Contig1019	59	C	T	in	No
Contig1019_90	Contig1019	90	C	T	out	No
Contig102_101	Contig102	101	A	G	out	No
Contig102_16	Contig102	16	G	A	in	No
Contig102_26	Contig102	26	G	A	in	No
Contig102_281	Contig102	281	A	G	in	No
Contig102_48	Contig102	48	C	T	out	No
Contig102_82	Contig102	82	A	C	out	No
Contig1020_1151	Contig1020	1151	G	T	out	No
Contig1020_1201	Contig1020	1201	G	A	out	No
Contig1021_1212	Contig1021	1212	C	T	out	No
Contig1021_1522	Contig1021	1522	T	C	in	No
Contig1021_167	Contig1021	167	G	A	in	No
Contig1021_272	Contig1021	272	T	C	in	Yes
Contig1021_354	Contig1021	354	C	A	in	No
Contig1021_36	Contig1021	36	A	C	in	No
Contig1021_377	Contig1021	377	G	A	in	No
Contig1021_468	Contig1021	468	C	T	in	No
Contig1021_492	Contig1021	492	A	G	out	No
Contig1021_522	Contig1021	522	A	C	out	No
Contig1021_54	Contig1021	54	G	C	out	No
Contig1023_1373	Contig1023	1373	G	T	out	No
Contig1023_168	Contig1023	168	C	T	out	No
Contig1023_1865	Contig1023	1865	C	A	out	No
Contig1023_490	Contig1023	490	G	T	out	No
Contig1023_934	Contig1023	934	C	T	out	No
Contig1024_1098	Contig1024	1098	G	A	out	No
Contig1024_13	Contig1024	13	A	G	out	No
Contig1024_287	Contig1024	287	T	C	in	No
Contig1024_915	Contig1024	915	A	C	out	No
Contig1024_940	Contig1024	940	C	T	out	No
Contig1024_944	Contig1024	944	G	C	out	No
Contig1024_980	Contig1024	980	A	G	out	No
Contig1025_1	Contig1025	1	T	C	out	No
Contig1025_1058	Contig1025	1058	A	G	out	No
Contig1025_117	Contig1025	117	G	A	out	No
Contig1025_1180	Contig1025	1180	T	C	out	No
Contig1025_1205	Contig1025	1205	G	T	out	No
Contig1025_159	Contig1025	159	C	T	out	No
Contig1025_2	Contig1025	2	A	C	out	No
Contig1025_200	Contig1025	200	T	C	out	No
Contig1025_3	Contig1025	3	T	A	out	No
Contig1025_4	Contig1025	4	G	A	out	No
Contig1025_713	Contig1025	713	T	C	out	No
Contig1025_800	Contig1025	800	G	A	out	No
Contig1025_887	Contig1025	887	T	A	out	No
Contig1026_1025	Contig1026	1025	G	A	out	No
Contig1026_1177	Contig1026	1177	A	G	out	No
Contig1026_1295	Contig1026	1295	G	C	in	No
Contig1026_130	Contig1026	130	G	A	in	No
Contig1026_140	Contig1026	140	T	C	in	No
Contig1026_18	Contig1026	18	A	G	in	No
Contig1026_2	Contig1026	2	A	C	in	No
Contig1026_258	Contig1026	258	G	T	in	No
Contig1026_3	Contig1026	3	T	A	in	No
Contig1026_315	Contig1026	315	T	C	in	No
Contig1026_402	Contig1026	402	C	A	in	No
Contig1026_646	Contig1026	646	A	G	out	No
Contig1026_763	Contig1026	763	C	T	out	No
Contig1026_771	Contig1026	771	T	C	out	No
Contig1026_914	Contig1026	914	C	T	out	No
Contig1026_934	Contig1026	934	C	T	out	No
Contig1026_949	Contig1026	949	G	T	out	No
Contig1027_211	Contig1027	211	G	A	in	No
Contig1027_262	Contig1027	262	A	G	in	No
Contig1027_308	Contig1027	308	C	A	out	No
Contig1027_326	Contig1027	326	A	G	out	No
Contig1027_392	Contig1027	392	G	T	out	No
Contig1027_428	Contig1027	428	G	A	out	No
Contig1027_454	Contig1027	454	G	T	out	No
Contig1027_487	Contig1027	487	T	C	out	No
Contig1027_515	Contig1027	515	A	C	out	No
Contig1027_520	Contig1027	520	A	G	out	No
Contig1027_550	Contig1027	550	G	C	out	No
Contig1027_562	Contig1027	562	C	T	out	No
Contig1027_574	Contig1027	574	G	T	out	No
Contig1027_589	Contig1027	589	G	A	out	No
Contig1028_1040	Contig1028	1040	C	T	out	No
Contig1028_1103	Contig1028	1103	C	T	out	No
Contig1028_1208	Contig1028	1208	A	C	out	No
Contig1028_123	Contig1028	123	T	C	out	No
Contig1028_1289	Contig1028	1289	G	A	out	No
Contig1028_131	Contig1028	131	T	C	out	No
Contig1028_1703	Contig1028	1703	G	T	out	No
Contig1028_1754	Contig1028	1754	C	T	out	No
Contig1028_1782	Contig1028	1782	A	T	out	No
Contig1028_1799	Contig1028	1799	G	C	out	No
Contig1028_192	Contig1028	192	T	C	out	No
Contig1028_27	Contig1028	27	G	C	out	No
Contig1028_284	Contig1028	284	C	T	out	No
Contig1028_386	Contig1028	386	T	C	out	No
Contig1028_593	Contig1028	593	C	A	in	No
Contig1028_722	Contig1028	722	A	G	in	No
Contig1028_821	Contig1028	821	A	C	out	No
Contig1029_1	Contig1029	1	G	T	out	No
Contig1029_1012	Contig1029	1012	G	A	out	No
Contig1029_1014	Contig1029	1014	G	A	out	No
Contig1029_1250	Contig1029	1250	C	T	in	No
Contig1029_1313	Contig1029	1313	A	G	in	No
Contig1029_1545	Contig1029	1545	A	C	in	No
Contig1029_1707	Contig1029	1707	G	A	in	No
Contig1029_1755	Contig1029	1755	T	C	in	No
Contig1029_1773	Contig1029	1773	A	G	in	No
Contig1029_1890	Contig1029	1890	G	T	in	No
Contig1029_1933	Contig1029	1933	C	T	in	No
Contig1029_2	Contig1029	2	A	G	in	No
Contig1029_2016	Contig1029	2016	A	G	in	No
Contig1029_2061	Contig1029	2061	T	C	in	No
Contig1029_365	Contig1029	365	G	A	in	No
Contig1029_4	Contig1029	4	T	G	in	No
Contig1029_44	Contig1029	44	T	C	in	No
Contig1029_519	Contig1029	519	C	T	in	No
Contig103_1407	Contig103	1407	G	C	out	No
Contig103_1453	Contig103	1453	G	A	out	No
Contig103_1474	Contig103	1474	C	T	out	No
Contig103_169	Contig103	169	G	T	out	No
Contig103_74	Contig103	74	C	A	out	No
Contig103_754	Contig103	754	C	G	out	No
Contig103_757	Contig103	757	G	A	out	No
Contig103_941	Contig103	941	A	C	out	No
Contig103_943	Contig103	943	A	T	out	No
Contig103_949	Contig103	949	G	C	out	No
Contig1030_1087	Contig1030	1087	G	A	out	No
Contig1030_1142	Contig1030	1142	C	G	out	No
Contig1030_1154	Contig1030	1154	C	T	out	No
Contig1030_1253	Contig1030	1253	G	C	out	No
Contig1030_1292	Contig1030	1292	A	G	out	No
Contig1030_1379	Contig1030	1379	A	G	out	No
Contig1030_1463	Contig1030	1463	T	G	out	No
Contig1030_1671	Contig1030	1671	A	G	out	No
Contig1030_1896	Contig1030	1896	G	A	out	No
Contig1030_1956	Contig1030	1956	A	T	out	No
Contig1030_1966	Contig1030	1966	A	G	out	No
Contig1030_296	Contig1030	296	C	G	out	No
Contig1030_312	Contig1030	312	G	T	out	No
Contig1030_327	Contig1030	327	A	G	out	No
Contig1030_627	Contig1030	627	A	C	in	No
Contig1030_809	Contig1030	809	G	T	out	No
Contig1030_944	Contig1030	944	G	T	out	No
Contig1030_945	Contig1030	945	A	T	out	No
Contig1030_968	Contig1030	968	G	T	out	No
Contig1031_2	Contig1031	2	A	C	out	No
Contig1031_3	Contig1031	3	A	T	in	No
Contig1031_4	Contig1031	4	T	A	in	No
Contig1031_59	Contig1031	59	G	A	in	No
Contig1032_1056	Contig1032	1056	A	G	in	No
Contig1032_1185	Contig1032	1185	C	T	in	No
Contig1032_1214	Contig1032	1214	C	T	in	No
Contig1032_1234	Contig1032	1234	G	T	in	No
Contig1032_1269	Contig1032	1269	C	T	in	No
Contig1032_1298	Contig1032	1298	G	A	in	No
Contig1032_1305	Contig1032	1305	A	G	in	No
Contig1032_1344	Contig1032	1344	G	A	in	No
Contig1032_1554	Contig1032	1554	G	A	in	No
Contig1032_1813	Contig1032	1813	A	G	in	No
Contig1032_1877	Contig1032	1877	C	T	in	No
Contig1032_1974	Contig1032	1974	A	G	in	No
Contig1032_2008	Contig1032	2008	G	T	in	Yes
Contig1032_2076	Contig1032	2076	T	C	in	No
Contig1032_2116	Contig1032	2116	C	T	in	No
Contig1032_2220	Contig1032	2220	C	A	in	No
Contig1032_2380	Contig1032	2380	C	G	in	No
Contig1032_2433	Contig1032	2433	T	C	in	No
Contig1032_2441	Contig1032	2441	G	C	in	No
Contig1032_2616	Contig1032	2616	C	T	in	No
Contig1032_2958	Contig1032	2958	G	A	in	No
Contig1032_2976	Contig1032	2976	G	A	in	No
Contig1032_558	Contig1032	558	G	C	out	No
Contig1032_560	Contig1032	560	T	C	out	No
Contig1032_582	Contig1032	582	G	A	out	No
Contig1032_595	Contig1032	595	C	T	out	No
Contig1032_726	Contig1032	726	T	A	out	No
Contig1032_757	Contig1032	757	G	A	out	No
Contig1032_765	Contig1032	765	T	C	out	No
Contig1032_782	Contig1032	782	C	A	out	No
Contig1032_795	Contig1032	795	A	T	out	No
Contig1032_802	Contig1032	802	C	T	out	No
Contig1032_813	Contig1032	813	T	C	out	No
Contig1032_862	Contig1032	862	G	A	out	No
Contig1032_869	Contig1032	869	G	A	out	No
Contig1032_900	Contig1032	900	C	T	out	No
Contig1032_930	Contig1032	930	G	T	out	No
Contig1032_936	Contig1032	936	A	G	out	No
Contig1032_951	Contig1032	951	C	T	out	No
Contig1033_2138	Contig1033	2138	G	T	in	No
Contig1034_1390	Contig1034	1390	A	G	out	No
Contig1034_1400	Contig1034	1400	A	C	out	No
Contig1034_1467	Contig1034	1467	A	T	out	No
Contig1034_1544	Contig1034	1544	C	T	out	No
Contig1034_1571	Contig1034	1571	T	G	out	No
Contig1034_170	Contig1034	170	T	C	out	No
Contig1034_21	Contig1034	21	G	C	out	No
Contig1034_214	Contig1034	214	A	G	out	No
Contig1034_230	Contig1034	230	A	G	out	No
Contig1034_258	Contig1034	258	A	C	out	No
Contig1034_376	Contig1034	376	C	T	out	No
Contig1034_386	Contig1034	386	T	C	out	No
Contig1034_39	Contig1034	39	G	T	out	No
Contig1034_423	Contig1034	423	G	A	in	No
Contig1034_557	Contig1034	557	G	C	out	No
Contig1035_1074	Contig1035	1074	G	A	out	No
Contig1035_129	Contig1035	129	A	T	out	No
Contig1035_1298	Contig1035	1298	T	A	out	No
Contig1035_1335	Contig1035	1335	G	C	out	No
Contig1035_1435	Contig1035	1435	G	C	out	No
Contig1035_1457	Contig1035	1457	A	G	out	No
Contig1035_1479	Contig1035	1479	T	C	out	No
Contig1035_1530	Contig1035	1530	G	A	out	No
Contig1035_1548	Contig1035	1548	G	A	out	No
Contig1035_195	Contig1035	195	G	A	out	No
Contig1035_320	Contig1035	320	T	C	out	No
Contig1035_62	Contig1035	62	C	A	out	No
Contig1035_773	Contig1035	773	C	T	out	No
Contig1036_1053	Contig1036	1053	G	A	in	No
Contig1036_1175	Contig1036	1175	A	G	in	No
Contig1036_1227	Contig1036	1227	C	T	in	No
Contig1036_1249	Contig1036	1249	C	A	in	No
Contig1036_1443	Contig1036	1443	C	T	in	No
Contig1036_145	Contig1036	145	C	T	in	No
Contig1036_1518	Contig1036	1518	G	A	in	No
Contig1036_153	Contig1036	153	C	T	in	No
Contig1036_1694	Contig1036	1694	G	A	in	No
Contig1036_1771	Contig1036	1771	C	G	in	No
Contig1036_1785	Contig1036	1785	A	G	in	No
Contig1036_1825	Contig1036	1825	G	C	in	No
Contig1036_1833	Contig1036	1833	C	T	in	No
Contig1036_1851	Contig1036	1851	T	C	in	No
Contig1036_192	Contig1036	192	G	A	in	No
Contig1036_217	Contig1036	217	A	G	in	No
Contig1036_238	Contig1036	238	T	C	in	No
Contig1036_282	Contig1036	282	G	A	in	No
Contig1036_381	Contig1036	381	C	A	in	No
Contig1036_54	Contig1036	54	C	T	in	No
Contig1036_586	Contig1036	586	A	G	out	No
Contig1036_678	Contig1036	678	T	C	out	No
Contig1036_805	Contig1036	805	C	A	out	No
Contig1036_896	Contig1036	896	A	T	out	No
Contig1037_1141	Contig1037	1141	C	A	out	No
Contig1037_1154	Contig1037	1154	C	G	out	No
Contig1037_218	Contig1037	218	T	C	in	No
Contig1037_273	Contig1037	273	G	A	out	No
Contig1037_298	Contig1037	298	T	A	out	No
Contig1037_380	Contig1037	380	A	G	out	No
Contig1037_802	Contig1037	802	A	G	out	No
Contig1037_836	Contig1037	836	T	G	out	No
Contig1037_931	Contig1037	931	T	C	out	No
Contig1038_109	Contig1038	109	C	T	out	No
Contig1038_1108	Contig1038	1108	G	A	out	No
Contig1038_1194	Contig1038	1194	T	G	out	No
Contig1038_195	Contig1038	195	G	A	out	No
Contig1038_373	Contig1038	373	C	T	in	No
Contig1038_380	Contig1038	380	G	A	in	No
Contig1038_417	Contig1038	417	C	T	in	No
Contig1038_444	Contig1038	444	C	T	in	No
Contig1038_481	Contig1038	481	T	G	in	No
Contig1038_603	Contig1038	603	C	T	in	No
Contig1038_642	Contig1038	642	G	A	out	No
Contig1038_771	Contig1038	771	A	G	out	No
Contig1038_875	Contig1038	875	G	A	out	No
Contig1038_900	Contig1038	900	A	G	out	Yes
Contig1039_1018	Contig1039	1018	G	A	out	No
Contig1039_103	Contig1039	103	C	T	out	No
Contig1039_1036	Contig1039	1036	A	G	out	No
Contig1039_158	Contig1039	158	C	T	out	No
Contig1039_166	Contig1039	166	G	A	out	No
Contig1039_1804	Contig1039	1804	T	C	out	No
Contig1039_1881	Contig1039	1881	C	G	out	No
Contig1039_2474	Contig1039	2474	G	A	out	No
Contig1039_2699	Contig1039	2699	T	C	in	No
Contig1039_2737	Contig1039	2737	A	G	in	No
Contig1039_2810	Contig1039	2810	A	C	in	No
Contig1039_2813	Contig1039	2813	G	C	in	No
Contig1039_50	Contig1039	50	A	T	in	No
Contig1039_65	Contig1039	65	A	G	in	No
Contig1039_700	Contig1039	700	C	T	in	No
Contig1039_817	Contig1039	817	T	C	in	No
Contig1039_82	Contig1039	82	A	C	in	No
Contig1039_985	Contig1039	985	A	G	out	No
Contig1040_2	Contig1040	2	T	A	out	No
Contig1040_555	Contig1040	555	G	A	out	No
Contig1040_644	Contig1040	644	C	T	out	No
Contig1040_903	Contig1040	903	A	G	out	No
Contig1040_965	Contig1040	965	C	T	out	No
Contig1041_1060	Contig1041	1060	T	C	out	No
Contig1041_12	Contig1041	12	A	G	out	No
Contig1041_1374	Contig1041	1374	T	C	out	No
Contig1041_1606	Contig1041	1606	C	G	out	No
Contig1041_198	Contig1041	198	C	T	out	No
Contig1041_315	Contig1041	315	T	C	in	No
Contig1041_318	Contig1041	318	A	G	in	No
Contig1041_32	Contig1041	32	A	C	in	No
Contig1041_322	Contig1041	322	G	A	in	No
Contig1041_328	Contig1041	328	A	T	in	No
Contig1041_36	Contig1041	36	A	G	in	No
Contig1041_40	Contig1041	40	T	G	in	No
Contig1041_79	Contig1041	79	C	T	out	No
Contig1041_956	Contig1041	956	T	A	out	No
Contig1041_987	Contig1041	987	T	C	out	No
Contig1041_994	Contig1041	994	G	A	out	No
Contig1042_110	Contig1042	110	G	A	out	No
Contig1042_2	Contig1042	2	A	T	out	No
Contig1042_289	Contig1042	289	T	C	in	No
Contig1042_295	Contig1042	295	T	C	in	No
Contig1042_42	Contig1042	42	T	C	out	No
Contig1042_664	Contig1042	664	G	A	out	No
Contig1042_679	Contig1042	679	T	C	out	No
Contig1042_760	Contig1042	760	T	A	out	No
Contig1042_766	Contig1042	766	T	C	out	No
Contig1042_88	Contig1042	88	G	T	out	No
Contig1042_936	Contig1042	936	T	G	out	No
Contig1042_942	Contig1042	942	T	A	out	No
Contig1043_291	Contig1043	291	T	C	out	No
Contig1043_32	Contig1043	32	C	T	out	No
Contig1043_609	Contig1043	609	C	T	in	No
Contig1043_92	Contig1043	92	T	A	out	No
Contig1045_1199	Contig1045	1199	C	T	out	No
Contig1045_1312	Contig1045	1312	A	G	out	No
Contig1045_1379	Contig1045	1379	A	G	out	No
Contig1045_1414	Contig1045	1414	C	T	out	No
Contig1045_649	Contig1045	649	T	G	out	No
Contig1045_659	Contig1045	659	G	C	out	No
Contig1045_755	Contig1045	755	A	G	out	No
Contig1045_781	Contig1045	781	C	T	out	No
Contig1045_878	Contig1045	878	G	A	out	No
Contig1045_993	Contig1045	993	G	T	out	No
Contig1047_1005	Contig1047	1005	A	G	out	No
Contig1047_1191	Contig1047	1191	T	A	out	No
Contig1047_1221	Contig1047	1221	A	C	out	No
Contig1047_1464	Contig1047	1464	C	T	in	No
Contig1047_1577	Contig1047	1577	T	G	in	No
Contig1047_201	Contig1047	201	T	A	in	No
Contig1047_206	Contig1047	206	C	G	in	No
Contig1047_333	Contig1047	333	C	G	in	No
Contig1047_348	Contig1047	348	C	T	in	No
Contig1047_675	Contig1047	675	T	C	out	No
Contig1047_83	Contig1047	83	A	G	out	No
Contig1047_978	Contig1047	978	G	A	out	No
Contig1048_1	Contig1048	1	T	G	NA	No
Contig1048_18	Contig1048	18	C	G	NA	No
Contig1048_209	Contig1048	209	A	T	NA	No
Contig1048_236	Contig1048	236	A	G	NA	No
Contig1048_438	Contig1048	438	G	A	NA	No
Contig1048_445	Contig1048	445	T	G	NA	No
Contig1048_472	Contig1048	472	A	G	NA	No
Contig1048_617	Contig1048	617	G	A	NA	No
Contig1048_620	Contig1048	620	C	T	NA	No
Contig1048_643	Contig1048	643	T	C	NA	No
Contig1048_735	Contig1048	735	C	T	NA	No
Contig1049_1053	Contig1049	1053	A	G	out	No
Contig1049_1455	Contig1049	1455	C	G	out	No
Contig1049_1461	Contig1049	1461	G	T	out	No
Contig1049_3	Contig1049	3	A	C	out	No
Contig105_1	Contig105	1	C	A	out	No
Contig105_3	Contig105	3	A	C	out	No
Contig105_766	Contig105	766	G	A	in	No
Contig105_775	Contig105	775	T	A	out	No
Contig105_829	Contig105	829	G	A	out	No
Contig105_835	Contig105	835	A	G	out	No
Contig1050_112	Contig1050	112	T	C	out	No
Contig1050_229	Contig1050	229	A	G	out	No
Contig1050_277	Contig1050	277	A	G	in	No
Contig1050_370	Contig1050	370	T	C	in	No
Contig1050_41	Contig1050	41	T	C	out	No
Contig1050_580	Contig1050	580	A	C	out	No
Contig1050_65	Contig1050	65	G	A	out	No
Contig1050_671	Contig1050	671	C	T	out	No
Contig1050_680	Contig1050	680	A	T	out	No
Contig1050_796	Contig1050	796	C	T	out	No
Contig1050_842	Contig1050	842	G	A	out	No
Contig1050_856	Contig1050	856	G	A	out	No
Contig1050_921	Contig1050	921	T	G	out	No
Contig1051_1168	Contig1051	1168	A	G	out	No
Contig1051_1259	Contig1051	1259	G	C	in	No
Contig1051_1659	Contig1051	1659	C	A	in	No
Contig1051_1664	Contig1051	1664	A	G	in	No
Contig1051_1778	Contig1051	1778	T	C	in	No
Contig1051_1958	Contig1051	1958	A	G	in	No
Contig1051_288	Contig1051	288	T	G	in	No
Contig1051_314	Contig1051	314	G	A	in	No
Contig1051_324	Contig1051	324	G	A	in	No
Contig1051_426	Contig1051	426	C	G	out	No
Contig1051_913	Contig1051	913	C	T	out	No
Contig1052_101	Contig1052	101	A	C	out	No
Contig1052_1667	Contig1052	1667	G	T	out	No
Contig1052_1694	Contig1052	1694	C	G	in	No
Contig1052_1789	Contig1052	1789	A	G	in	No
Contig1052_1802	Contig1052	1802	G	A	in	No
Contig1052_341	Contig1052	341	G	A	in	No
Contig1052_483	Contig1052	483	C	T	in	No
Contig1052_687	Contig1052	687	G	A	out	No
Contig1053_145	Contig1053	145	A	C	in	No
Contig1053_168	Contig1053	168	A	G	in	No
Contig1053_204	Contig1053	204	T	C	in	No
Contig1053_326	Contig1053	326	T	C	in	No
Contig1053_416	Contig1053	416	A	T	in	No
Contig1053_611	Contig1053	611	A	G	out	No
Contig1053_67	Contig1053	67	A	G	out	No
Contig1054_1428	Contig1054	1428	T	A	out	No
Contig1054_1495	Contig1054	1495	T	G	out	No
Contig1054_1575	Contig1054	1575	C	T	out	No
Contig1054_335	Contig1054	335	T	C	in	No
Contig1054_571	Contig1054	571	T	C	out	No
Contig1054_580	Contig1054	580	G	A	out	No
Contig1054_586	Contig1054	586	C	T	out	No
Contig1054_592	Contig1054	592	T	G	out	No
Contig1054_649	Contig1054	649	T	C	out	No
Contig1054_841	Contig1054	841	C	T	out	No
Contig1054_859	Contig1054	859	A	G	out	No
Contig1054_958	Contig1054	958	G	A	out	No
Contig1056_379	Contig1056	379	C	T	out	No
Contig1056_393	Contig1056	393	C	T	out	No
Contig1056_405	Contig1056	405	C	T	out	No
Contig1056_41	Contig1056	41	T	A	out	No
Contig1056_452	Contig1056	452	A	G	out	No
Contig1056_704	Contig1056	704	T	C	out	No
Contig1056_813	Contig1056	813	T	G	out	No
Contig1056_829	Contig1056	829	A	T	out	No
Contig1056_845	Contig1056	845	A	G	out	No
Contig1056_929	Contig1056	929	A	C	out	No
Contig1057_155	Contig1057	155	C	A	out	No
Contig1057_19	Contig1057	19	A	C	out	No
Contig1057_218	Contig1057	218	G	A	out	No
Contig1057_230	Contig1057	230	A	G	out	No
Contig1057_277	Contig1057	277	C	G	out	No
Contig1057_285	Contig1057	285	T	A	out	No
Contig1057_55	Contig1057	55	T	A	in	No
Contig1057_884	Contig1057	884	A	G	in	No
Contig1057_93	Contig1057	93	T	C	in	No
Contig1059_1	Contig1059	1	T	A	out	No
Contig1059_1072	Contig1059	1072	A	G	out	No
Contig1059_17	Contig1059	17	G	A	out	No
Contig1059_539	Contig1059	539	A	G	in	No
Contig1059_706	Contig1059	706	G	A	out	No
Contig1059_870	Contig1059	870	C	T	out	No
Contig106_1061	Contig106	1061	G	A	out	No
Contig106_1073	Contig106	1073	G	A	out	No
Contig106_160	Contig106	160	G	A	out	No
Contig106_197	Contig106	197	C	A	out	No
Contig106_226	Contig106	226	A	G	out	No
Contig106_462	Contig106	462	G	A	in	No
Contig106_564	Contig106	564	C	T	in	No
Contig106_582	Contig106	582	A	G	in	No
Contig106_59	Contig106	59	A	G	in	No
Contig106_791	Contig106	791	T	C	in	No
Contig106_801	Contig106	801	T	A	in	No
Contig106_807	Contig106	807	G	A	in	No
Contig106_813	Contig106	813	G	A	in	No
Contig106_837	Contig106	837	G	A	in	No
Contig106_879	Contig106	879	G	A	out	No
Contig106_887	Contig106	887	G	A	out	No
Contig106_904	Contig106	904	C	T	out	No
Contig1060_114	Contig1060	114	C	A	out	No
Contig1060_162	Contig1060	162	T	C	in	No
Contig1060_243	Contig1060	243	C	T	in	No
Contig1060_339	Contig1060	339	T	C	in	No
Contig1060_495	Contig1060	495	G	C	in	No
Contig1062_362	Contig1062	362	T	A	out	No
Contig1062_522	Contig1062	522	G	C	in	No
Contig1062_601	Contig1062	601	A	G	in	No
Contig1063_1056	Contig1063	1056	A	G	out	No
Contig1063_1426	Contig1063	1426	C	T	out	No
Contig1063_1474	Contig1063	1474	A	C	out	No
Contig1063_1477	Contig1063	1477	A	G	out	No
Contig1063_1498	Contig1063	1498	T	C	out	No
Contig1063_1507	Contig1063	1507	T	G	out	No
Contig1063_1525	Contig1063	1525	G	A	out	No
Contig1063_2010	Contig1063	2010	T	C	out	No
Contig1063_2554	Contig1063	2554	C	T	out	No
Contig1063_2557	Contig1063	2557	A	G	out	No
Contig1063_2581	Contig1063	2581	T	C	out	No
Contig1063_2587	Contig1063	2587	C	A	out	No
Contig1063_2599	Contig1063	2599	T	A	out	No
Contig1063_2605	Contig1063	2605	C	T	out	No
Contig1063_2620	Contig1063	2620	C	T	out	No
Contig1064_100	Contig1064	100	A	G	out	No
Contig1064_1178	Contig1064	1178	T	C	out	No
Contig1064_136	Contig1064	136	G	A	out	No
Contig1064_178	Contig1064	178	C	T	out	No
Contig1064_218	Contig1064	218	G	C	in	No
Contig1064_299	Contig1064	299	A	G	in	No
Contig1064_335	Contig1064	335	C	G	in	No
Contig1064_480	Contig1064	480	T	C	out	No
Contig1064_485	Contig1064	485	T	C	out	No
Contig1064_58	Contig1064	58	C	T	out	No
Contig1064_63	Contig1064	63	T	C	out	No
Contig1064_72	Contig1064	72	A	C	out	No
Contig1065_1182	Contig1065	1182	G	C	out	No
Contig1065_1196	Contig1065	1196	C	T	out	No
Contig1065_1302	Contig1065	1302	G	C	out	No
Contig1065_1322	Contig1065	1322	A	C	out	No
Contig1065_1387	Contig1065	1387	T	G	out	No
Contig1065_435	Contig1065	435	C	T	out	No
Contig1065_576	Contig1065	576	C	T	in	No
Contig1065_735	Contig1065	735	A	T	in	No
Contig1065_753	Contig1065	753	G	A	in	No
Contig1065_801	Contig1065	801	T	C	in	No
Contig1065_839	Contig1065	839	T	C	in	No
Contig1065_999	Contig1065	999	A	C	out	No
Contig1066_121	Contig1066	121	G	A	out	No
Contig1066_132	Contig1066	132	C	T	out	No
Contig1066_148	Contig1066	148	A	T	out	No
Contig1066_215	Contig1066	215	G	A	out	No
Contig1066_299	Contig1066	299	T	G	in	No
Contig1066_49	Contig1066	49	T	C	in	No
Contig1066_742	Contig1066	742	A	C	out	No
Contig1066_863	Contig1066	863	T	C	out	No
Contig1066_907	Contig1066	907	A	G	out	No
Contig1066_961	Contig1066	961	C	T	out	No
Contig1067_558	Contig1067	558	T	C	out	No
Contig1068_106	Contig1068	106	T	G	out	No
Contig1068_602	Contig1068	602	T	G	out	No
Contig1069_1089	Contig1069	1089	A	G	out	No
Contig1069_1158	Contig1069	1158	C	T	out	No
Contig1069_1265	Contig1069	1265	G	A	out	No
Contig1069_1311	Contig1069	1311	A	T	out	No
Contig1069_696	Contig1069	696	G	A	in	No
Contig107_188	Contig107	188	C	T	in	No
Contig107_872	Contig107	872	C	T	out	No
Contig1070_2	Contig1070	2	A	C	out	No
Contig1071_121	Contig1071	121	T	C	in	No
Contig1071_19	Contig1071	19	G	T	in	No
Contig1071_28	Contig1071	28	T	G	in	No
Contig1071_287	Contig1071	287	T	G	in	No
Contig1071_334	Contig1071	334	G	A	out	No
Contig1071_88	Contig1071	88	C	A	out	No
Contig1071_938	Contig1071	938	C	T	out	Yes
Contig1072_239	Contig1072	239	T	G	out	No
Contig1072_247	Contig1072	247	A	G	out	No
Contig1072_257	Contig1072	257	G	A	out	No
Contig1072_31	Contig1072	31	C	A	in	No
Contig1072_462	Contig1072	462	A	G	out	No
Contig1072_983	Contig1072	983	A	G	out	No
Contig1073_1264	Contig1073	1264	T	C	in	No
Contig1073_1414	Contig1073	1414	T	G	in	No
Contig1073_1446	Contig1073	1446	A	G	in	No
Contig1073_1510	Contig1073	1510	A	G	in	Yes
Contig1073_1816	Contig1073	1816	T	C	in	No
Contig1073_1868	Contig1073	1868	T	A	in	No
Contig1073_1940	Contig1073	1940	T	C	in	No
Contig1073_2055	Contig1073	2055	A	T	in	No
Contig1073_2068	Contig1073	2068	G	A	in	No
Contig1073_708	Contig1073	708	G	A	in	No
Contig1073_71	Contig1073	71	A	G	in	No
Contig1073_796	Contig1073	796	A	C	out	No
Contig1073_851	Contig1073	851	C	T	out	No
Contig1073_961	Contig1073	961	G	C	out	No
Contig1074_1136	Contig1074	1136	T	C	out	No
Contig1074_1241	Contig1074	1241	C	T	out	No
Contig1074_1383	Contig1074	1383	C	T	out	No
Contig1074_1389	Contig1074	1389	C	T	out	No
Contig1074_1392	Contig1074	1392	A	G	out	No
Contig1074_1418	Contig1074	1418	G	A	out	No
Contig1074_1442	Contig1074	1442	G	T	out	No
Contig1074_1495	Contig1074	1495	A	G	out	No
Contig1074_254	Contig1074	254	G	A	out	No
Contig1074_283	Contig1074	283	C	G	out	No
Contig1074_349	Contig1074	349	C	T	in	No
Contig1074_400	Contig1074	400	T	C	in	No
Contig1074_520	Contig1074	520	C	T	out	No
Contig1074_532	Contig1074	532	C	T	out	No
Contig1074_589	Contig1074	589	G	A	out	No
Contig1074_625	Contig1074	625	C	T	out	No
Contig1074_751	Contig1074	751	G	A	out	No
Contig1074_763	Contig1074	763	T	C	out	No
Contig1074_784	Contig1074	784	G	C	out	No
Contig1074_788	Contig1074	788	G	A	out	No
Contig1074_826	Contig1074	826	T	C	out	No
Contig1074_835	Contig1074	835	A	T	out	No
Contig1074_845	Contig1074	845	A	G	out	No
Contig1074_877	Contig1074	877	C	T	out	No
Contig1074_943	Contig1074	943	C	T	out	No
Contig1075_1012	Contig1075	1012	A	G	out	No
Contig1075_1300	Contig1075	1300	T	C	out	No
Contig1075_340	Contig1075	340	G	A	in	No
Contig1075_366	Contig1075	366	A	T	in	No
Contig1075_402	Contig1075	402	T	C	in	No
Contig1075_431	Contig1075	431	C	T	in	No
Contig1075_81	Contig1075	81	G	T	out	No
Contig1075_813	Contig1075	813	C	T	out	No
Contig1075_825	Contig1075	825	C	A	out	No
Contig1075_906	Contig1075	906	T	A	out	No
Contig1075_91	Contig1075	91	T	C	out	No
Contig1076_180	Contig1076	180	C	T	out	No
Contig1076_74	Contig1076	74	G	C	in	No
Contig1077_1510	Contig1077	1510	A	G	out	No
Contig1077_16	Contig1077	16	G	A	out	No
Contig1077_1606	Contig1077	1606	A	G	out	No
Contig1077_632	Contig1077	632	G	A	out	No
Contig1078_1026	Contig1078	1026	C	T	out	No
Contig1078_1053	Contig1078	1053	C	A	out	No
Contig1078_1221	Contig1078	1221	T	C	in	No
Contig1078_138	Contig1078	138	G	C	in	No
Contig1078_1520	Contig1078	1520	A	G	in	No
Contig1078_1547	Contig1078	1547	A	T	in	No
Contig1078_158	Contig1078	158	C	G	in	No
Contig1078_1678	Contig1078	1678	T	A	in	No
Contig1078_2301	Contig1078	2301	G	A	in	No
Contig1078_2318	Contig1078	2318	T	G	in	No
Contig1078_255	Contig1078	255	G	T	in	No
Contig1078_3015	Contig1078	3015	A	G	out	No
Contig1078_3111	Contig1078	3111	T	C	out	No
Contig1078_3360	Contig1078	3360	C	A	out	No
Contig1078_3450	Contig1078	3450	T	C	out	No
Contig1078_3488	Contig1078	3488	C	T	out	No
Contig1078_642	Contig1078	642	G	A	out	No
Contig1078_954	Contig1078	954	T	C	out	No
Contig1078_957	Contig1078	957	C	T	out	No
Contig1078_990	Contig1078	990	C	T	out	No
Contig1079_1065	Contig1079	1065	C	A	out	No
Contig1079_1256	Contig1079	1256	G	A	in	No
Contig1079_1266	Contig1079	1266	A	G	in	No
Contig1079_1356	Contig1079	1356	A	G	in	No
Contig1079_1507	Contig1079	1507	C	T	in	No
Contig1079_152	Contig1079	152	C	A	in	No
Contig1079_1560	Contig1079	1560	G	A	in	No
Contig1079_158	Contig1079	158	A	C	in	No
Contig1079_1642	Contig1079	1642	C	G	in	No
Contig1079_1671	Contig1079	1671	G	T	in	No
Contig1079_1679	Contig1079	1679	C	A	in	No
Contig1079_1766	Contig1079	1766	T	G	in	No
Contig1079_457	Contig1079	457	C	T	in	No
Contig1079_567	Contig1079	567	G	T	out	No
Contig1079_650	Contig1079	650	A	G	out	No
Contig1079_699	Contig1079	699	T	G	out	No
Contig1079_81	Contig1079	81	A	G	out	No
Contig108_1	Contig108	1	G	T	out	No
Contig108_101	Contig108	101	G	C	out	No
Contig108_1147	Contig108	1147	C	T	out	No
Contig108_1193	Contig108	1193	T	C	out	No
Contig108_135	Contig108	135	C	T	out	No
Contig108_235	Contig108	235	C	G	in	No
Contig108_3	Contig108	3	C	G	in	No
Contig108_69	Contig108	69	G	A	out	No
Contig108_76	Contig108	76	T	C	out	No
Contig108_777	Contig108	777	G	C	out	No
Contig1080_1014	Contig1080	1014	C	A	out	No
Contig1080_1104	Contig1080	1104	C	T	out	No
Contig1080_1206	Contig1080	1206	G	C	out	No
Contig1080_1366	Contig1080	1366	G	T	out	No
Contig1080_1436	Contig1080	1436	G	T	out	No
Contig1080_1496	Contig1080	1496	G	A	out	No
Contig1080_1532	Contig1080	1532	G	T	out	No
Contig1080_1675	Contig1080	1675	C	A	out	No
Contig1080_31	Contig1080	31	T	A	out	No
Contig1080_439	Contig1080	439	C	T	out	No
Contig1080_442	Contig1080	442	C	G	out	No
Contig1080_451	Contig1080	451	T	C	out	No
Contig1080_58	Contig1080	58	T	A	in	No
Contig1080_60	Contig1080	60	C	A	in	No
Contig1080_666	Contig1080	666	A	G	out	No
Contig1080_986	Contig1080	986	G	A	out	No
Contig1081_1265	Contig1081	1265	T	A	out	No
Contig1081_1392	Contig1081	1392	G	A	out	No
Contig1081_1418	Contig1081	1418	A	C	out	No
Contig1081_1429	Contig1081	1429	G	A	out	No
Contig1081_1534	Contig1081	1534	G	A	out	No
Contig1081_158	Contig1081	158	G	A	out	No
Contig1081_1595	Contig1081	1595	G	C	out	No
Contig1081_256	Contig1081	256	G	C	in	No
Contig1081_274	Contig1081	274	G	A	in	No
Contig1082_126	Contig1082	126	T	C	in	No
Contig1082_157	Contig1082	157	T	C	in	No
Contig1082_179	Contig1082	179	G	T	in	No
Contig1082_200	Contig1082	200	G	T	out	No
Contig1082_290	Contig1082	290	T	C	out	No
Contig1082_304	Contig1082	304	A	G	out	No
Contig1082_511	Contig1082	511	G	A	out	No
Contig1082_523	Contig1082	523	A	G	out	No
Contig1082_563	Contig1082	563	C	A	out	Yes
Contig1083_122	Contig1083	122	C	T	out	No
Contig1083_153	Contig1083	153	T	G	out	No
Contig1083_161	Contig1083	161	T	A	out	No
Contig1083_35	Contig1083	35	T	C	in	No
Contig1083_365	Contig1083	365	C	T	in	No
Contig1083_370	Contig1083	370	A	G	in	No
Contig1083_504	Contig1083	504	A	T	out	No
Contig1083_671	Contig1083	671	T	G	out	No
Contig1083_733	Contig1083	733	T	G	out	No
Contig1083_82	Contig1083	82	G	T	out	No
Contig1083_95	Contig1083	95	T	C	out	No
Contig1084_1106	Contig1084	1106	C	T	out	No
Contig1084_1118	Contig1084	1118	C	T	out	No
Contig1084_1176	Contig1084	1176	T	C	out	No
Contig1084_1189	Contig1084	1189	C	G	out	No
Contig1084_1202	Contig1084	1202	A	G	out	No
Contig1084_1216	Contig1084	1216	T	A	out	No
Contig1084_1229	Contig1084	1229	C	T	out	No
Contig1084_1238	Contig1084	1238	C	T	out	No
Contig1084_1239	Contig1084	1239	A	G	out	No
Contig1084_1262	Contig1084	1262	A	C	out	No
Contig1084_1283	Contig1084	1283	T	A	out	No
Contig1084_1286	Contig1084	1286	C	T	out	No
Contig1084_1310	Contig1084	1310	A	T	out	No
Contig1084_1322	Contig1084	1322	A	T	out	No
Contig1084_1343	Contig1084	1343	T	C	out	No
Contig1084_1352	Contig1084	1352	A	T	out	No
Contig1084_1363	Contig1084	1363	G	A	out	No
Contig1084_1379	Contig1084	1379	T	C	out	No
Contig1084_1391	Contig1084	1391	G	A	out	No
Contig1084_1439	Contig1084	1439	G	A	out	No
Contig1084_1442	Contig1084	1442	G	C	out	No
Contig1084_1463	Contig1084	1463	C	T	out	No
Contig1084_1469	Contig1084	1469	T	C	out	No
Contig1084_1487	Contig1084	1487	C	A	out	No
Contig1084_1523	Contig1084	1523	G	A	out	No
Contig1084_1541	Contig1084	1541	G	A	out	No
Contig1084_1543	Contig1084	1543	G	A	out	No
Contig1084_1547	Contig1084	1547	A	G	out	No
Contig1084_1580	Contig1084	1580	T	A	out	No
Contig1084_1613	Contig1084	1613	T	A	out	No
Contig1084_1640	Contig1084	1640	C	T	out	No
Contig1084_1652	Contig1084	1652	T	G	out	No
Contig1084_1661	Contig1084	1661	T	C	out	No
Contig1084_1664	Contig1084	1664	T	C	out	No
Contig1084_1674	Contig1084	1674	A	C	out	No
Contig1084_1712	Contig1084	1712	C	T	out	No
Contig1084_1723	Contig1084	1723	G	C	out	No
Contig1084_1736	Contig1084	1736	C	T	out	No
Contig1084_1748	Contig1084	1748	C	T	out	No
Contig1084_1757	Contig1084	1757	C	T	out	No
Contig1084_1787	Contig1084	1787	C	T	out	No
Contig1084_1793	Contig1084	1793	A	T	out	No
Contig1084_1802	Contig1084	1802	T	A	out	No
Contig1084_1826	Contig1084	1826	G	A	out	No
Contig1084_1862	Contig1084	1862	G	A	out	No
Contig1084_1883	Contig1084	1883	G	A	out	No
Contig1084_1917	Contig1084	1917	A	C	out	No
Contig1084_1923	Contig1084	1923	A	C	out	No
Contig1084_1937	Contig1084	1937	G	A	out	No
Contig1084_1949	Contig1084	1949	G	A	out	No
Contig1084_1976	Contig1084	1976	C	T	out	No
Contig1084_1997	Contig1084	1997	C	T	out	No
Contig1084_2005	Contig1084	2005	A	G	out	No
Contig1084_2021	Contig1084	2021	C	G	out	No
Contig1084_2036	Contig1084	2036	G	T	out	No
Contig1084_2042	Contig1084	2042	T	G	out	No
Contig1084_2048	Contig1084	2048	A	C	out	No
Contig1084_2099	Contig1084	2099	T	A	out	No
Contig1084_2101	Contig1084	2101	G	C	out	No
Contig1084_2129	Contig1084	2129	A	T	out	No
Contig1084_2138	Contig1084	2138	T	A	out	No
Contig1084_2231	Contig1084	2231	T	A	out	No
Contig1084_2238	Contig1084	2238	T	C	out	No
Contig1084_2303	Contig1084	2303	T	C	out	No
Contig1084_2345	Contig1084	2345	T	A	out	No
Contig1084_2402	Contig1084	2402	A	G	out	No
Contig1084_2405	Contig1084	2405	T	A	out	No
Contig1084_2417	Contig1084	2417	C	T	out	No
Contig1084_249	Contig1084	249	C	G	out	No
Contig1084_253	Contig1084	253	A	G	out	No
Contig1084_425	Contig1084	425	A	G	out	No
Contig1084_539	Contig1084	539	T	C	out	No
Contig1084_743	Contig1084	743	G	A	out	No
Contig1085_115	Contig1085	115	A	C	out	No
Contig1085_134	Contig1085	134	G	T	out	No
Contig1085_139	Contig1085	139	A	G	out	No
Contig1085_17	Contig1085	17	T	C	out	No
Contig1085_241	Contig1085	241	C	T	in	No
Contig1085_256	Contig1085	256	T	G	out	No
Contig1085_3	Contig1085	3	T	A	out	No
Contig1085_417	Contig1085	417	A	T	out	No
Contig1085_42	Contig1085	42	T	C	out	No
Contig1085_443	Contig1085	443	C	A	out	No
Contig1085_674	Contig1085	674	G	T	out	No
Contig1085_808	Contig1085	808	C	A	out	No
Contig1085_813	Contig1085	813	C	A	out	No
Contig1085_826	Contig1085	826	G	A	out	No
Contig1086_120	Contig1086	120	C	T	out	No
Contig1086_245	Contig1086	245	G	A	out	No
Contig1086_272	Contig1086	272	G	A	out	No
Contig1086_281	Contig1086	281	C	T	out	No
Contig1086_452	Contig1086	452	G	A	in	No
Contig1086_557	Contig1086	557	G	T	in	No
Contig1086_578	Contig1086	578	T	C	in	No
Contig1086_592	Contig1086	592	A	G	in	No
Contig1087_1027	Contig1087	1027	G	A	out	No
Contig1087_104	Contig1087	104	A	G	out	No
Contig1087_116	Contig1087	116	C	T	in	No
Contig1087_1177	Contig1087	1177	G	C	in	No
Contig1087_1196	Contig1087	1196	T	G	in	No
Contig1087_148	Contig1087	148	G	A	in	No
Contig1087_154	Contig1087	154	C	T	in	No
Contig1087_310	Contig1087	310	C	T	in	No
Contig1087_493	Contig1087	493	A	G	out	Yes
Contig1087_53	Contig1087	53	T	A	out	No
Contig1087_568	Contig1087	568	A	G	out	No
Contig1087_569	Contig1087	569	T	G	out	No
Contig1087_66	Contig1087	66	G	C	out	No
Contig1087_676	Contig1087	676	A	C	out	No
Contig1087_781	Contig1087	781	A	G	out	No
Contig1087_811	Contig1087	811	A	G	out	No
Contig1088_118	Contig1088	118	T	C	out	No
Contig1088_499	Contig1088	499	A	G	out	No
Contig1088_517	Contig1088	517	T	C	out	No
Contig1088_531	Contig1088	531	A	G	out	No
Contig1088_532	Contig1088	532	A	C	out	No
Contig1088_561	Contig1088	561	A	G	out	No
Contig1088_624	Contig1088	624	G	A	out	No
Contig109_1630	Contig109	1630	A	G	out	No
Contig109_1704	Contig109	1704	A	T	out	No
Contig109_1772	Contig109	1772	A	G	out	No
Contig109_1891	Contig109	1891	G	A	out	No
Contig109_1951	Contig109	1951	G	A	out	No
Contig109_2182	Contig109	2182	T	C	out	No
Contig109_2276	Contig109	2276	G	A	out	No
Contig109_2381	Contig109	2381	G	A	out	No
Contig109_2573	Contig109	2573	G	A	out	No
Contig1090_1005	Contig1090	1005	A	G	out	No
Contig1090_1011	Contig1090	1011	G	T	out	No
Contig1090_1064	Contig1090	1064	T	G	out	No
Contig1090_1074	Contig1090	1074	G	A	out	No
Contig1090_1090	Contig1090	1090	G	C	out	No
Contig1090_1253	Contig1090	1253	G	T	out	No
Contig1090_1674	Contig1090	1674	C	T	out	No
Contig1090_1683	Contig1090	1683	T	C	out	No
Contig1090_1691	Contig1090	1691	C	T	out	No
Contig1090_1696	Contig1090	1696	C	T	out	No
Contig1090_2168	Contig1090	2168	T	C	out	No
Contig1090_2234	Contig1090	2234	T	A	out	No
Contig1090_2359	Contig1090	2359	T	C	out	No
Contig1090_2377	Contig1090	2377	G	A	out	No
Contig1090_2393	Contig1090	2393	C	T	out	No
Contig1090_2422	Contig1090	2422	A	C	out	No
Contig1090_2569	Contig1090	2569	C	A	out	No
Contig1090_658	Contig1090	658	A	C	out	No
Contig1090_699	Contig1090	699	C	T	in	No
Contig1090_714	Contig1090	714	C	G	in	No
Contig1090_720	Contig1090	720	T	A	in	No
Contig1090_738	Contig1090	738	A	G	in	No
Contig1090_798	Contig1090	798	T	C	out	No
Contig1090_801	Contig1090	801	T	C	out	No
Contig1090_927	Contig1090	927	A	G	out	No
Contig1090_942	Contig1090	942	T	C	out	No
Contig1090_954	Contig1090	954	A	G	out	No
Contig1090_969	Contig1090	969	G	A	out	No
Contig1091_1033	Contig1091	1033	C	T	out	No
Contig1091_1066	Contig1091	1066	C	T	out	No
Contig1091_1078	Contig1091	1078	A	G	out	No
Contig1091_1247	Contig1091	1247	T	C	out	No
Contig1091_1268	Contig1091	1268	G	T	out	No
Contig1091_138	Contig1091	138	G	A	out	No
Contig1091_1414	Contig1091	1414	A	T	out	No
Contig1091_1482	Contig1091	1482	A	G	out	No
Contig1091_1503	Contig1091	1503	T	G	out	No
Contig1091_1537	Contig1091	1537	C	G	out	No
Contig1091_1543	Contig1091	1543	A	C	out	No
Contig1091_1546	Contig1091	1546	A	C	out	No
Contig1091_164	Contig1091	164	T	C	out	No
Contig1091_1731	Contig1091	1731	C	A	out	No
Contig1091_1787	Contig1091	1787	A	G	out	No
Contig1091_199	Contig1091	199	G	A	out	No
Contig1091_296	Contig1091	296	T	A	out	No
Contig1091_321	Contig1091	321	A	C	in	No
Contig1091_323	Contig1091	323	A	G	in	No
Contig1091_490	Contig1091	490	T	C	in	No
Contig1091_494	Contig1091	494	T	C	in	No
Contig1091_811	Contig1091	811	G	T	out	No
Contig1092_164	Contig1092	164	C	T	in	No
Contig1093_1097	Contig1093	1097	T	C	out	No
Contig1093_1362	Contig1093	1362	G	A	out	No
Contig1093_1387	Contig1093	1387	C	T	out	No
Contig1093_256	Contig1093	256	C	A	out	No
Contig1093_266	Contig1093	266	G	A	out	No
Contig1093_580	Contig1093	580	C	A	out	No
Contig1093_596	Contig1093	596	A	C	out	No
Contig1093_62	Contig1093	62	T	C	out	No
Contig1093_640	Contig1093	640	A	T	out	No
Contig1093_660	Contig1093	660	A	G	out	No
Contig1093_669	Contig1093	669	G	C	out	No
Contig1093_788	Contig1093	788	T	C	out	No
Contig1095_1861	Contig1095	1861	G	A	in	No
Contig1096_1	Contig1096	1	T	C	out	No
Contig1096_102	Contig1096	102	A	C	out	No
Contig1096_1077	Contig1096	1077	T	C	out	No
Contig1096_1116	Contig1096	1116	G	C	out	No
Contig1096_1161	Contig1096	1161	C	T	out	No
Contig1096_1265	Contig1096	1265	T	G	out	No
Contig1096_1268	Contig1096	1268	T	A	out	No
Contig1096_1323	Contig1096	1323	G	A	out	No
Contig1096_1325	Contig1096	1325	T	C	out	No
Contig1096_1362	Contig1096	1362	T	C	in	No
Contig1096_1445	Contig1096	1445	G	A	in	No
Contig1096_1514	Contig1096	1514	A	T	in	No
Contig1096_1540	Contig1096	1540	T	G	in	No
Contig1096_1601	Contig1096	1601	T	C	in	No
Contig1096_2	Contig1096	2	G	A	in	No
Contig1096_210	Contig1096	210	G	T	in	No
Contig1096_249	Contig1096	249	C	T	in	No
Contig1096_335	Contig1096	335	C	A	in	No
Contig1096_347	Contig1096	347	A	G	in	No
Contig1096_542	Contig1096	542	C	T	out	No
Contig1096_556	Contig1096	556	G	A	out	No
Contig1096_729	Contig1096	729	G	T	out	No
Contig1096_78	Contig1096	78	A	C	out	No
Contig1096_833	Contig1096	833	G	T	out	No
Contig1096_931	Contig1096	931	T	C	out	No
Contig1096_974	Contig1096	974	G	C	out	No
Contig1097_1108	Contig1097	1108	A	T	out	No
Contig1097_1339	Contig1097	1339	C	A	out	No
Contig1097_1367	Contig1097	1367	G	A	out	No
Contig1097_1613	Contig1097	1613	C	T	out	No
Contig1097_1655	Contig1097	1655	A	G	out	No
Contig1097_1760	Contig1097	1760	T	C	out	No
Contig1097_374	Contig1097	374	G	T	out	No
Contig1097_634	Contig1097	634	G	A	in	No
Contig1097_699	Contig1097	699	T	C	in	No
Contig1097_844	Contig1097	844	G	A	in	No
Contig1098_1174	Contig1098	1174	A	C	out	No
Contig1098_1339	Contig1098	1339	C	T	out	No
Contig1098_1494	Contig1098	1494	C	A	in	No
Contig1098_1525	Contig1098	1525	A	G	in	No
Contig1098_1577	Contig1098	1577	G	A	in	No
Contig1098_1724	Contig1098	1724	C	T	in	No
Contig1098_1788	Contig1098	1788	C	T	in	No
Contig1098_1810	Contig1098	1810	A	G	in	No
Contig1098_1833	Contig1098	1833	C	T	in	No
Contig1098_1835	Contig1098	1835	G	A	in	No
Contig1098_1849	Contig1098	1849	C	T	in	No
Contig1098_1887	Contig1098	1887	G	T	in	No
Contig1098_1892	Contig1098	1892	A	C	in	No
Contig1098_1908	Contig1098	1908	G	T	in	No
Contig1098_1924	Contig1098	1924	C	T	in	No
Contig1098_1936	Contig1098	1936	A	G	in	No
Contig1098_1937	Contig1098	1937	C	G	in	No
Contig1098_1945	Contig1098	1945	A	G	in	No
Contig1098_1954	Contig1098	1954	G	T	in	No
Contig1098_1974	Contig1098	1974	A	G	in	No
Contig1098_1978	Contig1098	1978	G	T	in	No
Contig1098_1982	Contig1098	1982	A	C	in	No
Contig1098_2014	Contig1098	2014	C	T	in	No
Contig1098_2020	Contig1098	2020	G	A	in	No
Contig1098_2023	Contig1098	2023	G	A	in	No
Contig1098_2026	Contig1098	2026	A	C	in	No
Contig1098_2032	Contig1098	2032	A	G	in	No
Contig1098_2035	Contig1098	2035	C	G	in	No
Contig1098_2050	Contig1098	2050	G	T	in	No
Contig1098_2071	Contig1098	2071	A	G	in	No
Contig1098_2092	Contig1098	2092	A	G	in	No
Contig1098_2140	Contig1098	2140	C	T	in	No
Contig1098_2143	Contig1098	2143	C	T	in	No
Contig1098_2180	Contig1098	2180	C	T	in	No
Contig1098_2212	Contig1098	2212	A	G	in	No
Contig1098_2219	Contig1098	2219	A	T	in	No
Contig1098_2224	Contig1098	2224	C	T	in	No
Contig1098_2251	Contig1098	2251	T	A	in	No
Contig1098_2257	Contig1098	2257	C	T	in	No
Contig1098_2281	Contig1098	2281	T	C	in	No
Contig1098_2284	Contig1098	2284	G	C	in	No
Contig1098_2340	Contig1098	2340	T	A	in	No
Contig1098_2354	Contig1098	2354	A	G	in	No
Contig1098_2386	Contig1098	2386	G	A	in	No
Contig1098_2398	Contig1098	2398	A	G	in	No
Contig1098_2411	Contig1098	2411	T	A	in	No
Contig1098_2423	Contig1098	2423	G	A	in	No
Contig1098_2432	Contig1098	2432	G	A	in	No
Contig1098_2440	Contig1098	2440	G	T	in	No
Contig1098_2453	Contig1098	2453	C	G	in	No
Contig1098_2465	Contig1098	2465	T	C	in	No
Contig1098_2477	Contig1098	2477	C	G	in	No
Contig1098_2501	Contig1098	2501	A	G	in	No
Contig1098_2825	Contig1098	2825	C	A	in	No
Contig1098_309	Contig1098	309	G	C	in	No
Contig1098_369	Contig1098	369	T	C	in	No
Contig1098_463	Contig1098	463	G	A	in	No
Contig1098_473	Contig1098	473	T	C	in	No
Contig1098_616	Contig1098	616	C	T	in	No
Contig1098_69	Contig1098	69	T	G	in	No
Contig1098_702	Contig1098	702	A	C	out	No
Contig1098_732	Contig1098	732	G	T	out	No
Contig1098_786	Contig1098	786	T	C	out	No
Contig1098_789	Contig1098	789	G	C	out	No
Contig1098_868	Contig1098	868	C	A	out	No
Contig1098_897	Contig1098	897	A	G	out	No
Contig1098_95	Contig1098	95	A	G	out	No
Contig1099_1045	Contig1099	1045	T	C	out	No
Contig1099_1072	Contig1099	1072	C	G	out	No
Contig1099_1111	Contig1099	1111	G	A	out	No
Contig1099_1114	Contig1099	1114	G	A	out	No
Contig1099_1125	Contig1099	1125	C	T	out	No
Contig1099_1159	Contig1099	1159	T	G	out	No
Contig1099_1213	Contig1099	1213	C	T	out	No
Contig1099_1246	Contig1099	1246	C	T	out	No
Contig1099_152	Contig1099	152	T	C	in	No
Contig1099_323	Contig1099	323	C	T	in	No
Contig1099_399	Contig1099	399	C	G	in	No
Contig1099_439	Contig1099	439	T	C	out	No
Contig1099_449	Contig1099	449	T	C	out	No
Contig1099_469	Contig1099	469	C	G	out	No
Contig1099_505	Contig1099	505	T	C	out	No
Contig1099_536	Contig1099	536	C	T	out	No
Contig1099_541	Contig1099	541	A	T	out	No
Contig1099_595	Contig1099	595	G	A	out	No
Contig1099_658	Contig1099	658	A	T	out	No
Contig1099_664	Contig1099	664	T	C	out	No
Contig1099_837	Contig1099	837	C	A	out	No
Contig1099_919	Contig1099	919	C	T	out	No
Contig1099_973	Contig1099	973	C	T	out	No
Contig11_147	Contig11	147	G	A	out	No
Contig11_153	Contig11	153	A	G	out	No
Contig11_211	Contig11	211	T	C	in	No
Contig110_1224	Contig110	1224	A	C	out	No
Contig110_131	Contig110	131	T	G	out	No
Contig110_171	Contig110	171	T	A	out	No
Contig1100_1066	Contig1100	1066	C	T	in	No
Contig1100_1152	Contig1100	1152	A	T	in	No
Contig1100_1176	Contig1100	1176	A	G	in	No
Contig1100_1177	Contig1100	1177	T	A	in	No
Contig1100_1182	Contig1100	1182	T	C	in	No
Contig1100_1198	Contig1100	1198	A	G	in	No
Contig1100_1266	Contig1100	1266	C	T	in	No
Contig1100_1298	Contig1100	1298	T	C	in	No
Contig1100_1300	Contig1100	1300	A	G	in	No
Contig1100_1306	Contig1100	1306	G	A	in	No
Contig1100_1310	Contig1100	1310	T	C	in	No
Contig1100_1342	Contig1100	1342	A	T	in	No
Contig1100_1348	Contig1100	1348	A	C	in	No
Contig1100_1354	Contig1100	1354	T	C	in	No
Contig1100_1371	Contig1100	1371	A	C	in	No
Contig1100_1374	Contig1100	1374	G	A	in	No
Contig1100_1435	Contig1100	1435	C	T	in	No
Contig1100_1438	Contig1100	1438	A	T	in	No
Contig1100_1441	Contig1100	1441	A	T	in	No
Contig1100_1443	Contig1100	1443	C	T	in	No
Contig1100_1463	Contig1100	1463	G	T	in	No
Contig1100_1482	Contig1100	1482	T	A	in	No
Contig1100_1494	Contig1100	1494	T	C	in	No
Contig1100_1501	Contig1100	1501	G	T	in	No
Contig1100_1507	Contig1100	1507	A	G	in	No
Contig1100_1526	Contig1100	1526	T	C	in	No
Contig1100_1534	Contig1100	1534	G	A	in	No
Contig1100_1551	Contig1100	1551	G	A	in	No
Contig1100_1586	Contig1100	1586	G	T	in	No
Contig1100_1621	Contig1100	1621	T	C	in	No
Contig1100_1645	Contig1100	1645	T	C	in	No
Contig1100_1647	Contig1100	1647	T	C	in	No
Contig1100_1662	Contig1100	1662	T	C	in	No
Contig1100_1678	Contig1100	1678	A	G	in	No
Contig1100_1683	Contig1100	1683	A	C	in	No
Contig1100_1705	Contig1100	1705	A	G	in	No
Contig1100_1779	Contig1100	1779	G	A	in	No
Contig1100_1789	Contig1100	1789	A	C	in	No
Contig1100_1798	Contig1100	1798	T	A	in	No
Contig1100_1816	Contig1100	1816	G	C	in	No
Contig1100_1862	Contig1100	1862	T	C	in	No
Contig1100_1873	Contig1100	1873	G	A	in	No
Contig1100_1896	Contig1100	1896	C	T	in	No
Contig1100_1900	Contig1100	1900	T	A	in	No
Contig1100_1907	Contig1100	1907	T	C	in	No
Contig1100_2020	Contig1100	2020	T	A	in	No
Contig1100_2027	Contig1100	2027	A	G	in	No
Contig1100_2096	Contig1100	2096	A	C	in	No
Contig1100_2587	Contig1100	2587	G	A	in	No
Contig1100_2659	Contig1100	2659	A	T	in	No
Contig1100_2671	Contig1100	2671	C	T	in	No
Contig1100_2698	Contig1100	2698	C	T	in	No
Contig1100_2725	Contig1100	2725	A	G	in	No
Contig1100_2884	Contig1100	2884	A	T	in	No
Contig1100_2893	Contig1100	2893	T	C	in	No
Contig1100_2926	Contig1100	2926	T	C	in	No
Contig1100_2956	Contig1100	2956	T	C	in	No
Contig1100_2965	Contig1100	2965	T	A	in	No
Contig1100_2974	Contig1100	2974	C	T	in	No
Contig1100_2980	Contig1100	2980	G	C	in	No
Contig1100_2986	Contig1100	2986	A	C	in	No
Contig1100_2992	Contig1100	2992	T	C	in	No
Contig1100_3014	Contig1100	3014	C	T	in	No
Contig1100_3094	Contig1100	3094	G	A	in	No
Contig1100_490	Contig1100	490	A	C	in	No
Contig1100_493	Contig1100	493	G	T	in	No
Contig1100_577	Contig1100	577	C	T	in	No
Contig1100_904	Contig1100	904	G	C	out	No
Contig1100_936	Contig1100	936	T	C	out	No
Contig1101_788	Contig1101	788	G	C	out	No
Contig1102_375	Contig1102	375	T	G	out	No
Contig1102_52	Contig1102	52	T	G	out	No
Contig1102_520	Contig1102	520	C	A	out	No
Contig1102_691	Contig1102	691	G	A	out	No
Contig1102_888	Contig1102	888	G	T	out	No
Contig1103_1282	Contig1103	1282	A	T	out	No
Contig1103_1372	Contig1103	1372	T	C	out	No
Contig1103_17	Contig1103	17	G	A	out	No
Contig1103_50	Contig1103	50	G	C	out	No
Contig1103_70	Contig1103	70	A	G	out	No
Contig1104_124	Contig1104	124	T	C	out	No
Contig1104_233	Contig1104	233	A	G	out	No
Contig1104_38	Contig1104	38	A	G	out	No
Contig1105_1060	Contig1105	1060	A	T	out	No
Contig1105_1405	Contig1105	1405	G	A	out	No
Contig1105_153	Contig1105	153	G	C	out	No
Contig1105_731	Contig1105	731	C	G	out	No
Contig1105_779	Contig1105	779	C	T	out	No
Contig1105_865	Contig1105	865	C	T	out	No
Contig1106_463	Contig1106	463	G	T	in	No
Contig1106_57	Contig1106	57	G	C	in	No
Contig1107_248	Contig1107	248	A	C	out	No
Contig1107_474	Contig1107	474	C	T	in	No
Contig1107_864	Contig1107	864	C	T	in	No
Contig1108_1015	Contig1108	1015	C	G	out	No
Contig1108_1122	Contig1108	1122	A	G	out	No
Contig1108_1135	Contig1108	1135	C	T	out	No
Contig1108_1163	Contig1108	1163	G	A	out	No
Contig1108_1239	Contig1108	1239	T	G	out	No
Contig1108_133	Contig1108	133	A	C	out	No
Contig1108_1431	Contig1108	1431	G	A	out	No
Contig1108_1479	Contig1108	1479	G	A	out	No
Contig1108_209	Contig1108	209	A	T	in	No
Contig1108_214	Contig1108	214	A	T	in	No
Contig1108_234	Contig1108	234	A	G	in	No
Contig1108_439	Contig1108	439	T	A	in	No
Contig1108_443	Contig1108	443	A	G	in	No
Contig1108_52	Contig1108	52	A	C	out	No
Contig1108_722	Contig1108	722	C	T	out	No
Contig1108_79	Contig1108	79	C	G	out	No
Contig1108_978	Contig1108	978	A	T	out	No
Contig1109_1060	Contig1109	1060	C	A	out	No
Contig1109_1119	Contig1109	1119	A	C	out	No
Contig1109_1153	Contig1109	1153	A	C	out	No
Contig1109_269	Contig1109	269	C	A	in	No
Contig1109_481	Contig1109	481	T	C	out	No
Contig1109_687	Contig1109	687	A	C	out	No
Contig1109_900	Contig1109	900	C	A	out	No
Contig1109_932	Contig1109	932	T	G	out	No
Contig1110_1	Contig1110	1	A	T	out	No
Contig1110_243	Contig1110	243	G	A	out	No
Contig1110_4	Contig1110	4	C	T	in	No
Contig1110_873	Contig1110	873	G	A	out	No
Contig1110_9	Contig1110	9	A	G	out	No
Contig1111_112	Contig1111	112	G	A	out	No
Contig1111_230	Contig1111	230	T	C	in	No
Contig1111_314	Contig1111	314	T	C	in	No
Contig1111_584	Contig1111	584	A	G	out	No
Contig1111_61	Contig1111	61	T	G	out	No
Contig1111_634	Contig1111	634	C	T	out	No
Contig1111_635	Contig1111	635	A	G	out	No
Contig1111_69	Contig1111	69	A	G	out	No
Contig1111_73	Contig1111	73	A	G	out	No
Contig1112_1164	Contig1112	1164	G	A	out	No
Contig1112_1303	Contig1112	1303	G	A	out	No
Contig1112_1320	Contig1112	1320	A	C	out	No
Contig1112_1535	Contig1112	1535	C	T	out	No
Contig1112_1634	Contig1112	1634	C	A	out	No
Contig1112_1749	Contig1112	1749	A	G	out	No
Contig1112_331	Contig1112	331	G	A	in	No
Contig1112_555	Contig1112	555	A	T	out	No
Contig1112_713	Contig1112	713	C	T	out	No
Contig1113_1057	Contig1113	1057	T	C	out	No
Contig1113_1123	Contig1113	1123	T	C	out	No
Contig1113_1420	Contig1113	1420	G	A	out	No
Contig1113_1543	Contig1113	1543	A	T	out	No
Contig1113_1936	Contig1113	1936	A	G	out	No
Contig1113_1938	Contig1113	1938	C	T	out	No
Contig1113_1995	Contig1113	1995	A	G	out	No
Contig1113_678	Contig1113	678	A	G	out	No
Contig1115_582	Contig1115	582	T	G	out	No
Contig1116_1218	Contig1116	1218	A	G	out	No
Contig1116_1433	Contig1116	1433	T	A	out	No
Contig1116_1483	Contig1116	1483	G	A	out	No
Contig1116_1663	Contig1116	1663	T	A	out	No
Contig1116_3	Contig1116	3	A	C	out	No
Contig1117_4	Contig1117	4	C	T	out	No
Contig1118_577	Contig1118	577	G	A	in	No
Contig1119_1298	Contig1119	1298	C	T	out	No
Contig1119_1346	Contig1119	1346	T	C	out	No
Contig1119_168	Contig1119	168	G	A	out	No
Contig1119_221	Contig1119	221	G	T	out	No
Contig1119_381	Contig1119	381	T	C	out	No
Contig1119_505	Contig1119	505	T	G	in	No
Contig1119_531	Contig1119	531	G	A	in	No
Contig1119_685	Contig1119	685	T	C	in	No
Contig112_274	Contig112	274	C	T	out	No
Contig112_28	Contig112	28	A	G	out	No
Contig112_307	Contig112	307	C	T	out	No
Contig112_449	Contig112	449	G	T	out	No
Contig112_474	Contig112	474	C	T	out	No
Contig112_790	Contig112	790	T	G	out	No
Contig112_827	Contig112	827	T	C	out	No
Contig112_853	Contig112	853	A	G	out	No
Contig112_856	Contig112	856	C	T	out	No
Contig1120_1723	Contig1120	1723	A	G	out	No
Contig1120_1999	Contig1120	1999	G	T	out	No
Contig1120_2179	Contig1120	2179	G	A	out	No
Contig1120_2598	Contig1120	2598	A	G	in	No
Contig1120_2630	Contig1120	2630	T	G	in	No
Contig1120_2651	Contig1120	2651	G	T	in	No
Contig1120_2728	Contig1120	2728	T	C	in	No
Contig1120_2733	Contig1120	2733	C	G	in	No
Contig1120_955	Contig1120	955	G	C	out	No
Contig1122_274	Contig1122	274	C	G	out	No
Contig1122_378	Contig1122	378	C	A	out	No
Contig1122_636	Contig1122	636	C	T	out	No
Contig1122_832	Contig1122	832	A	G	out	No
Contig1122_860	Contig1122	860	A	G	out	No
Contig1123_108	Contig1123	108	G	A	out	No
Contig1123_109	Contig1123	109	G	A	out	No
Contig1123_119	Contig1123	119	C	T	out	No
Contig1123_145	Contig1123	145	A	T	out	No
Contig1123_156	Contig1123	156	T	C	out	No
Contig1123_214	Contig1123	214	G	A	in	No
Contig1123_276	Contig1123	276	T	C	in	No
Contig1123_279	Contig1123	279	T	A	in	No
Contig1123_321	Contig1123	321	T	G	in	No
Contig1123_333	Contig1123	333	A	C	in	No
Contig1123_360	Contig1123	360	T	A	in	No
Contig1123_364	Contig1123	364	C	G	in	No
Contig1123_374	Contig1123	374	A	C	in	No
Contig1123_42	Contig1123	42	C	A	in	No
Contig1123_422	Contig1123	422	A	C	in	No
Contig1123_449	Contig1123	449	C	T	in	No
Contig1123_461	Contig1123	461	T	G	in	No
Contig1123_468	Contig1123	468	C	T	in	No
Contig1123_476	Contig1123	476	C	T	in	No
Contig1123_489	Contig1123	489	C	T	in	No
Contig1123_496	Contig1123	496	C	T	in	No
Contig1123_503	Contig1123	503	C	T	in	No
Contig1123_510	Contig1123	510	C	T	in	No
Contig1123_530	Contig1123	530	C	T	in	No
Contig1123_616	Contig1123	616	G	A	in	No
Contig1123_643	Contig1123	643	G	A	in	No
Contig1123_655	Contig1123	655	G	C	in	No
Contig1123_666	Contig1123	666	G	A	in	No
Contig1123_712	Contig1123	712	T	C	out	No
Contig1123_717	Contig1123	717	C	G	out	No
Contig1123_769	Contig1123	769	A	G	out	No
Contig1124_1050	Contig1124	1050	C	A	out	No
Contig1124_1071	Contig1124	1071	G	A	out	No
Contig1124_1155	Contig1124	1155	T	C	out	No
Contig1124_1221	Contig1124	1221	T	A	out	No
Contig1124_1228	Contig1124	1228	G	C	out	No
Contig1124_1346	Contig1124	1346	T	C	out	No
Contig1124_18	Contig1124	18	G	A	out	No
Contig1124_2	Contig1124	2	T	G	out	No
Contig1124_266	Contig1124	266	C	A	out	No
Contig1124_3	Contig1124	3	T	A	in	No
Contig1124_491	Contig1124	491	A	T	out	No
Contig1124_509	Contig1124	509	G	A	out	No
Contig1124_620	Contig1124	620	G	T	out	No
Contig1124_752	Contig1124	752	C	T	out	No
Contig1124_810	Contig1124	810	G	C	out	No
Contig1124_899	Contig1124	899	T	C	out	No
Contig1125_1	Contig1125	1	T	C	out	No
Contig1125_1019	Contig1125	1019	T	C	out	No
Contig1125_112	Contig1125	112	A	G	out	No
Contig1125_131	Contig1125	131	T	G	out	No
Contig1125_1338	Contig1125	1338	T	C	out	No
Contig1125_1482	Contig1125	1482	A	G	out	No
Contig1125_150	Contig1125	150	T	A	out	No
Contig1125_1537	Contig1125	1537	T	C	out	No
Contig1125_1554	Contig1125	1554	T	C	out	No
Contig1125_1558	Contig1125	1558	T	G	out	No
Contig1125_1579	Contig1125	1579	C	A	out	No
Contig1125_1585	Contig1125	1585	C	T	out	No
Contig1125_1588	Contig1125	1588	C	T	out	No
Contig1125_1593	Contig1125	1593	C	A	out	No
Contig1125_1597	Contig1125	1597	C	T	out	No
Contig1125_1603	Contig1125	1603	T	C	out	No
Contig1125_1677	Contig1125	1677	A	C	out	No
Contig1125_1768	Contig1125	1768	T	C	out	No
Contig1125_18	Contig1125	18	C	T	out	No
Contig1125_1867	Contig1125	1867	A	G	out	No
Contig1125_187	Contig1125	187	C	T	out	No
Contig1125_196	Contig1125	196	C	T	out	No
Contig1125_2084	Contig1125	2084	T	C	out	No
Contig1125_2088	Contig1125	2088	A	G	out	No
Contig1125_2198	Contig1125	2198	G	T	out	No
Contig1125_2258	Contig1125	2258	G	A	out	No
Contig1125_801	Contig1125	801	A	T	in	No
Contig1125_82	Contig1125	82	A	C	in	No
Contig1125_826	Contig1125	826	T	C	in	No
Contig1125_952	Contig1125	952	A	G	out	No
Contig1126_104	Contig1126	104	T	C	out	No
Contig1126_1161	Contig1126	1161	T	G	in	No
Contig1126_1169	Contig1126	1169	C	T	in	No
Contig1126_1240	Contig1126	1240	G	T	in	No
Contig1126_1257	Contig1126	1257	T	C	in	No
Contig1126_266	Contig1126	266	A	G	in	No
Contig1126_791	Contig1126	791	A	G	out	No
Contig1126_983	Contig1126	983	G	A	out	No
Contig1127_1171	Contig1127	1171	G	C	out	No
Contig1127_131	Contig1127	131	T	C	out	No
Contig1127_156	Contig1127	156	T	C	out	No
Contig1127_21	Contig1127	21	C	A	out	No
Contig1127_3	Contig1127	3	A	G	out	No
Contig1127_542	Contig1127	542	C	T	in	No
Contig1127_702	Contig1127	702	A	G	out	No
Contig1128_1254	Contig1128	1254	T	A	out	No
Contig1128_1818	Contig1128	1818	T	G	out	No
Contig1128_213	Contig1128	213	G	C	out	No
Contig1128_456	Contig1128	456	G	T	in	No
Contig1129_118	Contig1129	118	G	A	out	No
Contig1129_291	Contig1129	291	A	C	in	No
Contig1129_327	Contig1129	327	T	G	in	No
Contig1129_643	Contig1129	643	C	T	out	No
Contig1129_694	Contig1129	694	A	G	out	No
Contig1129_717	Contig1129	717	T	C	out	No
Contig1129_738	Contig1129	738	C	A	out	No
Contig1129_748	Contig1129	748	C	A	out	No
Contig1129_769	Contig1129	769	T	C	out	No
Contig1129_775	Contig1129	775	C	T	out	No
Contig1129_823	Contig1129	823	T	A	out	No
Contig113_1324	Contig113	1324	C	T	out	No
Contig113_1653	Contig113	1653	C	T	out	No
Contig113_1750	Contig113	1750	T	A	out	No
Contig113_760	Contig113	760	T	A	out	No
Contig1130_1053	Contig1130	1053	T	C	out	No
Contig1130_1186	Contig1130	1186	G	C	out	No
Contig1130_1333	Contig1130	1333	G	A	out	No
Contig1130_1354	Contig1130	1354	G	A	out	No
Contig1130_1368	Contig1130	1368	G	A	out	No
Contig1130_147	Contig1130	147	C	G	out	No
Contig1130_150	Contig1130	150	A	G	out	No
Contig1130_170	Contig1130	170	A	G	out	No
Contig1130_176	Contig1130	176	G	A	out	No
Contig1130_228	Contig1130	228	T	C	out	No
Contig1130_256	Contig1130	256	T	A	out	No
Contig1130_262	Contig1130	262	G	A	out	No
Contig1130_269	Contig1130	269	G	A	out	No
Contig1130_282	Contig1130	282	G	A	out	No
Contig1130_436	Contig1130	436	T	C	out	No
Contig1130_47	Contig1130	47	A	T	out	No
Contig1130_49	Contig1130	49	A	G	in	No
Contig1130_512	Contig1130	512	T	C	in	No
Contig1130_60	Contig1130	60	C	A	in	No
Contig1130_69	Contig1130	69	A	G	in	No
Contig1130_733	Contig1130	733	T	A	in	No
Contig1130_76	Contig1130	76	A	G	in	No
Contig1130_839	Contig1130	839	G	A	in	No
Contig1130_886	Contig1130	886	C	T	in	No
Contig1130_898	Contig1130	898	G	A	in	No
Contig1130_924	Contig1130	924	G	C	in	No
Contig1130_940	Contig1130	940	G	A	in	No
Contig1131_169	Contig1131	169	A	T	out	No
Contig1131_187	Contig1131	187	C	A	out	No
Contig1131_199	Contig1131	199	A	C	out	No
Contig1132_1066	Contig1132	1066	A	G	out	No
Contig1132_1172	Contig1132	1172	T	C	out	No
Contig1132_1195	Contig1132	1195	G	A	out	No
Contig1132_1240	Contig1132	1240	A	T	out	No
Contig1132_1330	Contig1132	1330	G	A	out	No
Contig1132_143	Contig1132	143	C	T	out	No
Contig1132_1456	Contig1132	1456	C	T	out	No
Contig1132_148	Contig1132	148	A	G	out	No
Contig1132_1495	Contig1132	1495	C	T	out	No
Contig1132_1597	Contig1132	1597	C	A	out	No
Contig1132_169	Contig1132	169	G	A	in	No
Contig1132_184	Contig1132	184	G	A	in	No
Contig1132_205	Contig1132	205	C	G	in	No
Contig1132_220	Contig1132	220	G	A	in	No
Contig1132_227	Contig1132	227	T	C	in	No
Contig1132_229	Contig1132	229	T	C	in	No
Contig1132_35	Contig1132	35	T	G	in	No
Contig1132_664	Contig1132	664	C	T	out	No
Contig1132_844	Contig1132	844	A	C	out	No
Contig1133_661	Contig1133	661	T	A	out	No
Contig1134_102	Contig1134	102	G	C	out	No
Contig1134_1693	Contig1134	1693	A	T	in	No
Contig1134_1786	Contig1134	1786	T	C	in	No
Contig1134_185	Contig1134	185	C	T	in	No
Contig1134_1942	Contig1134	1942	C	T	in	No
Contig1134_205	Contig1134	205	G	A	in	No
Contig1134_2109	Contig1134	2109	T	C	in	No
Contig1134_212	Contig1134	212	G	A	in	No
Contig1134_2221	Contig1134	2221	G	C	in	No
Contig1134_2386	Contig1134	2386	T	G	in	No
Contig1134_2411	Contig1134	2411	A	G	in	No
Contig1134_2454	Contig1134	2454	G	A	in	No
Contig1134_259	Contig1134	259	A	G	in	No
Contig1134_269	Contig1134	269	A	G	in	No
Contig1134_328	Contig1134	328	A	T	in	No
Contig1134_375	Contig1134	375	T	C	in	No
Contig1134_585	Contig1134	585	C	T	in	No
Contig1134_59	Contig1134	59	A	G	in	No
Contig1135_1007	Contig1135	1007	C	T	out	No
Contig1135_1039	Contig1135	1039	C	T	out	No
Contig1135_140	Contig1135	140	C	A	out	No
Contig1135_874	Contig1135	874	T	A	out	No
Contig1135_973	Contig1135	973	G	A	out	No
Contig1136_1141	Contig1136	1141	G	C	out	No
Contig1136_127	Contig1136	127	A	T	in	No
Contig1136_1281	Contig1136	1281	C	T	in	No
Contig1136_1604	Contig1136	1604	A	G	in	No
Contig1136_1614	Contig1136	1614	A	T	in	No
Contig1136_1626	Contig1136	1626	C	A	in	No
Contig1136_1644	Contig1136	1644	G	A	in	No
Contig1136_1646	Contig1136	1646	G	T	in	No
Contig1136_1686	Contig1136	1686	A	G	in	No
Contig1136_1713	Contig1136	1713	A	T	in	No
Contig1136_1757	Contig1136	1757	T	C	in	No
Contig1136_1762	Contig1136	1762	C	T	in	No
Contig1136_1775	Contig1136	1775	G	T	in	No
Contig1136_1791	Contig1136	1791	G	A	in	No
Contig1136_1803	Contig1136	1803	T	C	in	No
Contig1136_1812	Contig1136	1812	A	G	in	No
Contig1136_1830	Contig1136	1830	A	G	in	No
Contig1136_1869	Contig1136	1869	A	G	in	No
Contig1136_1893	Contig1136	1893	A	G	in	No
Contig1136_1917	Contig1136	1917	A	G	in	No
Contig1136_1997	Contig1136	1997	C	A	in	No
Contig1136_2199	Contig1136	2199	G	A	in	No
Contig1136_232	Contig1136	232	C	G	in	No
Contig1136_2520	Contig1136	2520	G	T	in	No
Contig1136_2580	Contig1136	2580	C	G	in	No
Contig1136_570	Contig1136	570	C	T	in	No
Contig1136_850	Contig1136	850	T	C	out	No
Contig1136_942	Contig1136	942	C	T	out	No
Contig1138_689	Contig1138	689	T	C	out	No
Contig1139_108	Contig1139	108	T	G	out	No
Contig1139_1124	Contig1139	1124	T	G	out	No
Contig1139_1128	Contig1139	1128	T	A	out	No
Contig1139_1193	Contig1139	1193	G	C	out	No
Contig1139_126	Contig1139	126	T	C	out	No
Contig1139_183	Contig1139	183	C	A	out	No
Contig1139_189	Contig1139	189	A	G	out	No
Contig1139_218	Contig1139	218	C	T	out	No
Contig1139_256	Contig1139	256	G	C	out	No
Contig1139_273	Contig1139	273	C	A	out	No
Contig1139_299	Contig1139	299	A	C	out	No
Contig1139_36	Contig1139	36	T	C	out	No
Contig1139_363	Contig1139	363	C	G	out	No
Contig1139_567	Contig1139	567	T	C	out	No
Contig1139_614	Contig1139	614	C	G	out	No
Contig1139_72	Contig1139	72	G	A	out	No
Contig1139_786	Contig1139	786	T	C	out	No
Contig1139_891	Contig1139	891	T	C	out	No
Contig114_325	Contig114	325	C	A	out	No
Contig114_341	Contig114	341	G	A	out	No
Contig114_383	Contig114	383	T	G	out	No
Contig114_50	Contig114	50	A	C	out	No
Contig1140_1045	Contig1140	1045	A	C	out	No
Contig1140_1375	Contig1140	1375	T	A	in	No
Contig1140_166	Contig1140	166	G	A	in	No
Contig1140_21	Contig1140	21	C	A	in	No
Contig1140_37	Contig1140	37	G	T	in	No
Contig1140_499	Contig1140	499	G	A	out	No
Contig1140_973	Contig1140	973	T	C	out	No
Contig1141_109	Contig1141	109	A	C	out	No
Contig1141_116	Contig1141	116	T	C	out	No
Contig1141_136	Contig1141	136	A	C	in	No
Contig1141_140	Contig1141	140	A	G	in	No
Contig1141_183	Contig1141	183	G	A	in	No
Contig1141_186	Contig1141	186	G	A	in	No
Contig1141_238	Contig1141	238	C	T	out	No
Contig1141_265	Contig1141	265	A	T	out	No
Contig1141_268	Contig1141	268	C	G	out	No
Contig1141_276	Contig1141	276	T	C	out	No
Contig1141_296	Contig1141	296	C	A	out	No
Contig1141_310	Contig1141	310	G	T	out	No
Contig1141_325	Contig1141	325	A	G	out	No
Contig1141_417	Contig1141	417	G	T	out	No
Contig1141_436	Contig1141	436	T	C	out	No
Contig1141_451	Contig1141	451	G	T	out	No
Contig1141_452	Contig1141	452	C	A	out	No
Contig1141_487	Contig1141	487	C	T	out	No
Contig1141_497	Contig1141	497	T	C	out	No
Contig1141_599	Contig1141	599	T	C	out	No
Contig1141_628	Contig1141	628	A	G	out	No
Contig1141_635	Contig1141	635	T	A	out	No
Contig1141_637	Contig1141	637	G	A	out	No
Contig1141_645	Contig1141	645	T	G	out	No
Contig1141_683	Contig1141	683	A	G	out	No
Contig1141_803	Contig1141	803	A	G	out	No
Contig1141_855	Contig1141	855	A	T	out	No
Contig1141_887	Contig1141	887	C	A	out	No
Contig1141_901	Contig1141	901	G	A	out	No
Contig1141_910	Contig1141	910	G	C	out	No
Contig1141_921	Contig1141	921	G	A	out	No
Contig1141_925	Contig1141	925	C	T	out	No
Contig1142_1143	Contig1142	1143	C	T	out	No
Contig1142_1473	Contig1142	1473	G	A	in	No
Contig1142_1543	Contig1142	1543	G	A	in	No
Contig1142_1585	Contig1142	1585	T	A	in	No
Contig1142_367	Contig1142	367	T	C	in	No
Contig1142_457	Contig1142	457	T	C	in	No
Contig1142_855	Contig1142	855	A	G	out	No
Contig1143_1103	Contig1143	1103	C	T	out	No
Contig1143_1271	Contig1143	1271	T	A	out	No
Contig1143_1311	Contig1143	1311	A	C	out	No
Contig1143_1406	Contig1143	1406	G	A	out	No
Contig1143_1479	Contig1143	1479	G	C	out	No
Contig1143_161	Contig1143	161	A	G	out	No
Contig1143_1642	Contig1143	1642	G	A	out	No
Contig1143_1670	Contig1143	1670	T	C	out	No
Contig1143_1762	Contig1143	1762	C	A	out	No
Contig1143_664	Contig1143	664	T	C	in	No
Contig1144_1102	Contig1144	1102	G	A	out	No
Contig1144_162	Contig1144	162	T	G	out	No
Contig1144_355	Contig1144	355	A	G	out	No
Contig1144_488	Contig1144	488	C	T	out	No
Contig1144_738	Contig1144	738	G	A	out	No
Contig1145_1	Contig1145	1	T	C	out	No
Contig1145_1202	Contig1145	1202	T	C	out	No
Contig1145_14	Contig1145	14	C	G	out	No
Contig1145_1496	Contig1145	1496	A	C	out	No
Contig1145_1607	Contig1145	1607	C	T	out	No
Contig1145_1679	Contig1145	1679	T	G	out	No
Contig1145_1749	Contig1145	1749	A	G	out	No
Contig1145_1834	Contig1145	1834	T	G	out	No
Contig1145_1931	Contig1145	1931	T	A	out	No
Contig1145_454	Contig1145	454	G	T	out	No
Contig1145_55	Contig1145	55	C	T	out	No
Contig1145_598	Contig1145	598	A	T	out	No
Contig1145_85	Contig1145	85	C	G	out	No
Contig1145_959	Contig1145	959	T	G	out	No
Contig1145_964	Contig1145	964	T	A	out	No
Contig1146_169	Contig1146	169	C	A	in	No
Contig1146_18	Contig1146	18	G	A	in	No
Contig1147_1033	Contig1147	1033	T	G	in	No
Contig1147_1034	Contig1147	1034	T	C	in	No
Contig1147_1054	Contig1147	1054	G	A	in	No
Contig1147_1191	Contig1147	1191	A	C	in	No
Contig1147_1195	Contig1147	1195	T	G	in	No
Contig1147_1203	Contig1147	1203	C	G	in	No
Contig1147_1246	Contig1147	1246	A	C	in	No
Contig1147_1250	Contig1147	1250	T	A	in	No
Contig1147_1291	Contig1147	1291	G	T	in	No
Contig1147_20	Contig1147	20	C	A	in	No
Contig1147_288	Contig1147	288	C	T	in	No
Contig1147_395	Contig1147	395	G	C	in	No
Contig1147_405	Contig1147	405	C	T	in	No
Contig1147_569	Contig1147	569	C	G	out	No
Contig1147_701	Contig1147	701	C	A	out	No
Contig1147_849	Contig1147	849	C	T	out	No
Contig1147_89	Contig1147	89	C	A	out	No
Contig1148_1202	Contig1148	1202	G	A	out	No
Contig1148_1231	Contig1148	1231	G	A	out	No
Contig1148_1265	Contig1148	1265	G	A	out	No
Contig1148_1333	Contig1148	1333	T	C	out	No
Contig1148_1348	Contig1148	1348	G	A	out	No
Contig1148_1376	Contig1148	1376	G	A	out	No
Contig1148_1420	Contig1148	1420	G	T	out	No
Contig1148_1434	Contig1148	1434	T	A	out	No
Contig1148_1440	Contig1148	1440	G	C	out	No
Contig1148_1446	Contig1148	1446	C	T	out	No
Contig1148_1456	Contig1148	1456	A	T	out	No
Contig1148_1490	Contig1148	1490	A	G	out	No
Contig1148_1507	Contig1148	1507	C	T	out	No
Contig1148_1522	Contig1148	1522	C	T	out	No
Contig1148_1627	Contig1148	1627	A	G	out	No
Contig1148_1630	Contig1148	1630	C	A	out	No
Contig1148_1648	Contig1148	1648	C	T	out	No
Contig1148_1987	Contig1148	1987	C	T	out	No
Contig1148_2002	Contig1148	2002	G	A	out	No
Contig1148_2012	Contig1148	2012	G	T	out	No
Contig1148_2056	Contig1148	2056	G	A	out	No
Contig1148_2171	Contig1148	2171	C	T	out	No
Contig1148_2186	Contig1148	2186	T	C	out	No
Contig1148_2204	Contig1148	2204	T	C	out	No
Contig1148_2216	Contig1148	2216	T	C	out	No
Contig1148_2262	Contig1148	2262	T	A	out	No
Contig1148_2279	Contig1148	2279	C	T	out	No
Contig1148_2340	Contig1148	2340	A	T	out	No
Contig1148_2349	Contig1148	2349	T	A	out	No
Contig1148_2376	Contig1148	2376	G	C	out	No
Contig1148_2382	Contig1148	2382	G	A	out	No
Contig1148_2418	Contig1148	2418	C	T	out	No
Contig1148_2433	Contig1148	2433	G	A	out	No
Contig1148_244	Contig1148	244	C	T	out	No
Contig1148_2532	Contig1148	2532	A	T	out	No
Contig1148_2550	Contig1148	2550	A	T	out	No
Contig1148_2565	Contig1148	2565	A	T	out	No
Contig1148_2646	Contig1148	2646	A	T	out	No
Contig1148_2711	Contig1148	2711	G	A	out	No
Contig1148_2723	Contig1148	2723	T	C	out	No
Contig1148_2732	Contig1148	2732	A	G	out	No
Contig1148_2771	Contig1148	2771	A	G	out	No
Contig1148_650	Contig1148	650	G	A	in	No
Contig1148_653	Contig1148	653	A	G	in	No
Contig1148_665	Contig1148	665	A	G	in	No
Contig1148_700	Contig1148	700	T	A	in	No
Contig1148_707	Contig1148	707	T	A	in	No
Contig1148_713	Contig1148	713	G	C	in	No
Contig1148_725	Contig1148	725	T	C	in	No
Contig1148_820	Contig1148	820	G	A	in	No
Contig1148_861	Contig1148	861	A	G	in	No
Contig1148_872	Contig1148	872	A	G	in	No
Contig1148_893	Contig1148	893	A	G	in	No
Contig1149_101	Contig1149	101	C	A	out	No
Contig1149_1027	Contig1149	1027	T	C	out	No
Contig1149_1102	Contig1149	1102	T	G	out	No
Contig1149_1201	Contig1149	1201	T	C	out	No
Contig1149_1229	Contig1149	1229	A	T	out	No
Contig1149_1252	Contig1149	1252	T	C	out	No
Contig1149_1296	Contig1149	1296	A	G	out	No
Contig1149_1308	Contig1149	1308	T	C	out	No
Contig1149_1325	Contig1149	1325	G	T	out	No
Contig1149_137	Contig1149	137	A	G	out	No
Contig1149_1419	Contig1149	1419	A	T	out	No
Contig1149_165	Contig1149	165	C	T	out	No
Contig1149_1916	Contig1149	1916	A	T	out	No
Contig1149_197	Contig1149	197	G	C	out	No
Contig1149_329	Contig1149	329	T	C	out	No
Contig1149_656	Contig1149	656	C	A	in	No
Contig1149_843	Contig1149	843	A	C	out	No
Contig1149_870	Contig1149	870	T	A	out	No
Contig115_1	Contig115	1	T	G	out	No
Contig115_173	Contig115	173	A	G	in	No
Contig115_20	Contig115	20	G	A	out	No
Contig115_3	Contig115	3	G	T	out	No
Contig115_33	Contig115	33	T	C	out	No
Contig115_365	Contig115	365	A	G	out	No
Contig115_4	Contig115	4	A	G	out	No
Contig115_701	Contig115	701	G	A	out	No
Contig1150_1075	Contig1150	1075	T	G	out	No
Contig1150_1104	Contig1150	1104	A	G	out	No
Contig1150_1160	Contig1150	1160	G	A	out	No
Contig1150_1399	Contig1150	1399	G	A	out	No
Contig1150_181	Contig1150	181	C	A	out	No
Contig1150_197	Contig1150	197	A	G	out	No
Contig1150_466	Contig1150	466	C	T	in	No
Contig1150_492	Contig1150	492	G	A	in	No
Contig1150_648	Contig1150	648	C	T	out	No
Contig1150_898	Contig1150	898	T	C	out	No
Contig1151_1008	Contig1151	1008	T	C	out	No
Contig1151_1053	Contig1151	1053	T	A	out	No
Contig1151_1140	Contig1151	1140	G	A	out	No
Contig1151_1200	Contig1151	1200	G	A	out	No
Contig1151_1239	Contig1151	1239	G	T	out	No
Contig1151_1284	Contig1151	1284	G	A	out	No
Contig1151_1453	Contig1151	1453	A	C	out	No
Contig1151_1735	Contig1151	1735	C	T	out	No
Contig1151_223	Contig1151	223	C	T	out	No
Contig1151_242	Contig1151	242	G	T	out	No
Contig1151_268	Contig1151	268	G	C	out	No
Contig1151_592	Contig1151	592	T	G	out	No
Contig1151_983	Contig1151	983	C	T	out	No
Contig1152_1449	Contig1152	1449	T	C	out	No
Contig1152_1465	Contig1152	1465	C	T	out	No
Contig1152_1515	Contig1152	1515	T	G	out	No
Contig1152_1530	Contig1152	1530	A	C	out	No
Contig1152_219	Contig1152	219	T	G	in	No
Contig1152_282	Contig1152	282	T	A	in	No
Contig1152_304	Contig1152	304	G	A	in	No
Contig1152_305	Contig1152	305	G	C	in	No
Contig1152_323	Contig1152	323	G	A	in	No
Contig1152_33	Contig1152	33	C	T	in	No
Contig1152_457	Contig1152	457	A	C	out	No
Contig1152_600	Contig1152	600	C	T	out	No
Contig1152_626	Contig1152	626	C	T	out	No
Contig1152_723	Contig1152	723	G	A	out	No
Contig1153_1025	Contig1153	1025	A	T	in	No
Contig1153_1335	Contig1153	1335	C	A	in	No
Contig1153_329	Contig1153	329	A	G	in	No
Contig1153_527	Contig1153	527	A	C	in	No
Contig1154_1000	Contig1154	1000	C	A	in	No
Contig1154_1118	Contig1154	1118	C	T	in	No
Contig1154_1127	Contig1154	1127	G	A	in	No
Contig1154_1173	Contig1154	1173	G	C	in	No
Contig1154_1214	Contig1154	1214	A	T	in	No
Contig1154_124	Contig1154	124	A	G	in	No
Contig1154_1248	Contig1154	1248	A	G	in	No
Contig1154_1254	Contig1154	1254	A	G	in	No
Contig1154_126	Contig1154	126	A	C	in	No
Contig1154_1301	Contig1154	1301	A	C	in	No
Contig1154_1311	Contig1154	1311	T	C	in	No
Contig1154_148	Contig1154	148	G	T	in	No
Contig1154_156	Contig1154	156	T	G	in	No
Contig1154_164	Contig1154	164	A	T	in	No
Contig1154_177	Contig1154	177	C	G	in	No
Contig1154_270	Contig1154	270	G	A	in	No
Contig1154_290	Contig1154	290	T	G	in	No
Contig1154_433	Contig1154	433	G	A	out	No
Contig1154_563	Contig1154	563	G	A	out	No
Contig1154_705	Contig1154	705	G	A	out	No
Contig1154_876	Contig1154	876	C	G	out	No
Contig1155_1037	Contig1155	1037	T	C	out	No
Contig1155_1116	Contig1155	1116	C	A	out	No
Contig1155_1165	Contig1155	1165	C	A	out	No
Contig1155_142	Contig1155	142	G	T	out	No
Contig1155_156	Contig1155	156	A	G	in	No
Contig1155_525	Contig1155	525	T	A	out	No
Contig1155_572	Contig1155	572	A	G	out	No
Contig1155_636	Contig1155	636	T	G	out	No
Contig1155_672	Contig1155	672	C	T	out	No
Contig1155_74	Contig1155	74	T	C	out	No
Contig1156_195	Contig1156	195	A	T	in	No
Contig1156_381	Contig1156	381	A	G	in	No
Contig1156_619	Contig1156	619	C	T	in	No
Contig1156_624	Contig1156	624	C	T	in	No
Contig1157_1135	Contig1157	1135	A	T	out	No
Contig1157_238	Contig1157	238	A	T	out	No
Contig1157_653	Contig1157	653	A	G	in	No
Contig1157_88	Contig1157	88	G	A	out	No
Contig1158_1241	Contig1158	1241	C	T	out	No
Contig1158_1246	Contig1158	1246	T	A	out	No
Contig1158_1257	Contig1158	1257	A	T	out	No
Contig1158_1275	Contig1158	1275	C	T	out	No
Contig1158_1289	Contig1158	1289	A	T	out	No
Contig1158_1307	Contig1158	1307	T	G	out	No
Contig1158_1494	Contig1158	1494	G	A	out	No
Contig1158_1550	Contig1158	1550	C	T	out	No
Contig1158_1656	Contig1158	1656	C	T	out	No
Contig1158_1694	Contig1158	1694	A	G	out	No
Contig1158_1698	Contig1158	1698	C	A	out	No
Contig1158_1839	Contig1158	1839	G	A	out	No
Contig1158_2003	Contig1158	2003	A	C	out	No
Contig1158_2029	Contig1158	2029	C	G	out	No
Contig1158_220	Contig1158	220	T	C	in	No
Contig1158_276	Contig1158	276	C	T	in	No
Contig1158_299	Contig1158	299	G	C	in	No
Contig1158_332	Contig1158	332	C	T	in	No
Contig1158_343	Contig1158	343	G	A	in	No
Contig1158_350	Contig1158	350	G	T	in	No
Contig1158_374	Contig1158	374	G	A	in	No
Contig1158_522	Contig1158	522	G	A	in	No
Contig1158_650	Contig1158	650	C	G	in	No
Contig1158_906	Contig1158	906	G	A	out	No
Contig1158_993	Contig1158	993	G	A	out	No
Contig116_22	Contig116	22	T	A	in	No
Contig116_255	Contig116	255	A	T	in	No
Contig116_424	Contig116	424	A	G	in	No
Contig116_669	Contig116	669	G	T	in	No
Contig116_679	Contig116	679	C	A	in	No
Contig116_698	Contig116	698	G	A	in	No
Contig116_763	Contig116	763	A	G	in	No
Contig116_795	Contig116	795	A	G	in	No
Contig116_801	Contig116	801	T	C	out	No
Contig116_808	Contig116	808	G	C	out	No
Contig1160_1286	Contig1160	1286	G	T	out	No
Contig1160_1678	Contig1160	1678	A	T	out	No
Contig1160_204	Contig1160	204	T	C	out	No
Contig1160_363	Contig1160	363	G	A	out	No
Contig1160_521	Contig1160	521	G	A	in	No
Contig1160_803	Contig1160	803	T	C	in	No
Contig1160_868	Contig1160	868	G	A	in	No
Contig1161_1045	Contig1161	1045	G	C	out	No
Contig1161_1117	Contig1161	1117	C	T	out	No
Contig1161_149	Contig1161	149	G	A	out	No
Contig1161_623	Contig1161	623	C	A	out	No
Contig1161_975	Contig1161	975	C	T	out	No
Contig1162_1083	Contig1162	1083	C	T	out	No
Contig1162_135	Contig1162	135	A	G	out	No
Contig1162_1353	Contig1162	1353	G	C	out	No
Contig1162_151	Contig1162	151	C	T	out	No
Contig1162_175	Contig1162	175	T	C	out	No
Contig1162_179	Contig1162	179	C	T	out	No
Contig1162_233	Contig1162	233	A	G	out	No
Contig1162_242	Contig1162	242	T	C	out	No
Contig1162_373	Contig1162	373	A	G	in	No
Contig1162_55	Contig1162	55	C	T	in	No
Contig1162_67	Contig1162	67	A	G	in	No
Contig1162_712	Contig1162	712	A	T	in	No
Contig1163_108	Contig1163	108	T	A	out	No
Contig1163_1334	Contig1163	1334	T	C	in	No
Contig1163_1681	Contig1163	1681	T	C	in	No
Contig1163_1691	Contig1163	1691	C	G	in	No
Contig1163_1774	Contig1163	1774	C	T	in	No
Contig1164_95	Contig1164	95	T	G	out	No
Contig1165_108	Contig1165	108	A	G	out	No
Contig1165_1430	Contig1165	1430	A	G	out	No
Contig1165_1477	Contig1165	1477	A	C	out	No
Contig1165_1544	Contig1165	1544	A	G	out	No
Contig1165_1572	Contig1165	1572	G	A	out	No
Contig1165_27	Contig1165	27	T	A	in	No
Contig1166_1028	Contig1166	1028	C	T	out	No
Contig1166_1032	Contig1166	1032	C	T	out	No
Contig1166_1254	Contig1166	1254	G	A	out	No
Contig1166_1413	Contig1166	1413	G	A	out	No
Contig1166_1719	Contig1166	1719	T	G	out	No
Contig1166_1839	Contig1166	1839	T	C	out	No
Contig1166_1900	Contig1166	1900	A	G	out	No
[truncated: 330,017+ more rows]
