# Supplementary material for: Mango (Mangifera indica L.) germplasm diversity based on single nucleotide polymorphisms derived from the transcriptome
Source: BMC Plant Biol. 2015 Nov 14;15:277. doi: 10.1186/s12870-015-0663-6 (PMC4647706; doi:10.1186/s12870-015-0663-6)
Supplement: Additional file 4: Table S4. — List of accessions in the Israeli germplasm collection and metadata. (XLSX 11 kb) [file 12870_2015_663_MOESM4_ESM.xlsx]

## Sheet: Table S4
Sample	Cultivar	Origin	Mono/poly embryponic
36	Mora	Costa Rica	M
73	Ah Ping	Hawai, USA	M
27	Haden	Florida, USA	M
14	Manzanillo	Mexico	M
68	Irwin	Florida, USA	M
78	Southern Blush	Florida, USA	M
34	E10-5-12	South Africa	M
3	Jubilee	Florida, USA	M
18	Keitt	Florida, USA	M
182	TFE02	South Africa
41	Edward	Florida, USA	M
26	Glenn	Florida, USA	M
37	Mulgoba	India	M
77	Naomi	Israel	M
9	Tango	Israel	M
35	Harders	Hawai, USA	M
10	Yadaee	Israel	M
70	Winters	Florida, USA	P
154	Tali	Israel	M
13	Maya	Israel	M
53	Jakarta	Florida, USA	M
33	Kent	Florida, USA	M
40	Isis	South Africa	M
17	Fascell	Florida, USA	M
54	Gouveia	Hawai, USA	P
39	Vallenato	Colombia	P
65	Shelly	Israel	M
24	Vianato	Unkonwn	P
107	Agam	Israel	M
187	Noa	Israel	M/P
29	Tommy-Atkins	Florida, USA	M
74	Omer	Israel	M
186	Orli	Israel	M
55	Zillate	Florida, USA	M
11	Lily	Florida, USA	M
56	Van Dyke	Florida, USA
22	Osteen	Florida, USA	M
67	Valencia Pride	Florida, USA	M
16	Pinero	Unkonwn	M
62	Red Keith	Australia	M
76	Sendura	India	M
7	Heidi	South Africa	M
46	Brooks	Florida, USA	M
8	Thomson	California, USA	M
61	Suvarnarekha	India	M
180	RootStock 13-1	Israel	P
23	Oro	Mexico	M/P
2	Olour	Hawai, USA	P
75	Madame Francis	Haiti	P
181	Sabre	South Africa	P
59	Gaylour	India	M
69	Mabruka	Egypt	M
63	Kesar	India	M
42	Alphonso	India	M
30	Pairi	India	M
44	Ratna	India	M
38	Sindhu	India	M
47	Dot	Florida, USA	M
50	Justin	Florida, USA	M
48	Gary	Florida, USA	P
49	R2E2	Australia	P
71	Kensington Pride	Australia	P
4	Gedung	Indonesia	P
15	Nam Doc Mai	Thailand
45	Mangifera odorata	Mangifera genus	P
72	Mangifera Lauriana	Mangifera genus	P
31	Carabao	Philippines	P
5	Golek	Indonesia	M
19	Dolores	India	P
28	Has-El-Has	India	M
6	Dusheri	India	M
12	Langra	India/Pakistan	M
51	Brindibani	India	M
21	Himsagar	India/Pakistan	M
